# Supplementary material for: ZBIT Bioinformatics Toolbox: A Web-Platform for Systems Biology and Expression Data Analysis
Source: PLoS One. 2016 Feb 16;11(2):e0149263. doi: 10.1371/journal.pone.0149263 (PMC4801062; doi:10.1371/journal.pone.0149263)
Supplement: S1 Text — This is the NCI curated ceramide signaling pathway from the Pathway Interaction Database in BioPAX format. The pathway is available for download in the custom PID XML format and the BioPAX community standard. (OWL) [file pone.0149263.s003.owl]

<?xml version="1.0" encoding="UTF-8"?>
<rdf:RDF xmlns:rdf="http://www.w3.org/1999/02/22-rdf-syntax-ns#"
  xmlns:bp="http://www.biopax.org/release/biopax-level2.owl#"
  xmlns:rdfs="http://www.w3.org/2000/01/rdf-schema#"
  xmlns:owl="http://www.w3.org/2002/07/owl#"
  xmlns:xsd="http://www.w3.org/2001/XMLSchema#"
  xmlns="http://pid.nci.nih.gov/biopax#"
  xml:base="http://pid.nci.nih.gov/biopax">
  <owl:Ontology rdf:about="">
    <owl:imports rdf:resource="http://www.biopax.org/release/biopax-level2.owl" />
    <rdfs:comment rdf:datatype="http://www.w3.org/2001/XMLSchema#string">BioPAX output created 2012_09_17 12:21::40, converted from the Pathway Interaction Database, National Cancer Institute, http://pid.nci.nih.gov.</rdfs:comment>
  </owl:Ontology>
<bp:bioSource rdf:ID="Homo_sapiens">
  <bp:NAME rdf:datatype="http://www.w3.org/2001/XMLSchema#string">Homo sapiens</bp:NAME>
  <bp:TAXON-XREF rdf:resource="#NCBI_taxonomy_9606" />
</bp:bioSource>
<bp:unificationXref rdf:ID="NCBI_taxonomy_9606">
  <bp:DB rdf:datatype="http://www.w3.org/2001/XMLSchema#string">NCBI_taxonomy</bp:DB>
  <bp:ID rdf:datatype="http://www.w3.org/2001/XMLSchema#string">9606</bp:ID>
</bp:unificationXref>
<bp:dataSource rdf:ID="PID_DataSource">
  <bp:NAME rdf:datatype="http://www.w3.org/2001/XMLSchema#string">Pathway Interaction Database</bp:NAME>
  <bp:COMMENT rdf:datatype="http://www.w3.org/2001/XMLSchema#string">http://pid.nci.nih.gov</bp:COMMENT>
</bp:dataSource>
<bp:dataSource rdf:ID="PID_Curated_DataSource">
  <bp:NAME rdf:datatype="http://www.w3.org/2001/XMLSchema#string">Pathway Interaction Database NCI-Nature Curated Data</bp:NAME>
  <bp:COMMENT rdf:datatype="http://www.w3.org/2001/XMLSchema#string">http://pid.nci.nih.gov</bp:COMMENT>
</bp:dataSource>
<bp:dataSource rdf:ID="PID_BioCarta_DataSource">
  <bp:NAME rdf:datatype="http://www.w3.org/2001/XMLSchema#string">Pathway Interaction Database BioCarta Data</bp:NAME>
  <bp:COMMENT rdf:datatype="http://www.w3.org/2001/XMLSchema#string">http://pid.nci.nih.gov</bp:COMMENT>
</bp:dataSource>
<bp:dataSource rdf:ID="PID_Reactome_DataSource">
  <bp:NAME rdf:datatype="http://www.w3.org/2001/XMLSchema#string">Pathway Interaction Database Reactome Data</bp:NAME>
  <bp:COMMENT rdf:datatype="http://www.w3.org/2001/XMLSchema#string">http://pid.nci.nih.gov</bp:COMMENT>
</bp:dataSource>
<bp:dataSource rdf:ID="PID_KEGG_DataSource">
  <bp:NAME rdf:datatype="http://www.w3.org/2001/XMLSchema#string">Pathway Interaction Database KEGG Data</bp:NAME>
  <bp:COMMENT rdf:datatype="http://www.w3.org/2001/XMLSchema#string">http://pid.nci.nih.gov</bp:COMMENT>
</bp:dataSource>
<bp:protein rdf:ID="pid_m_201405" >
  <bp:ORGANISM rdf:resource="#Homo_sapiens" />
  <bp:DATA-SOURCE rdf:resource="#PID_DataSource" />
  <bp:NAME rdf:datatype="http://www.w3.org/2001/XMLSchema#string">XIAP</bp:NAME>
  <bp:XREF rdf:resource="#UniProt_P98170" />
</bp:protein>
<bp:protein rdf:ID="pid_m_201720" >
  <bp:ORGANISM rdf:resource="#Homo_sapiens" />
  <bp:DATA-SOURCE rdf:resource="#PID_DataSource" />
  <bp:NAME rdf:datatype="http://www.w3.org/2001/XMLSchema#string">MKK7 fragment 2_45-76</bp:NAME>
  <bp:XREF rdf:resource="#UniProt_O14733" />
  <bp:COMMENT rdf:datatype="http://www.w3.org/2001/XMLSchema#string">
    protein subunit; protein id = O14733; start = 45, stop = 76
  </bp:COMMENT>
</bp:protein>
<bp:protein rdf:ID="pid_m_201103" >
  <bp:ORGANISM rdf:resource="#Homo_sapiens" />
  <bp:DATA-SOURCE rdf:resource="#PID_DataSource" />
  <bp:NAME rdf:datatype="http://www.w3.org/2001/XMLSchema#string">NF kappa B1 p105_1-968</bp:NAME>
  <bp:XREF rdf:resource="#UniProt_P19838" />
  <bp:COMMENT rdf:datatype="http://www.w3.org/2001/XMLSchema#string">
    protein subunit; protein id = P19838; start = 1, stop = 968
  </bp:COMMENT>
</bp:protein>
<bp:complex rdf:ID="pid_m_206084" >
  <bp:ORGANISM rdf:resource="#Homo_sapiens" />
  <bp:DATA-SOURCE rdf:resource="#PID_DataSource" />
  <bp:NAME rdf:datatype="http://www.w3.org/2001/XMLSchema#string">RelA/NF kappa B1</bp:NAME>
  <bp:SYNONYMS rdf:datatype="http://www.w3.org/2001/XMLSchema#string">NF kappa B1 p50/RelA</bp:SYNONYMS>
  <bp:SYNONYMS rdf:datatype="http://www.w3.org/2001/XMLSchema#string">NF kappa B1/RelA</bp:SYNONYMS>
  <bp:COMPONENTS rdf:resource="#pid_x_200420" />
  <bp:COMPONENTS rdf:resource="#pid_x_200625" />
</bp:complex>
<bp:protein rdf:ID="pid_m_200625" >
  <bp:ORGANISM rdf:resource="#Homo_sapiens" />
  <bp:DATA-SOURCE rdf:resource="#PID_DataSource" />
  <bp:NAME rdf:datatype="http://www.w3.org/2001/XMLSchema#string">RelA</bp:NAME>
  <bp:XREF rdf:resource="#UniProt_Q04206" />
</bp:protein>
<bp:protein rdf:ID="pid_m_200420" >
  <bp:ORGANISM rdf:resource="#Homo_sapiens" />
  <bp:DATA-SOURCE rdf:resource="#PID_DataSource" />
  <bp:NAME rdf:datatype="http://www.w3.org/2001/XMLSchema#string">NF kappa B1</bp:NAME>
  <bp:XREF rdf:resource="#UniProt_P19838" />
  <bp:SYNONYMS rdf:datatype="http://www.w3.org/2001/XMLSchema#string">NF Kappa B1</bp:SYNONYMS>
</bp:protein>
<physicalEntity rdf:ID="pid_m" >
  <bp:DATA-SOURCE rdf:resource="#PID_DataSource" />
  <bp:NAME rdf:datatype="http://www.w3.org/2001/XMLSchema#string"></bp:NAME>
</physicalEntity>
<bp:protein rdf:ID="pid_m_200836" >
  <bp:ORGANISM rdf:resource="#Homo_sapiens" />
  <bp:DATA-SOURCE rdf:resource="#PID_DataSource" />
  <bp:NAME rdf:datatype="http://www.w3.org/2001/XMLSchema#string">NF kappa B1 p50_1-433</bp:NAME>
  <bp:XREF rdf:resource="#UniProt_P19838" />
  <bp:COMMENT rdf:datatype="http://www.w3.org/2001/XMLSchema#string">
    protein subunit; protein id = P19838; start = 1, stop = 433
  </bp:COMMENT>
</bp:protein>
<bp:protein rdf:ID="pid_m_201789" >
  <bp:ORGANISM rdf:resource="#Homo_sapiens" />
  <bp:DATA-SOURCE rdf:resource="#PID_DataSource" />
  <bp:NAME rdf:datatype="http://www.w3.org/2001/XMLSchema#string">SPHK2</bp:NAME>
  <bp:XREF rdf:resource="#UniProt_Q9NRA0" />
</bp:protein>
<bp:protein rdf:ID="pid_m_201663" >
  <bp:ORGANISM rdf:resource="#Homo_sapiens" />
  <bp:DATA-SOURCE rdf:resource="#PID_DataSource" />
  <bp:NAME rdf:datatype="http://www.w3.org/2001/XMLSchema#string">PKC iota</bp:NAME>
  <bp:XREF rdf:resource="#UniProt_P41743" />
</bp:protein>
<bp:protein rdf:ID="pid_m_202751" >
  <bp:ORGANISM rdf:resource="#Homo_sapiens" />
  <bp:DATA-SOURCE rdf:resource="#PID_DataSource" />
  <bp:NAME rdf:datatype="http://www.w3.org/2001/XMLSchema#string">sTNF-alpha_77-233</bp:NAME>
  <bp:XREF rdf:resource="#UniProt_P01375" />
  <bp:COMMENT rdf:datatype="http://www.w3.org/2001/XMLSchema#string">
    protein subunit; protein id = P01375; start = 77, stop = 233
  </bp:COMMENT>
</bp:protein>
<bp:protein rdf:ID="pid_m_201638" >
  <bp:ORGANISM rdf:resource="#Homo_sapiens" />
  <bp:DATA-SOURCE rdf:resource="#PID_DataSource" />
  <bp:NAME rdf:datatype="http://www.w3.org/2001/XMLSchema#string">GCKR</bp:NAME>
  <bp:XREF rdf:resource="#UniProt_Q9Y4K4" />
</bp:protein>
<bp:protein rdf:ID="pid_m_202333" >
  <bp:ORGANISM rdf:resource="#Homo_sapiens" />
  <bp:DATA-SOURCE rdf:resource="#PID_DataSource" />
  <bp:NAME rdf:datatype="http://www.w3.org/2001/XMLSchema#string">FADD</bp:NAME>
  <bp:XREF rdf:resource="#UniProt_Q13158" />
</bp:protein>
<bp:protein rdf:ID="pid_m_200241" >
  <bp:ORGANISM rdf:resource="#Homo_sapiens" />
  <bp:DATA-SOURCE rdf:resource="#PID_DataSource" />
  <bp:NAME rdf:datatype="http://www.w3.org/2001/XMLSchema#string">MEK1 fragments</bp:NAME>
  <bp:XREF rdf:resource="#pid_b_200241_201723" />
  <bp:XREF rdf:resource="#pid_b_200241_201722" />
</bp:protein>
<bp:protein rdf:ID="pid_m_201451" >
  <bp:ORGANISM rdf:resource="#Homo_sapiens" />
  <bp:DATA-SOURCE rdf:resource="#PID_DataSource" />
  <bp:NAME rdf:datatype="http://www.w3.org/2001/XMLSchema#string">JNK3</bp:NAME>
  <bp:XREF rdf:resource="#UniProt_P53779" />
</bp:protein>
<bp:protein rdf:ID="pid_m_200096" >
  <bp:ORGANISM rdf:resource="#Homo_sapiens" />
  <bp:DATA-SOURCE rdf:resource="#PID_DataSource" />
  <bp:NAME rdf:datatype="http://www.w3.org/2001/XMLSchema#string">JNK family</bp:NAME>
  <bp:XREF rdf:resource="#pid_b_200096_200581" />
  <bp:XREF rdf:resource="#pid_b_200096_201450" />
  <bp:XREF rdf:resource="#pid_b_200096_201451" />
</bp:protein>
<bp:protein rdf:ID="pid_m_202948" >
  <bp:ORGANISM rdf:resource="#Homo_sapiens" />
  <bp:DATA-SOURCE rdf:resource="#PID_DataSource" />
  <bp:NAME rdf:datatype="http://www.w3.org/2001/XMLSchema#string">IKKs</bp:NAME>
</bp:protein>
<bp:protein rdf:ID="pid_m_201417" >
  <bp:ORGANISM rdf:resource="#Homo_sapiens" />
  <bp:DATA-SOURCE rdf:resource="#PID_DataSource" />
  <bp:NAME rdf:datatype="http://www.w3.org/2001/XMLSchema#string">RelB</bp:NAME>
  <bp:XREF rdf:resource="#UniProt_Q01201" />
</bp:protein>
<bp:protein rdf:ID="pid_m_201138" >
  <bp:ORGANISM rdf:resource="#Homo_sapiens" />
  <bp:DATA-SOURCE rdf:resource="#PID_DataSource" />
  <bp:NAME rdf:datatype="http://www.w3.org/2001/XMLSchema#string">BCL-X(L)</bp:NAME>
  <bp:XREF rdf:resource="#UniProt_Q07817-1" />
</bp:protein>
<bp:protein rdf:ID="pid_m_201637" >
  <bp:ORGANISM rdf:resource="#Homo_sapiens" />
  <bp:DATA-SOURCE rdf:resource="#PID_DataSource" />
  <bp:NAME rdf:datatype="http://www.w3.org/2001/XMLSchema#string">GLK</bp:NAME>
  <bp:XREF rdf:resource="#UniProt_Q8IVH8" />
</bp:protein>
<bp:protein rdf:ID="pid_m_202957" >
  <bp:ORGANISM rdf:resource="#Homo_sapiens" />
  <bp:DATA-SOURCE rdf:resource="#PID_DataSource" />
  <bp:NAME rdf:datatype="http://www.w3.org/2001/XMLSchema#string">Acid Sphingomyelinase</bp:NAME>
  <bp:XREF rdf:resource="#UniProt_P17405" />
</bp:protein>
<bp:protein rdf:ID="pid_m_201719" >
  <bp:ORGANISM rdf:resource="#Homo_sapiens" />
  <bp:DATA-SOURCE rdf:resource="#PID_DataSource" />
  <bp:NAME rdf:datatype="http://www.w3.org/2001/XMLSchema#string">MKK7 fragment 1_1-44</bp:NAME>
  <bp:XREF rdf:resource="#UniProt_O14733" />
  <bp:COMMENT rdf:datatype="http://www.w3.org/2001/XMLSchema#string">
    protein subunit; protein id = O14733; start = 1, stop = 44
  </bp:COMMENT>
</bp:protein>
<bp:protein rdf:ID="pid_m_202443" >
  <bp:ORGANISM rdf:resource="#Homo_sapiens" />
  <bp:DATA-SOURCE rdf:resource="#PID_DataSource" />
  <bp:NAME rdf:datatype="http://www.w3.org/2001/XMLSchema#string">PKR</bp:NAME>
  <bp:XREF rdf:resource="#UniProt_P19525" />
</bp:protein>
<bp:protein rdf:ID="pid_m_200301" >
  <bp:ORGANISM rdf:resource="#Homo_sapiens" />
  <bp:DATA-SOURCE rdf:resource="#PID_DataSource" />
  <bp:NAME rdf:datatype="http://www.w3.org/2001/XMLSchema#string">MKK4-MKK7</bp:NAME>
  <bp:XREF rdf:resource="#pid_b_200301_200373" />
  <bp:XREF rdf:resource="#pid_b_200301_200371" />
</bp:protein>
<bp:smallMolecule rdf:ID="pid_m_202952" >
  <bp:DATA-SOURCE rdf:resource="#PID_DataSource" />
  <bp:NAME rdf:datatype="http://www.w3.org/2001/XMLSchema#string">glutathione</bp:NAME>
  <bp:XREF rdf:resource="#ChemicalAbstracts_17-18-8" />
</bp:smallMolecule>
<bp:protein rdf:ID="pid_m_200238" >
  <bp:ORGANISM rdf:resource="#Homo_sapiens" />
  <bp:DATA-SOURCE rdf:resource="#PID_DataSource" />
  <bp:NAME rdf:datatype="http://www.w3.org/2001/XMLSchema#string">MKK4 fragments</bp:NAME>
  <bp:XREF rdf:resource="#pid_b_200238_201716" />
  <bp:XREF rdf:resource="#pid_b_200238_201715" />
  <bp:XREF rdf:resource="#pid_b_200238_201714" />
</bp:protein>
<bp:protein rdf:ID="pid_m_201422" >
  <bp:ORGANISM rdf:resource="#Homo_sapiens" />
  <bp:DATA-SOURCE rdf:resource="#PID_DataSource" />
  <bp:NAME rdf:datatype="http://www.w3.org/2001/XMLSchema#string">NF kappa B2 p105</bp:NAME>
  <bp:XREF rdf:resource="#UniProt_Q00653" />
</bp:protein>
<bp:protein rdf:ID="pid_m_201659" >
  <bp:ORGANISM rdf:resource="#Homo_sapiens" />
  <bp:DATA-SOURCE rdf:resource="#PID_DataSource" />
  <bp:NAME rdf:datatype="http://www.w3.org/2001/XMLSchema#string">PRKCH</bp:NAME>
  <bp:XREF rdf:resource="#UniProt_P24723" />
</bp:protein>
<bp:complex rdf:ID="pid_m_210181" >
  <bp:ORGANISM rdf:resource="#Homo_sapiens" />
  <bp:DATA-SOURCE rdf:resource="#PID_DataSource" />
  <bp:NAME rdf:datatype="http://www.w3.org/2001/XMLSchema#string">PKC zeta/ceramide</bp:NAME>
  <bp:COMPONENTS rdf:resource="#pid_x_200735_26" />
  <bp:COMPONENTS rdf:resource="#pid_x_202343" />
</bp:complex>
<bp:smallMolecule rdf:ID="pid_m_202343" >
  <bp:DATA-SOURCE rdf:resource="#PID_DataSource" />
  <bp:NAME rdf:datatype="http://www.w3.org/2001/XMLSchema#string">ceramide</bp:NAME>
  <bp:XREF rdf:resource="#ChemicalAbstracts_24696-26-2" />
</bp:smallMolecule>
<bp:protein rdf:ID="pid_m_200735" >
  <bp:ORGANISM rdf:resource="#Homo_sapiens" />
  <bp:DATA-SOURCE rdf:resource="#PID_DataSource" />
  <bp:NAME rdf:datatype="http://www.w3.org/2001/XMLSchema#string">PKC zeta</bp:NAME>
  <bp:XREF rdf:resource="#UniProt_Q05513" />
</bp:protein>
<bp:protein rdf:ID="pid_m_200204" >
  <bp:ORGANISM rdf:resource="#Homo_sapiens" />
  <bp:DATA-SOURCE rdf:resource="#PID_DataSource" />
  <bp:NAME rdf:datatype="http://www.w3.org/2001/XMLSchema#string">Typical PKCs</bp:NAME>
  <bp:XREF rdf:resource="#pid_b_200204_200835" />
  <bp:XREF rdf:resource="#pid_b_200204_201658" />
  <bp:XREF rdf:resource="#pid_b_200204_201656" />
  <bp:XREF rdf:resource="#pid_b_200204_201240" />
  <bp:XREF rdf:resource="#pid_b_200204_201657" />
  <bp:XREF rdf:resource="#pid_b_200204_201254" />
  <bp:XREF rdf:resource="#pid_b_200204_200823" />
  <bp:XREF rdf:resource="#pid_b_200204_201659" />
</bp:protein>
<bp:protein rdf:ID="pid_m_201888" >
  <bp:ORGANISM rdf:resource="#Homo_sapiens" />
  <bp:DATA-SOURCE rdf:resource="#PID_DataSource" />
  <bp:NAME rdf:datatype="http://www.w3.org/2001/XMLSchema#string">IGF1</bp:NAME>
  <bp:XREF rdf:resource="#UniProt_P01343" />
</bp:protein>
<bp:protein rdf:ID="pid_m_202950" >
  <bp:ORGANISM rdf:resource="#Homo_sapiens" />
  <bp:DATA-SOURCE rdf:resource="#PID_DataSource" />
  <bp:NAME rdf:datatype="http://www.w3.org/2001/XMLSchema#string">Neutral sphingomyelinase II</bp:NAME>
  <bp:XREF rdf:resource="#UniProt_Q9NY59" />
</bp:protein>
<bp:smallMolecule rdf:ID="pid_m_200611" >
  <bp:DATA-SOURCE rdf:resource="#PID_DataSource" />
  <bp:NAME rdf:datatype="http://www.w3.org/2001/XMLSchema#string">sphingosine</bp:NAME>
  <bp:XREF rdf:resource="#ChemicalAbstracts_123-78-4" />
  <bp:SYNONYMS rdf:datatype="http://www.w3.org/2001/XMLSchema#string">Sphingosine</bp:SYNONYMS>
</bp:smallMolecule>
<bp:protein rdf:ID="pid_m_201715" >
  <bp:ORGANISM rdf:resource="#Homo_sapiens" />
  <bp:DATA-SOURCE rdf:resource="#PID_DataSource" />
  <bp:NAME rdf:datatype="http://www.w3.org/2001/XMLSchema#string">MKK4 fragment 2_46-58</bp:NAME>
  <bp:XREF rdf:resource="#UniProt_P45985" />
  <bp:COMMENT rdf:datatype="http://www.w3.org/2001/XMLSchema#string">
    protein subunit; protein id = P45985; start = 46, stop = 58
  </bp:COMMENT>
</bp:protein>
<bp:protein rdf:ID="pid_m_200375" >
  <bp:ORGANISM rdf:resource="#Homo_sapiens" />
  <bp:DATA-SOURCE rdf:resource="#PID_DataSource" />
  <bp:NAME rdf:datatype="http://www.w3.org/2001/XMLSchema#string">MEK1</bp:NAME>
  <bp:XREF rdf:resource="#UniProt_Q02750" />
</bp:protein>
<bp:complex rdf:ID="pid_m_210172" >
  <bp:ORGANISM rdf:resource="#Homo_sapiens" />
  <bp:DATA-SOURCE rdf:resource="#PID_DataSource" />
  <bp:NAME rdf:datatype="http://www.w3.org/2001/XMLSchema#string">PKC zeta/PAR4</bp:NAME>
  <bp:COMPONENTS rdf:resource="#pid_x_200735_27" />
  <bp:COMPONENTS rdf:resource="#pid_x_202057" />
</bp:complex>
<bp:protein rdf:ID="pid_m_202057" >
  <bp:ORGANISM rdf:resource="#Homo_sapiens" />
  <bp:DATA-SOURCE rdf:resource="#PID_DataSource" />
  <bp:NAME rdf:datatype="http://www.w3.org/2001/XMLSchema#string">PAR4</bp:NAME>
  <bp:XREF rdf:resource="#UniProt_Q96IZ0" />
</bp:protein>
<bp:complex rdf:ID="pid_m_210167" >
  <bp:ORGANISM rdf:resource="#Homo_sapiens" />
  <bp:DATA-SOURCE rdf:resource="#PID_DataSource" />
  <bp:NAME rdf:datatype="http://www.w3.org/2001/XMLSchema#string">TNF-alpha/TNFR1A/TRADD/MADD/cIAP2/RIP/TRAF2/RAIDD</bp:NAME>
  <bp:COMPONENTS rdf:resource="#pid_x_202339" />
  <bp:COMPONENTS rdf:resource="#pid_x_202758" />
  <bp:COMPONENTS rdf:resource="#pid_x_201390_5907" />
  <bp:COMPONENTS rdf:resource="#pid_x_202311_5907" />
  <bp:COMPONENTS rdf:resource="#pid_x_201065_5907" />
  <bp:COMPONENTS rdf:resource="#pid_x_202947" />
  <bp:COMPONENTS rdf:resource="#pid_x_201288_30" />
  <bp:COMPONENTS rdf:resource="#pid_x_200434" />
</bp:complex>
<bp:protein rdf:ID="pid_m_201065" >
  <bp:ORGANISM rdf:resource="#Homo_sapiens" />
  <bp:DATA-SOURCE rdf:resource="#PID_DataSource" />
  <bp:NAME rdf:datatype="http://www.w3.org/2001/XMLSchema#string">TRAF2</bp:NAME>
  <bp:XREF rdf:resource="#UniProt_Q12933" />
</bp:protein>
<bp:protein rdf:ID="pid_m_201390" >
  <bp:ORGANISM rdf:resource="#Homo_sapiens" />
  <bp:DATA-SOURCE rdf:resource="#PID_DataSource" />
  <bp:NAME rdf:datatype="http://www.w3.org/2001/XMLSchema#string">cIAP2</bp:NAME>
  <bp:XREF rdf:resource="#UniProt_Q13489" />
</bp:protein>
<bp:protein rdf:ID="pid_m_202758" >
  <bp:ORGANISM rdf:resource="#Homo_sapiens" />
  <bp:DATA-SOURCE rdf:resource="#PID_DataSource" />
  <bp:NAME rdf:datatype="http://www.w3.org/2001/XMLSchema#string">MADD</bp:NAME>
  <bp:XREF rdf:resource="#UniProt_Q8WXG6" />
</bp:protein>
<bp:protein rdf:ID="pid_m_202947" >
  <bp:ORGANISM rdf:resource="#Homo_sapiens" />
  <bp:DATA-SOURCE rdf:resource="#PID_DataSource" />
  <bp:NAME rdf:datatype="http://www.w3.org/2001/XMLSchema#string">RAIDD</bp:NAME>
  <bp:XREF rdf:resource="#UniProt_P78560" />
</bp:protein>
<bp:protein rdf:ID="pid_m_202339" >
  <bp:ORGANISM rdf:resource="#Homo_sapiens" />
  <bp:DATA-SOURCE rdf:resource="#PID_DataSource" />
  <bp:NAME rdf:datatype="http://www.w3.org/2001/XMLSchema#string">TRADD</bp:NAME>
  <bp:XREF rdf:resource="#UniProt_Q15628" />
</bp:protein>
<bp:protein rdf:ID="pid_m_201288" >
  <bp:ORGANISM rdf:resource="#Homo_sapiens" />
  <bp:DATA-SOURCE rdf:resource="#PID_DataSource" />
  <bp:NAME rdf:datatype="http://www.w3.org/2001/XMLSchema#string">TNFR1A</bp:NAME>
  <bp:XREF rdf:resource="#UniProt_P19438" />
</bp:protein>
<bp:protein rdf:ID="pid_m_202311" >
  <bp:ORGANISM rdf:resource="#Homo_sapiens" />
  <bp:DATA-SOURCE rdf:resource="#PID_DataSource" />
  <bp:NAME rdf:datatype="http://www.w3.org/2001/XMLSchema#string">RIP</bp:NAME>
  <bp:XREF rdf:resource="#UniProt_Q13546" />
</bp:protein>
<bp:protein rdf:ID="pid_m_200434" >
  <bp:ORGANISM rdf:resource="#Homo_sapiens" />
  <bp:DATA-SOURCE rdf:resource="#PID_DataSource" />
  <bp:NAME rdf:datatype="http://www.w3.org/2001/XMLSchema#string">TNF-alpha</bp:NAME>
  <bp:XREF rdf:resource="#UniProt_P01375" />
</bp:protein>
<bp:protein rdf:ID="pid_m_200073" >
  <bp:ORGANISM rdf:resource="#Homo_sapiens" />
  <bp:DATA-SOURCE rdf:resource="#PID_DataSource" />
  <bp:NAME rdf:datatype="http://www.w3.org/2001/XMLSchema#string">NF kappa B Family</bp:NAME>
  <bp:XREF rdf:resource="#pid_b_200073_201417" />
  <bp:XREF rdf:resource="#pid_b_200073_200625" />
  <bp:XREF rdf:resource="#pid_b_200073_200836" />
  <bp:XREF rdf:resource="#pid_b_200073_201416" />
  <bp:XREF rdf:resource="#pid_b_200073_201104" />
</bp:protein>
<bp:protein rdf:ID="pid_m_200097" >
  <bp:ORGANISM rdf:resource="#Homo_sapiens" />
  <bp:DATA-SOURCE rdf:resource="#PID_DataSource" />
  <bp:NAME rdf:datatype="http://www.w3.org/2001/XMLSchema#string">JNK family-active</bp:NAME>
  <bp:XREF rdf:resource="#pid_b_200097_200581" />
  <bp:XREF rdf:resource="#pid_b_200097_201450" />
  <bp:XREF rdf:resource="#pid_b_200097_201451" />
</bp:protein>
<bp:protein rdf:ID="pid_m_201639" >
  <bp:ORGANISM rdf:resource="#Homo_sapiens" />
  <bp:DATA-SOURCE rdf:resource="#PID_DataSource" />
  <bp:NAME rdf:datatype="http://www.w3.org/2001/XMLSchema#string">MAP4K4</bp:NAME>
  <bp:XREF rdf:resource="#UniProt_O95819" />
</bp:protein>
<bp:protein rdf:ID="pid_m_200691" >
  <bp:ORGANISM rdf:resource="#Homo_sapiens" />
  <bp:DATA-SOURCE rdf:resource="#PID_DataSource" />
  <bp:NAME rdf:datatype="http://www.w3.org/2001/XMLSchema#string">I kappa B beta</bp:NAME>
  <bp:XREF rdf:resource="#UniProt_Q15653" />
</bp:protein>
<bp:smallMolecule rdf:ID="pid_m_202961" >
  <bp:DATA-SOURCE rdf:resource="#PID_DataSource" />
  <bp:NAME rdf:datatype="http://www.w3.org/2001/XMLSchema#string">Free Fatty acid</bp:NAME>
</bp:smallMolecule>
<bp:protein rdf:ID="pid_m_202473" >
  <bp:ORGANISM rdf:resource="#Homo_sapiens" />
  <bp:DATA-SOURCE rdf:resource="#PID_DataSource" />
  <bp:NAME rdf:datatype="http://www.w3.org/2001/XMLSchema#string">p11 BID_0-0</bp:NAME>
  <bp:XREF rdf:resource="#UniProt_P55957" />
  <bp:COMMENT rdf:datatype="http://www.w3.org/2001/XMLSchema#string">
    protein subunit; protein id = P55957; start = 0, stop = 0
  </bp:COMMENT>
</bp:protein>
<bp:smallMolecule rdf:ID="pid_m_200612" >
  <bp:DATA-SOURCE rdf:resource="#PID_DataSource" />
  <bp:NAME rdf:datatype="http://www.w3.org/2001/XMLSchema#string">Sphingosine-1-phosphate</bp:NAME>
</bp:smallMolecule>
<bp:protein rdf:ID="pid_m_201104" >
  <bp:ORGANISM rdf:resource="#Homo_sapiens" />
  <bp:DATA-SOURCE rdf:resource="#PID_DataSource" />
  <bp:NAME rdf:datatype="http://www.w3.org/2001/XMLSchema#string">c-Rel</bp:NAME>
  <bp:XREF rdf:resource="#UniProt_Q04864" />
</bp:protein>
<bp:protein rdf:ID="pid_m_203525" >
  <bp:ORGANISM rdf:resource="#Homo_sapiens" />
  <bp:DATA-SOURCE rdf:resource="#PID_DataSource" />
  <bp:NAME rdf:datatype="http://www.w3.org/2001/XMLSchema#string">MEKK1 fragment 2_0-0</bp:NAME>
  <bp:XREF rdf:resource="#UniProt_Q13233" />
  <bp:COMMENT rdf:datatype="http://www.w3.org/2001/XMLSchema#string">
    protein subunit; protein id = Q13233; start = 0, stop = 0
  </bp:COMMENT>
</bp:protein>
<bp:protein rdf:ID="pid_m_201640" >
  <bp:ORGANISM rdf:resource="#Homo_sapiens" />
  <bp:DATA-SOURCE rdf:resource="#PID_DataSource" />
  <bp:NAME rdf:datatype="http://www.w3.org/2001/XMLSchema#string">NESK</bp:NAME>
  <bp:XREF rdf:resource="#UniProt_Q7Z2Y5" />
</bp:protein>
<bp:protein rdf:ID="pid_m_200373" >
  <bp:ORGANISM rdf:resource="#Homo_sapiens" />
  <bp:DATA-SOURCE rdf:resource="#PID_DataSource" />
  <bp:NAME rdf:datatype="http://www.w3.org/2001/XMLSchema#string">MKK7</bp:NAME>
  <bp:XREF rdf:resource="#UniProt_O14733" />
</bp:protein>
<bp:protein rdf:ID="pid_m_202444" >
  <bp:ORGANISM rdf:resource="#Homo_sapiens" />
  <bp:DATA-SOURCE rdf:resource="#PID_DataSource" />
  <bp:NAME rdf:datatype="http://www.w3.org/2001/XMLSchema#string">eIF2A</bp:NAME>
  <bp:XREF rdf:resource="#UniProt_Q8NFM1" />
</bp:protein>
<bp:protein rdf:ID="pid_m_202430" >
  <bp:ORGANISM rdf:resource="#Homo_sapiens" />
  <bp:DATA-SOURCE rdf:resource="#PID_DataSource" />
  <bp:NAME rdf:datatype="http://www.w3.org/2001/XMLSchema#string">Cathepsin D</bp:NAME>
  <bp:XREF rdf:resource="#UniProt_P07339" />
</bp:protein>
<bp:protein rdf:ID="pid_m_201280" >
  <bp:ORGANISM rdf:resource="#Homo_sapiens" />
  <bp:DATA-SOURCE rdf:resource="#PID_DataSource" />
  <bp:NAME rdf:datatype="http://www.w3.org/2001/XMLSchema#string">cIAP1</bp:NAME>
  <bp:XREF rdf:resource="#UniProt_Q13490" />
</bp:protein>
<bp:protein rdf:ID="pid_m_201420" >
  <bp:ORGANISM rdf:resource="#Homo_sapiens" />
  <bp:DATA-SOURCE rdf:resource="#PID_DataSource" />
  <bp:NAME rdf:datatype="http://www.w3.org/2001/XMLSchema#string">I kappa B gamma</bp:NAME>
</bp:protein>
<bp:protein rdf:ID="pid_m_201721" >
  <bp:ORGANISM rdf:resource="#Homo_sapiens" />
  <bp:DATA-SOURCE rdf:resource="#PID_DataSource" />
  <bp:NAME rdf:datatype="http://www.w3.org/2001/XMLSchema#string">MKK7 fragment 3_77-419</bp:NAME>
  <bp:XREF rdf:resource="#UniProt_O14733" />
  <bp:COMMENT rdf:datatype="http://www.w3.org/2001/XMLSchema#string">
    protein subunit; protein id = O14733; start = 77, stop = 419
  </bp:COMMENT>
</bp:protein>
<bp:protein rdf:ID="pid_m_200517" >
  <bp:ORGANISM rdf:resource="#Homo_sapiens" />
  <bp:DATA-SOURCE rdf:resource="#PID_DataSource" />
  <bp:NAME rdf:datatype="http://www.w3.org/2001/XMLSchema#string">MYC</bp:NAME>
  <bp:XREF rdf:resource="#UniProt_P01106" />
</bp:protein>
<bp:protein rdf:ID="pid_m_202956" >
  <bp:ORGANISM rdf:resource="#Homo_sapiens" />
  <bp:DATA-SOURCE rdf:resource="#PID_DataSource" />
  <bp:NAME rdf:datatype="http://www.w3.org/2001/XMLSchema#string">KSR</bp:NAME>
  <bp:XREF rdf:resource="#UniProt_Q8IVT5" />
</bp:protein>
<bp:protein rdf:ID="pid_m_201965" >
  <bp:ORGANISM rdf:resource="#Homo_sapiens" />
  <bp:DATA-SOURCE rdf:resource="#PID_DataSource" />
  <bp:NAME rdf:datatype="http://www.w3.org/2001/XMLSchema#string">BAD</bp:NAME>
  <bp:XREF rdf:resource="#UniProt_Q92934" />
</bp:protein>
<bp:protein rdf:ID="pid_m_200094" >
  <bp:ORGANISM rdf:resource="#Homo_sapiens" />
  <bp:DATA-SOURCE rdf:resource="#PID_DataSource" />
  <bp:NAME rdf:datatype="http://www.w3.org/2001/XMLSchema#string">JNK1-2</bp:NAME>
  <bp:XREF rdf:resource="#pid_b_200094_200581" />
  <bp:XREF rdf:resource="#pid_b_200094_201450" />
</bp:protein>
<bp:complex rdf:ID="pid_m_210173" >
  <bp:ORGANISM rdf:resource="#Homo_sapiens" />
  <bp:DATA-SOURCE rdf:resource="#PID_DataSource" />
  <bp:NAME rdf:datatype="http://www.w3.org/2001/XMLSchema#string">NF kappa B1/RelA/I kappa B alpha</bp:NAME>
  <bp:COMPONENTS rdf:resource="#pid_x_200420" />
  <bp:COMPONENTS rdf:resource="#pid_x_200421_0X110" />
  <bp:COMPONENTS rdf:resource="#pid_x_200625" />
</bp:complex>
<bp:protein rdf:ID="pid_m_200421" >
  <bp:ORGANISM rdf:resource="#Homo_sapiens" />
  <bp:DATA-SOURCE rdf:resource="#PID_DataSource" />
  <bp:NAME rdf:datatype="http://www.w3.org/2001/XMLSchema#string">I kappa B alpha</bp:NAME>
  <bp:XREF rdf:resource="#UniProt_P25963" />
</bp:protein>
<bp:protein rdf:ID="pid_m_201416" >
  <bp:ORGANISM rdf:resource="#Homo_sapiens" />
  <bp:DATA-SOURCE rdf:resource="#PID_DataSource" />
  <bp:NAME rdf:datatype="http://www.w3.org/2001/XMLSchema#string">NF kappa B2 p52</bp:NAME>
  <bp:XREF rdf:resource="#UniProt_Q00653" />
</bp:protein>
<bp:protein rdf:ID="pid_m_200055" >
  <bp:ORGANISM rdf:resource="#Homo_sapiens" />
  <bp:DATA-SOURCE rdf:resource="#PID_DataSource" />
  <bp:NAME rdf:datatype="http://www.w3.org/2001/XMLSchema#string">ERK1-2</bp:NAME>
  <bp:SYNONYMS rdf:datatype="http://www.w3.org/2001/XMLSchema#string">Erk1-2</bp:SYNONYMS>
  <bp:XREF rdf:resource="#pid_b_200055_200582" />
  <bp:XREF rdf:resource="#pid_b_200055_200583" />
</bp:protein>
<bp:protein rdf:ID="pid_m_202474" >
  <bp:ORGANISM rdf:resource="#Homo_sapiens" />
  <bp:DATA-SOURCE rdf:resource="#PID_DataSource" />
  <bp:NAME rdf:datatype="http://www.w3.org/2001/XMLSchema#string">MEKK1 (cleaved)_0-0</bp:NAME>
  <bp:XREF rdf:resource="#UniProt_Q13233" />
  <bp:COMMENT rdf:datatype="http://www.w3.org/2001/XMLSchema#string">
    protein subunit; protein id = Q13233; start = 0, stop = 0
  </bp:COMMENT>
</bp:protein>
<bp:protein rdf:ID="pid_m_201462" >
  <bp:ORGANISM rdf:resource="#Homo_sapiens" />
  <bp:DATA-SOURCE rdf:resource="#PID_DataSource" />
  <bp:NAME rdf:datatype="http://www.w3.org/2001/XMLSchema#string">BCL2</bp:NAME>
  <bp:XREF rdf:resource="#UniProt_P10415" />
</bp:protein>
<bp:protein rdf:ID="pid_m_200277" >
  <bp:ORGANISM rdf:resource="#Homo_sapiens" />
  <bp:DATA-SOURCE rdf:resource="#PID_DataSource" />
  <bp:NAME rdf:datatype="http://www.w3.org/2001/XMLSchema#string">SPHK</bp:NAME>
  <bp:XREF rdf:resource="#pid_b_200277_200610" />
  <bp:XREF rdf:resource="#pid_b_200277_201789" />
</bp:protein>
<bp:protein rdf:ID="pid_m_201463" >
  <bp:ORGANISM rdf:resource="#Homo_sapiens" />
  <bp:DATA-SOURCE rdf:resource="#PID_DataSource" />
  <bp:NAME rdf:datatype="http://www.w3.org/2001/XMLSchema#string">BCL2L2</bp:NAME>
  <bp:XREF rdf:resource="#UniProt_Q92843" />
</bp:protein>
<bp:protein rdf:ID="pid_m_202753" >
  <bp:ORGANISM rdf:resource="#Homo_sapiens" />
  <bp:DATA-SOURCE rdf:resource="#PID_DataSource" />
  <bp:NAME rdf:datatype="http://www.w3.org/2001/XMLSchema#string">BAG4</bp:NAME>
  <bp:XREF rdf:resource="#UniProt_O95429" />
</bp:protein>
<bp:complex rdf:ID="pid_m_210187" >
  <bp:ORGANISM rdf:resource="#Homo_sapiens" />
  <bp:DATA-SOURCE rdf:resource="#PID_DataSource" />
  <bp:NAME rdf:datatype="http://www.w3.org/2001/XMLSchema#string">ERK1/PKC delta</bp:NAME>
  <bp:COMPONENTS rdf:resource="#pid_x_200582_26_202T101_204Y101_5907" />
  <bp:COMPONENTS rdf:resource="#pid_x_200835" />
</bp:complex>
<bp:protein rdf:ID="pid_m_200835" >
  <bp:ORGANISM rdf:resource="#Homo_sapiens" />
  <bp:DATA-SOURCE rdf:resource="#PID_DataSource" />
  <bp:NAME rdf:datatype="http://www.w3.org/2001/XMLSchema#string">PKC delta</bp:NAME>
  <bp:XREF rdf:resource="#UniProt_Q05655" />
</bp:protein>
<bp:protein rdf:ID="pid_m_200582" >
  <bp:ORGANISM rdf:resource="#Homo_sapiens" />
  <bp:DATA-SOURCE rdf:resource="#PID_DataSource" />
  <bp:NAME rdf:datatype="http://www.w3.org/2001/XMLSchema#string">ERK1</bp:NAME>
  <bp:XREF rdf:resource="#UniProt_P27361" />
  <bp:SYNONYMS rdf:datatype="http://www.w3.org/2001/XMLSchema#string">Erk1</bp:SYNONYMS>
</bp:protein>
<bp:protein rdf:ID="pid_m_200353" >
  <bp:ORGANISM rdf:resource="#Homo_sapiens" />
  <bp:DATA-SOURCE rdf:resource="#PID_DataSource" />
  <bp:NAME rdf:datatype="http://www.w3.org/2001/XMLSchema#string">Caspase 8</bp:NAME>
  <bp:XREF rdf:resource="#UniProt_Q14790" />
</bp:protein>
<bp:protein rdf:ID="pid_m_200593" >
  <bp:ORGANISM rdf:resource="#Homo_sapiens" />
  <bp:DATA-SOURCE rdf:resource="#PID_DataSource" />
  <bp:NAME rdf:datatype="http://www.w3.org/2001/XMLSchema#string">PKC beta</bp:NAME>
  <bp:XREF rdf:resource="#UniProt_P05771" />
</bp:protein>
<bp:protein rdf:ID="pid_m_200164" >
  <bp:ORGANISM rdf:resource="#Homo_sapiens" />
  <bp:DATA-SOURCE rdf:resource="#PID_DataSource" />
  <bp:NAME rdf:datatype="http://www.w3.org/2001/XMLSchema#string">PKC (LPA responsive)</bp:NAME>
  <bp:XREF rdf:resource="#pid_b_200164_200593" />
  <bp:XREF rdf:resource="#pid_b_200164_200823" />
  <bp:XREF rdf:resource="#pid_b_200164_200735" />
  <bp:XREF rdf:resource="#pid_b_200164_201254" />
</bp:protein>
<bp:protein rdf:ID="pid_m_201658" >
  <bp:ORGANISM rdf:resource="#Homo_sapiens" />
  <bp:DATA-SOURCE rdf:resource="#PID_DataSource" />
  <bp:NAME rdf:datatype="http://www.w3.org/2001/XMLSchema#string">PRKCG</bp:NAME>
  <bp:XREF rdf:resource="#UniProt_P05129" />
</bp:protein>
<bp:protein rdf:ID="pid_m_202960" >
  <bp:ORGANISM rdf:resource="#Homo_sapiens" />
  <bp:DATA-SOURCE rdf:resource="#PID_DataSource" />
  <bp:NAME rdf:datatype="http://www.w3.org/2001/XMLSchema#string">Acid Ceramidase</bp:NAME>
  <bp:XREF rdf:resource="#UniProt_Q13510" />
</bp:protein>
<bp:protein rdf:ID="pid_m_200074" >
  <bp:ORGANISM rdf:resource="#Homo_sapiens" />
  <bp:DATA-SOURCE rdf:resource="#PID_DataSource" />
  <bp:NAME rdf:datatype="http://www.w3.org/2001/XMLSchema#string">I kappa B Family</bp:NAME>
  <bp:XREF rdf:resource="#pid_b_200074_201422" />
  <bp:XREF rdf:resource="#pid_b_200074_200421" />
  <bp:XREF rdf:resource="#pid_b_200074_201421" />
  <bp:XREF rdf:resource="#pid_b_200074_201419" />
  <bp:XREF rdf:resource="#pid_b_200074_200691" />
</bp:protein>
<bp:protein rdf:ID="pid_m_200061" >
  <bp:ORGANISM rdf:resource="#Homo_sapiens" />
  <bp:DATA-SOURCE rdf:resource="#PID_DataSource" />
  <bp:NAME rdf:datatype="http://www.w3.org/2001/XMLSchema#string">Mammalian IAPs</bp:NAME>
  <bp:XREF rdf:resource="#pid_b_200061_201405" />
  <bp:XREF rdf:resource="#pid_b_200061_201280" />
  <bp:XREF rdf:resource="#pid_b_200061_201390" />
</bp:protein>
<bp:protein rdf:ID="pid_m_202722" >
  <bp:ORGANISM rdf:resource="#Homo_sapiens" />
  <bp:DATA-SOURCE rdf:resource="#PID_DataSource" />
  <bp:NAME rdf:datatype="http://www.w3.org/2001/XMLSchema#string">Cytochrome C</bp:NAME>
  <bp:XREF rdf:resource="#UniProt_P99999" />
</bp:protein>
<bp:protein rdf:ID="pid_m_201713" >
  <bp:ORGANISM rdf:resource="#Homo_sapiens" />
  <bp:DATA-SOURCE rdf:resource="#PID_DataSource" />
  <bp:NAME rdf:datatype="http://www.w3.org/2001/XMLSchema#string">MEK2 fragment 2_11-400</bp:NAME>
  <bp:XREF rdf:resource="#UniProt_P36507" />
  <bp:COMMENT rdf:datatype="http://www.w3.org/2001/XMLSchema#string">
    protein subunit; protein id = P36507; start = 11, stop = 400
  </bp:COMMENT>
</bp:protein>
<bp:protein rdf:ID="pid_m_201254" >
  <bp:ORGANISM rdf:resource="#Homo_sapiens" />
  <bp:DATA-SOURCE rdf:resource="#PID_DataSource" />
  <bp:NAME rdf:datatype="http://www.w3.org/2001/XMLSchema#string">PKC alpha</bp:NAME>
  <bp:XREF rdf:resource="#UniProt_P17252" />
</bp:protein>
<bp:protein rdf:ID="pid_m_202951" >
  <bp:ORGANISM rdf:resource="#Homo_sapiens" />
  <bp:DATA-SOURCE rdf:resource="#PID_DataSource" />
  <bp:NAME rdf:datatype="http://www.w3.org/2001/XMLSchema#string">FAN</bp:NAME>
  <bp:XREF rdf:resource="#UniProt_Q8IW26" />
</bp:protein>
<bp:protein rdf:ID="pid_m_200410" >
  <bp:ORGANISM rdf:resource="#Homo_sapiens" />
  <bp:DATA-SOURCE rdf:resource="#PID_DataSource" />
  <bp:NAME rdf:datatype="http://www.w3.org/2001/XMLSchema#string">RB1</bp:NAME>
  <bp:XREF rdf:resource="#UniProt_Q5VW46" />
</bp:protein>
<bp:protein rdf:ID="pid_m_200081" >
  <bp:ORGANISM rdf:resource="#Homo_sapiens" />
  <bp:DATA-SOURCE rdf:resource="#PID_DataSource" />
  <bp:NAME rdf:datatype="http://www.w3.org/2001/XMLSchema#string">AKT1-2</bp:NAME>
  <bp:XREF rdf:resource="#pid_b_200081_200519" />
  <bp:XREF rdf:resource="#pid_b_200081_200863" />
</bp:protein>
<bp:smallMolecule rdf:ID="pid_m_202342" >
  <bp:DATA-SOURCE rdf:resource="#PID_DataSource" />
  <bp:NAME rdf:datatype="http://www.w3.org/2001/XMLSchema#string">sphingomyelin</bp:NAME>
  <bp:XREF rdf:resource="#ChemicalAbstracts_9031-54-3" />
</bp:smallMolecule>
<bp:protein rdf:ID="pid_m_201450" >
  <bp:ORGANISM rdf:resource="#Homo_sapiens" />
  <bp:DATA-SOURCE rdf:resource="#PID_DataSource" />
  <bp:NAME rdf:datatype="http://www.w3.org/2001/XMLSchema#string">JNK2</bp:NAME>
  <bp:XREF rdf:resource="#UniProt_P45984" />
</bp:protein>
<bp:protein rdf:ID="pid_m_202472" >
  <bp:ORGANISM rdf:resource="#Homo_sapiens" />
  <bp:DATA-SOURCE rdf:resource="#PID_DataSource" />
  <bp:NAME rdf:datatype="http://www.w3.org/2001/XMLSchema#string">p13 BID_0-0</bp:NAME>
  <bp:XREF rdf:resource="#UniProt_P55957" />
  <bp:COMMENT rdf:datatype="http://www.w3.org/2001/XMLSchema#string">
    protein subunit; protein id = P55957; start = 0, stop = 0
  </bp:COMMENT>
</bp:protein>
<bp:protein rdf:ID="pid_m_201722" >
  <bp:ORGANISM rdf:resource="#Homo_sapiens" />
  <bp:DATA-SOURCE rdf:resource="#PID_DataSource" />
  <bp:NAME rdf:datatype="http://www.w3.org/2001/XMLSchema#string">MEK1 fragment 1_1-7</bp:NAME>
  <bp:XREF rdf:resource="#UniProt_Q02750" />
  <bp:COMMENT rdf:datatype="http://www.w3.org/2001/XMLSchema#string">
    protein subunit; protein id = Q02750; start = 1, stop = 7
  </bp:COMMENT>
</bp:protein>
<bp:protein rdf:ID="pid_m_201419" >
  <bp:ORGANISM rdf:resource="#Homo_sapiens" />
  <bp:DATA-SOURCE rdf:resource="#PID_DataSource" />
  <bp:NAME rdf:datatype="http://www.w3.org/2001/XMLSchema#string">I kappa B epsilon</bp:NAME>
  <bp:XREF rdf:resource="#UniProt_O00221" />
</bp:protein>
<bp:complex rdf:ID="pid_m_210165" >
  <bp:ORGANISM rdf:resource="#Homo_sapiens" />
  <bp:DATA-SOURCE rdf:resource="#PID_DataSource" />
  <bp:NAME rdf:datatype="http://www.w3.org/2001/XMLSchema#string">TNFR1A/BAG4/TNF-alpha</bp:NAME>
  <bp:COMPONENTS rdf:resource="#pid_x_201288_30" />
  <bp:COMPONENTS rdf:resource="#pid_x_202753_5907" />
  <bp:COMPONENTS rdf:resource="#pid_x_200434" />
</bp:complex>
<bp:protein rdf:ID="pid_m_201421" >
  <bp:ORGANISM rdf:resource="#Homo_sapiens" />
  <bp:DATA-SOURCE rdf:resource="#PID_DataSource" />
  <bp:NAME rdf:datatype="http://www.w3.org/2001/XMLSchema#string">NF kappa B1 p100_0-0</bp:NAME>
  <bp:XREF rdf:resource="#UniProt_P19838" />
  <bp:COMMENT rdf:datatype="http://www.w3.org/2001/XMLSchema#string">
    protein subunit; protein id = P19838; start = 0, stop = 0
  </bp:COMMENT>
</bp:protein>
<bp:protein rdf:ID="pid_m_201641" >
  <bp:ORGANISM rdf:resource="#Homo_sapiens" />
  <bp:DATA-SOURCE rdf:resource="#PID_DataSource" />
  <bp:NAME rdf:datatype="http://www.w3.org/2001/XMLSchema#string">TNIK</bp:NAME>
  <bp:XREF rdf:resource="#UniProt_Q9UKE5" />
</bp:protein>
<bp:protein rdf:ID="pid_m_200583" >
  <bp:ORGANISM rdf:resource="#Homo_sapiens" />
  <bp:DATA-SOURCE rdf:resource="#PID_DataSource" />
  <bp:NAME rdf:datatype="http://www.w3.org/2001/XMLSchema#string">ERK2</bp:NAME>
  <bp:XREF rdf:resource="#UniProt_P28482" />
  <bp:SYNONYMS rdf:datatype="http://www.w3.org/2001/XMLSchema#string">Erk2</bp:SYNONYMS>
</bp:protein>
<bp:protein rdf:ID="pid_m_201636" >
  <bp:ORGANISM rdf:resource="#Homo_sapiens" />
  <bp:DATA-SOURCE rdf:resource="#PID_DataSource" />
  <bp:NAME rdf:datatype="http://www.w3.org/2001/XMLSchema#string">GCK</bp:NAME>
  <bp:XREF rdf:resource="#UniProt_Q12851" />
</bp:protein>
<bp:protein rdf:ID="pid_m_200109" >
  <bp:ORGANISM rdf:resource="#Homo_sapiens" />
  <bp:DATA-SOURCE rdf:resource="#PID_DataSource" />
  <bp:NAME rdf:datatype="http://www.w3.org/2001/XMLSchema#string">BCL2 subfamily</bp:NAME>
  <bp:XREF rdf:resource="#pid_b_200109_201462" />
  <bp:XREF rdf:resource="#pid_b_200109_201320" />
  <bp:XREF rdf:resource="#pid_b_200109_201463" />
  <bp:XREF rdf:resource="#pid_b_200109_200692" />
  <bp:XREF rdf:resource="#pid_b_200109_201138" />
</bp:protein>
<bp:protein rdf:ID="pid_m_203524" >
  <bp:ORGANISM rdf:resource="#Homo_sapiens" />
  <bp:DATA-SOURCE rdf:resource="#PID_DataSource" />
  <bp:NAME rdf:datatype="http://www.w3.org/2001/XMLSchema#string">MEKK1 fragment 1_0-0</bp:NAME>
  <bp:XREF rdf:resource="#UniProt_Q13233" />
  <bp:COMMENT rdf:datatype="http://www.w3.org/2001/XMLSchema#string">
    protein subunit; protein id = Q13233; start = 0, stop = 0
  </bp:COMMENT>
</bp:protein>
<bp:protein rdf:ID="pid_m_200056" >
  <bp:ORGANISM rdf:resource="#Homo_sapiens" />
  <bp:DATA-SOURCE rdf:resource="#PID_DataSource" />
  <bp:NAME rdf:datatype="http://www.w3.org/2001/XMLSchema#string">ERK1-2-active</bp:NAME>
  <bp:SYNONYMS rdf:datatype="http://www.w3.org/2001/XMLSchema#string">Erk1-2-active</bp:SYNONYMS>
  <bp:XREF rdf:resource="#pid_b_200056_200582" />
  <bp:XREF rdf:resource="#pid_b_200056_200583" />
</bp:protein>
<bp:protein rdf:ID="pid_m_201714" >
  <bp:ORGANISM rdf:resource="#Homo_sapiens" />
  <bp:DATA-SOURCE rdf:resource="#PID_DataSource" />
  <bp:NAME rdf:datatype="http://www.w3.org/2001/XMLSchema#string">MKK4 fragment 1_1-45</bp:NAME>
  <bp:XREF rdf:resource="#UniProt_P45985" />
  <bp:COMMENT rdf:datatype="http://www.w3.org/2001/XMLSchema#string">
    protein subunit; protein id = P45985; start = 1, stop = 45
  </bp:COMMENT>
</bp:protein>
<bp:protein rdf:ID="pid_m_200208" >
  <bp:ORGANISM rdf:resource="#Homo_sapiens" />
  <bp:DATA-SOURCE rdf:resource="#PID_DataSource" />
  <bp:NAME rdf:datatype="http://www.w3.org/2001/XMLSchema#string">Classical PKCs</bp:NAME>
  <bp:XREF rdf:resource="#pid_b_200208_201658" />
  <bp:XREF rdf:resource="#pid_b_200208_201656" />
  <bp:XREF rdf:resource="#pid_b_200208_201657" />
  <bp:XREF rdf:resource="#pid_b_200208_201254" />
</bp:protein>
<bp:protein rdf:ID="pid_m_202949" >
  <bp:ORGANISM rdf:resource="#Homo_sapiens" />
  <bp:DATA-SOURCE rdf:resource="#PID_DataSource" />
  <bp:NAME rdf:datatype="http://www.w3.org/2001/XMLSchema#string">I kappa B alpha (degradation)_0-0</bp:NAME>
  <bp:XREF rdf:resource="#UniProt_P25963" />
  <bp:COMMENT rdf:datatype="http://www.w3.org/2001/XMLSchema#string">
    protein subunit; protein id = P25963; start = 0, stop = 0
  </bp:COMMENT>
</bp:protein>
<bp:protein rdf:ID="pid_m_200863" >
  <bp:ORGANISM rdf:resource="#Homo_sapiens" />
  <bp:DATA-SOURCE rdf:resource="#PID_DataSource" />
  <bp:NAME rdf:datatype="http://www.w3.org/2001/XMLSchema#string">AKT2</bp:NAME>
  <bp:XREF rdf:resource="#UniProt_P31751" />
</bp:protein>
<bp:complex rdf:ID="pid_m_210183" >
  <bp:ORGANISM rdf:resource="#Homo_sapiens" />
  <bp:DATA-SOURCE rdf:resource="#PID_DataSource" />
  <bp:NAME rdf:datatype="http://www.w3.org/2001/XMLSchema#string">PP2A Heterotrimer</bp:NAME>
</bp:complex>
<bp:protein rdf:ID="pid_m_200692" >
  <bp:ORGANISM rdf:resource="#Homo_sapiens" />
  <bp:DATA-SOURCE rdf:resource="#PID_DataSource" />
  <bp:NAME rdf:datatype="http://www.w3.org/2001/XMLSchema#string">BCL2A1</bp:NAME>
  <bp:XREF rdf:resource="#UniProt_Q16548" />
</bp:protein>
<bp:protein rdf:ID="pid_m_200581" >
  <bp:ORGANISM rdf:resource="#Homo_sapiens" />
  <bp:DATA-SOURCE rdf:resource="#PID_DataSource" />
  <bp:NAME rdf:datatype="http://www.w3.org/2001/XMLSchema#string">JNK1</bp:NAME>
  <bp:XREF rdf:resource="#UniProt_P45983" />
  <bp:SYNONYMS rdf:datatype="http://www.w3.org/2001/XMLSchema#string">Jnk1</bp:SYNONYMS>
</bp:protein>
<bp:protein rdf:ID="pid_m_202963" >
  <bp:ORGANISM rdf:resource="#Homo_sapiens" />
  <bp:DATA-SOURCE rdf:resource="#PID_DataSource" />
  <bp:NAME rdf:datatype="http://www.w3.org/2001/XMLSchema#string">RAX</bp:NAME>
  <bp:XREF rdf:resource="#UniProt_O75569" />
</bp:protein>
<bp:protein rdf:ID="pid_m_200237" >
  <bp:ORGANISM rdf:resource="#Homo_sapiens" />
  <bp:DATA-SOURCE rdf:resource="#PID_DataSource" />
  <bp:NAME rdf:datatype="http://www.w3.org/2001/XMLSchema#string">MEK2 fragments</bp:NAME>
  <bp:XREF rdf:resource="#pid_b_200237_201712" />
  <bp:XREF rdf:resource="#pid_b_200237_201713" />
</bp:protein>
<bp:protein rdf:ID="pid_m_202465" >
  <bp:ORGANISM rdf:resource="#Homo_sapiens" />
  <bp:DATA-SOURCE rdf:resource="#PID_DataSource" />
  <bp:NAME rdf:datatype="http://www.w3.org/2001/XMLSchema#string">Caspase 8 p43_0-0</bp:NAME>
  <bp:XREF rdf:resource="#UniProt_Q14790" />
  <bp:COMMENT rdf:datatype="http://www.w3.org/2001/XMLSchema#string">
    protein subunit; protein id = Q14790; start = 0, stop = 0
  </bp:COMMENT>
</bp:protein>
<bp:protein rdf:ID="pid_m_200370" >
  <bp:ORGANISM rdf:resource="#Homo_sapiens" />
  <bp:DATA-SOURCE rdf:resource="#PID_DataSource" />
  <bp:NAME rdf:datatype="http://www.w3.org/2001/XMLSchema#string">MEK2</bp:NAME>
  <bp:XREF rdf:resource="#UniProt_P36507" />
</bp:protein>
<bp:smallMolecule rdf:ID="pid_m_202955" >
  <bp:DATA-SOURCE rdf:resource="#PID_DataSource" />
  <bp:NAME rdf:datatype="http://www.w3.org/2001/XMLSchema#string">PHOSPHOCHOLINE</bp:NAME>
</bp:smallMolecule>
<bp:protein rdf:ID="pid_m_201404" >
  <bp:ORGANISM rdf:resource="#Homo_sapiens" />
  <bp:DATA-SOURCE rdf:resource="#PID_DataSource" />
  <bp:NAME rdf:datatype="http://www.w3.org/2001/XMLSchema#string">BRAF</bp:NAME>
  <bp:XREF rdf:resource="#UniProt_P15056" />
</bp:protein>
<bp:protein rdf:ID="pid_m_200082" >
  <bp:ORGANISM rdf:resource="#Homo_sapiens" />
  <bp:DATA-SOURCE rdf:resource="#PID_DataSource" />
  <bp:NAME rdf:datatype="http://www.w3.org/2001/XMLSchema#string">AKT1-2-active</bp:NAME>
  <bp:XREF rdf:resource="#pid_b_200082_200519" />
  <bp:XREF rdf:resource="#pid_b_200082_200863" />
</bp:protein>
<bp:protein rdf:ID="pid_m_202959" >
  <bp:ORGANISM rdf:resource="#Homo_sapiens" />
  <bp:DATA-SOURCE rdf:resource="#PID_DataSource" />
  <bp:NAME rdf:datatype="http://www.w3.org/2001/XMLSchema#string">AIF</bp:NAME>
  <bp:XREF rdf:resource="#UniProt_O95831" />
</bp:protein>
<bp:protein rdf:ID="pid_m_200058" >
  <bp:ORGANISM rdf:resource="#Homo_sapiens" />
  <bp:DATA-SOURCE rdf:resource="#PID_DataSource" />
  <bp:NAME rdf:datatype="http://www.w3.org/2001/XMLSchema#string">RAF1-BRAF</bp:NAME>
  <bp:XREF rdf:resource="#pid_b_200058_200580" />
  <bp:XREF rdf:resource="#pid_b_200058_201404" />
</bp:protein>
<bp:protein rdf:ID="pid_m_200206" >
  <bp:ORGANISM rdf:resource="#Homo_sapiens" />
  <bp:DATA-SOURCE rdf:resource="#PID_DataSource" />
  <bp:NAME rdf:datatype="http://www.w3.org/2001/XMLSchema#string">Atypical PKCs</bp:NAME>
  <bp:XREF rdf:resource="#pid_b_200206_201663" />
  <bp:XREF rdf:resource="#pid_b_200206_200735" />
</bp:protein>
<bp:protein rdf:ID="pid_m_201657" >
  <bp:ORGANISM rdf:resource="#Homo_sapiens" />
  <bp:DATA-SOURCE rdf:resource="#PID_DataSource" />
  <bp:NAME rdf:datatype="http://www.w3.org/2001/XMLSchema#string">PRKCB2</bp:NAME>
  <bp:XREF rdf:resource="#UniProt_P05771-2" />
</bp:protein>
<bp:protein rdf:ID="pid_m_202335" >
  <bp:ORGANISM rdf:resource="#Homo_sapiens" />
  <bp:DATA-SOURCE rdf:resource="#PID_DataSource" />
  <bp:NAME rdf:datatype="http://www.w3.org/2001/XMLSchema#string">Caspase 8 p10_385-479</bp:NAME>
  <bp:XREF rdf:resource="#UniProt_Q14790" />
  <bp:COMMENT rdf:datatype="http://www.w3.org/2001/XMLSchema#string">
    protein subunit; protein id = Q14790; start = 385, stop = 479
  </bp:COMMENT>
</bp:protein>
<bp:protein rdf:ID="pid_m_200823" >
  <bp:ORGANISM rdf:resource="#Homo_sapiens" />
  <bp:DATA-SOURCE rdf:resource="#PID_DataSource" />
  <bp:NAME rdf:datatype="http://www.w3.org/2001/XMLSchema#string">PKC epsilon</bp:NAME>
  <bp:XREF rdf:resource="#UniProt_Q02156" />
</bp:protein>
<bp:protein rdf:ID="pid_m_200020" >
  <bp:ORGANISM rdf:resource="#Homo_sapiens" />
  <bp:DATA-SOURCE rdf:resource="#PID_DataSource" />
  <bp:NAME rdf:datatype="http://www.w3.org/2001/XMLSchema#string">cIAP1-2</bp:NAME>
  <bp:XREF rdf:resource="#pid_b_200020_201280" />
  <bp:XREF rdf:resource="#pid_b_200020_201390" />
</bp:protein>
<bp:protein rdf:ID="pid_m_200054" >
  <bp:ORGANISM rdf:resource="#Homo_sapiens" />
  <bp:DATA-SOURCE rdf:resource="#PID_DataSource" />
  <bp:NAME rdf:datatype="http://www.w3.org/2001/XMLSchema#string">MEK1-2</bp:NAME>
  <bp:XREF rdf:resource="#pid_b_200054_200375" />
  <bp:XREF rdf:resource="#pid_b_200054_200370" />
</bp:protein>
<bp:protein rdf:ID="pid_m_200406" >
  <bp:ORGANISM rdf:resource="#Homo_sapiens" />
  <bp:DATA-SOURCE rdf:resource="#PID_DataSource" />
  <bp:NAME rdf:datatype="http://www.w3.org/2001/XMLSchema#string">BID</bp:NAME>
  <bp:XREF rdf:resource="#UniProt_P55957" />
</bp:protein>
<bp:complex rdf:ID="pid_m_210171" >
  <bp:ORGANISM rdf:resource="#Homo_sapiens" />
  <bp:DATA-SOURCE rdf:resource="#PID_DataSource" />
  <bp:NAME rdf:datatype="http://www.w3.org/2001/XMLSchema#string">NF kappa B1/RelA/I kappa B alpha</bp:NAME>
  <bp:COMPONENTS rdf:resource="#pid_x_200420" />
  <bp:COMPONENTS rdf:resource="#pid_x_200625" />
  <bp:COMPONENTS rdf:resource="#pid_x_200421_26" />
</bp:complex>
<bp:protein rdf:ID="pid_m_201240" >
  <bp:ORGANISM rdf:resource="#Homo_sapiens" />
  <bp:DATA-SOURCE rdf:resource="#PID_DataSource" />
  <bp:NAME rdf:datatype="http://www.w3.org/2001/XMLSchema#string">PKC theta</bp:NAME>
  <bp:XREF rdf:resource="#UniProt_Q04759" />
</bp:protein>
<bp:protein rdf:ID="pid_m_201418" >
  <bp:ORGANISM rdf:resource="#Homo_sapiens" />
  <bp:DATA-SOURCE rdf:resource="#PID_DataSource" />
  <bp:NAME rdf:datatype="http://www.w3.org/2001/XMLSchema#string">BCL-3</bp:NAME>
</bp:protein>
<bp:complex rdf:ID="pid_m_210190" >
  <bp:ORGANISM rdf:resource="#Homo_sapiens" />
  <bp:DATA-SOURCE rdf:resource="#PID_DataSource" />
  <bp:NAME rdf:datatype="http://www.w3.org/2001/XMLSchema#string">Cathepsin D/ceramide</bp:NAME>
  <bp:COMPONENTS rdf:resource="#pid_x_202430_26" />
  <bp:COMPONENTS rdf:resource="#pid_x_202343" />
</bp:complex>
<bp:protein rdf:ID="pid_m_202814" >
  <bp:ORGANISM rdf:resource="#Homo_sapiens" />
  <bp:DATA-SOURCE rdf:resource="#PID_DataSource" />
  <bp:NAME rdf:datatype="http://www.w3.org/2001/XMLSchema#string">PDGFA</bp:NAME>
  <bp:XREF rdf:resource="#UniProt_P04085" />
</bp:protein>
<bp:protein rdf:ID="pid_m_200240" >
  <bp:ORGANISM rdf:resource="#Homo_sapiens" />
  <bp:DATA-SOURCE rdf:resource="#PID_DataSource" />
  <bp:NAME rdf:datatype="http://www.w3.org/2001/XMLSchema#string">MKK7 fragments</bp:NAME>
  <bp:XREF rdf:resource="#pid_b_200240_201721" />
  <bp:XREF rdf:resource="#pid_b_200240_201720" />
  <bp:XREF rdf:resource="#pid_b_200240_201719" />
</bp:protein>
<bp:protein rdf:ID="pid_m_200095" >
  <bp:ORGANISM rdf:resource="#Homo_sapiens" />
  <bp:DATA-SOURCE rdf:resource="#PID_DataSource" />
  <bp:NAME rdf:datatype="http://www.w3.org/2001/XMLSchema#string">JNK1-2-active</bp:NAME>
  <bp:XREF rdf:resource="#pid_b_200095_200581" />
  <bp:XREF rdf:resource="#pid_b_200095_201450" />
</bp:protein>
<bp:protein rdf:ID="pid_m_201983" >
  <bp:ORGANISM rdf:resource="#Homo_sapiens" />
  <bp:DATA-SOURCE rdf:resource="#PID_DataSource" />
  <bp:NAME rdf:datatype="http://www.w3.org/2001/XMLSchema#string">EGF</bp:NAME>
  <bp:XREF rdf:resource="#UniProt_P01133" />
</bp:protein>
<bp:protein rdf:ID="pid_m_202471" >
  <bp:ORGANISM rdf:resource="#Homo_sapiens" />
  <bp:DATA-SOURCE rdf:resource="#PID_DataSource" />
  <bp:NAME rdf:datatype="http://www.w3.org/2001/XMLSchema#string">p15 BID_0-0</bp:NAME>
  <bp:XREF rdf:resource="#UniProt_P55957" />
  <bp:COMMENT rdf:datatype="http://www.w3.org/2001/XMLSchema#string">
    protein subunit; protein id = P55957; start = 0, stop = 0
  </bp:COMMENT>
</bp:protein>
<bp:complex rdf:ID="pid_m_210164" >
  <bp:ORGANISM rdf:resource="#Homo_sapiens" />
  <bp:DATA-SOURCE rdf:resource="#PID_DataSource" />
  <bp:NAME rdf:datatype="http://www.w3.org/2001/XMLSchema#string">TNFR1A/BAG4</bp:NAME>
  <bp:COMPONENTS rdf:resource="#pid_x_201288_30" />
  <bp:COMPONENTS rdf:resource="#pid_x_202753_5907" />
</bp:complex>
<bp:protein rdf:ID="pid_m_201320" >
  <bp:ORGANISM rdf:resource="#Homo_sapiens" />
  <bp:DATA-SOURCE rdf:resource="#PID_DataSource" />
  <bp:NAME rdf:datatype="http://www.w3.org/2001/XMLSchema#string">MCL1</bp:NAME>
  <bp:XREF rdf:resource="#UniProt_Q07820" />
</bp:protein>
<bp:protein rdf:ID="pid_m_203597" >
  <bp:ORGANISM rdf:resource="#Homo_sapiens" />
  <bp:DATA-SOURCE rdf:resource="#PID_DataSource" />
  <bp:NAME rdf:datatype="http://www.w3.org/2001/XMLSchema#string">RB1 (cleaved)_0-0</bp:NAME>
  <bp:XREF rdf:resource="#UniProt_Q5VW46" />
  <bp:COMMENT rdf:datatype="http://www.w3.org/2001/XMLSchema#string">
    protein subunit; protein id = Q5VW46; start = 0, stop = 0
  </bp:COMMENT>
</bp:protein>
<bp:protein rdf:ID="pid_m_200580" >
  <bp:ORGANISM rdf:resource="#Homo_sapiens" />
  <bp:DATA-SOURCE rdf:resource="#PID_DataSource" />
  <bp:NAME rdf:datatype="http://www.w3.org/2001/XMLSchema#string">RAF1</bp:NAME>
  <bp:XREF rdf:resource="#UniProt_P04049" />
</bp:protein>
<bp:protein rdf:ID="pid_m_202334" >
  <bp:ORGANISM rdf:resource="#Homo_sapiens" />
  <bp:DATA-SOURCE rdf:resource="#PID_DataSource" />
  <bp:NAME rdf:datatype="http://www.w3.org/2001/XMLSchema#string">Caspase 8 p18_217-374</bp:NAME>
  <bp:XREF rdf:resource="#UniProt_Q14790" />
  <bp:COMMENT rdf:datatype="http://www.w3.org/2001/XMLSchema#string">
    protein subunit; protein id = Q14790; start = 217, stop = 374
  </bp:COMMENT>
</bp:protein>
<bp:protein rdf:ID="pid_m_200519" >
  <bp:ORGANISM rdf:resource="#Homo_sapiens" />
  <bp:DATA-SOURCE rdf:resource="#PID_DataSource" />
  <bp:NAME rdf:datatype="http://www.w3.org/2001/XMLSchema#string">AKT1</bp:NAME>
  <bp:XREF rdf:resource="#UniProt_P31749" />
  <bp:SYNONYMS rdf:datatype="http://www.w3.org/2001/XMLSchema#string">Akt1</bp:SYNONYMS>
</bp:protein>
<bp:protein rdf:ID="pid_m_201056" >
  <bp:ORGANISM rdf:resource="#Homo_sapiens" />
  <bp:DATA-SOURCE rdf:resource="#PID_DataSource" />
  <bp:NAME rdf:datatype="http://www.w3.org/2001/XMLSchema#string">BAX</bp:NAME>
  <bp:XREF rdf:resource="#UniProt_Q07812" />
</bp:protein>
<bp:smallMolecule rdf:ID="pid_m_202953" >
  <bp:DATA-SOURCE rdf:resource="#PID_DataSource" />
  <bp:NAME rdf:datatype="http://www.w3.org/2001/XMLSchema#string">GW4869</bp:NAME>
</bp:smallMolecule>
<bp:protein rdf:ID="pid_m_201716" >
  <bp:ORGANISM rdf:resource="#Homo_sapiens" />
  <bp:DATA-SOURCE rdf:resource="#PID_DataSource" />
  <bp:NAME rdf:datatype="http://www.w3.org/2001/XMLSchema#string">MKK4 fragment 3_59-399</bp:NAME>
  <bp:XREF rdf:resource="#UniProt_P45985" />
  <bp:COMMENT rdf:datatype="http://www.w3.org/2001/XMLSchema#string">
    protein subunit; protein id = P45985; start = 59, stop = 399
  </bp:COMMENT>
</bp:protein>
<bp:complex rdf:ID="pid_m_210178" >
  <bp:ORGANISM rdf:resource="#Homo_sapiens" />
  <bp:DATA-SOURCE rdf:resource="#PID_DataSource" />
  <bp:NAME rdf:datatype="http://www.w3.org/2001/XMLSchema#string">TNF-alpha/TNFR1A/FAN</bp:NAME>
  <bp:COMPONENTS rdf:resource="#pid_x_200434" />
  <bp:COMPONENTS rdf:resource="#pid_x_201288" />
  <bp:COMPONENTS rdf:resource="#pid_x_202951" />
</bp:complex>
<bp:protein rdf:ID="pid_m_200371" >
  <bp:ORGANISM rdf:resource="#Homo_sapiens" />
  <bp:DATA-SOURCE rdf:resource="#PID_DataSource" />
  <bp:NAME rdf:datatype="http://www.w3.org/2001/XMLSchema#string">MKK4</bp:NAME>
  <bp:XREF rdf:resource="#UniProt_P45985" />
</bp:protein>
<bp:protein rdf:ID="pid_m_201656" >
  <bp:ORGANISM rdf:resource="#Homo_sapiens" />
  <bp:DATA-SOURCE rdf:resource="#PID_DataSource" />
  <bp:NAME rdf:datatype="http://www.w3.org/2001/XMLSchema#string">PRKCB1</bp:NAME>
  <bp:XREF rdf:resource="#UniProt_P05771-1" />
</bp:protein>
<bp:protein rdf:ID="pid_m_200057" >
  <bp:ORGANISM rdf:resource="#Homo_sapiens" />
  <bp:DATA-SOURCE rdf:resource="#PID_DataSource" />
  <bp:NAME rdf:datatype="http://www.w3.org/2001/XMLSchema#string">MEK1-2-active</bp:NAME>
  <bp:XREF rdf:resource="#pid_b_200057_200375" />
  <bp:XREF rdf:resource="#pid_b_200057_200370" />
</bp:protein>
<bp:protein rdf:ID="pid_m_200376" >
  <bp:ORGANISM rdf:resource="#Homo_sapiens" />
  <bp:DATA-SOURCE rdf:resource="#PID_DataSource" />
  <bp:NAME rdf:datatype="http://www.w3.org/2001/XMLSchema#string">MEKK1</bp:NAME>
  <bp:XREF rdf:resource="#UniProt_Q13233" />
</bp:protein>
<bp:complex rdf:ID="pid_m_210168" >
  <bp:ORGANISM rdf:resource="#Homo_sapiens" />
  <bp:DATA-SOURCE rdf:resource="#PID_DataSource" />
  <bp:NAME rdf:datatype="http://www.w3.org/2001/XMLSchema#string">FADD/Caspase 8</bp:NAME>
  <bp:COMPONENTS rdf:resource="#pid_x_200353_5907" />
  <bp:COMPONENTS rdf:resource="#pid_x_202333_194S101" />
</bp:complex>
<bp:smallMolecule rdf:ID="pid_m_202954" >
  <bp:DATA-SOURCE rdf:resource="#PID_DataSource" />
  <bp:NAME rdf:datatype="http://www.w3.org/2001/XMLSchema#string">C11AG</bp:NAME>
</bp:smallMolecule>
<bp:protein rdf:ID="pid_m_200610" >
  <bp:ORGANISM rdf:resource="#Homo_sapiens" />
  <bp:DATA-SOURCE rdf:resource="#PID_DataSource" />
  <bp:NAME rdf:datatype="http://www.w3.org/2001/XMLSchema#string">SPHK1</bp:NAME>
  <bp:XREF rdf:resource="#UniProt_Q9NYA1" />
</bp:protein>
<bp:protein rdf:ID="pid_m_200196" >
  <bp:ORGANISM rdf:resource="#Homo_sapiens" />
  <bp:DATA-SOURCE rdf:resource="#PID_DataSource" />
  <bp:NAME rdf:datatype="http://www.w3.org/2001/XMLSchema#string">Group I GCKs</bp:NAME>
  <bp:XREF rdf:resource="#pid_b_200196_201636" />
  <bp:XREF rdf:resource="#pid_b_200196_201640" />
  <bp:XREF rdf:resource="#pid_b_200196_201638" />
  <bp:XREF rdf:resource="#pid_b_200196_201639" />
  <bp:XREF rdf:resource="#pid_b_200196_201641" />
  <bp:XREF rdf:resource="#pid_b_200196_201637" />
</bp:protein>
<bp:protein rdf:ID="pid_m_201723" >
  <bp:ORGANISM rdf:resource="#Homo_sapiens" />
  <bp:DATA-SOURCE rdf:resource="#PID_DataSource" />
  <bp:NAME rdf:datatype="http://www.w3.org/2001/XMLSchema#string">MEK1 fragment 2_8-392</bp:NAME>
  <bp:XREF rdf:resource="#UniProt_Q02750" />
  <bp:COMMENT rdf:datatype="http://www.w3.org/2001/XMLSchema#string">
    protein subunit; protein id = Q02750; start = 8, stop = 392
  </bp:COMMENT>
</bp:protein>
<bp:protein rdf:ID="pid_m_201712" >
  <bp:ORGANISM rdf:resource="#Homo_sapiens" />
  <bp:DATA-SOURCE rdf:resource="#PID_DataSource" />
  <bp:NAME rdf:datatype="http://www.w3.org/2001/XMLSchema#string">MEK2 fragment 1_1-10</bp:NAME>
  <bp:XREF rdf:resource="#UniProt_P36507" />
  <bp:COMMENT rdf:datatype="http://www.w3.org/2001/XMLSchema#string">
    protein subunit; protein id = P36507; start = 1, stop = 10
  </bp:COMMENT>
</bp:protein>
<bp:smallMolecule rdf:ID="pid_m_202962" >
  <bp:DATA-SOURCE rdf:resource="#PID_DataSource" />
  <bp:NAME rdf:datatype="http://www.w3.org/2001/XMLSchema#string">OKADAIC ACID</bp:NAME>
  <bp:XREF rdf:resource="#ChemicalAbstracts_78111-17-8" />
</bp:smallMolecule>
<bp:smallMolecule rdf:ID="pid_m_202958" >
  <bp:DATA-SOURCE rdf:resource="#PID_DataSource" />
  <bp:NAME rdf:datatype="http://www.w3.org/2001/XMLSchema#string">GD3</bp:NAME>
  <bp:XREF rdf:resource="#ChemicalAbstracts_62010-37-1" />
</bp:smallMolecule>
<bp:transport rdf:ID="pid_i_205685" >
  <bp:DATA-SOURCE rdf:resource="#PID_Curated_DataSource" />
  <bp:EVIDENCE>
    <bp:evidence rdf:ID="pid_ev_205685_IDA">
      <bp:EVIDENCE-CODE rdf:resource="#pid_ev_IDA" />
    </bp:evidence>
  </bp:EVIDENCE>
  <bp:XREF rdf:resource="#Pubmed_12486111" />
  <bp:LEFT rdf:resource="#pid_x_202959_43" />
  <bp:RIGHT rdf:resource="#pid_x_202959_5907" />
</bp:transport>
<bp:control rdf:ID="pid_i_205685_activator_1" >
  <bp:CONTROL-TYPE rdf:datatype="http://www.w3.org/2001/XMLSchema#string">ACTIVATION</bp:CONTROL-TYPE>
  <bp:CONTROLLER rdf:resource="#pid_x_201056_26" />
  <bp:CONTROLLED rdf:resource="#pid_i_205685" />
</bp:control>
<bp:biochemicalReaction rdf:ID="pid_i_205676" >
  <bp:DATA-SOURCE rdf:resource="#PID_Curated_DataSource" />
  <bp:EVIDENCE>
    <bp:evidence rdf:ID="pid_ev_205676_IDA">
      <bp:EVIDENCE-CODE rdf:resource="#pid_ev_IDA" />
    </bp:evidence>
  </bp:EVIDENCE>
  <bp:EVIDENCE>
    <bp:evidence rdf:ID="pid_ev_205676_IPI">
      <bp:EVIDENCE-CODE rdf:resource="#pid_ev_IPI" />
    </bp:evidence>
  </bp:EVIDENCE>
  <bp:XREF rdf:resource="#Pubmed_14689449" />
  <bp:XREF rdf:resource="#Pubmed_15881228" />
  <bp:LEFT rdf:resource="#pid_x_202957" />
  <bp:RIGHT rdf:resource="#pid_x_202957_26" />
</bp:biochemicalReaction>
<bp:control rdf:ID="pid_i_205676_activator_1" >
  <bp:CONTROL-TYPE rdf:datatype="http://www.w3.org/2001/XMLSchema#string">ACTIVATION</bp:CONTROL-TYPE>
  <bp:CONTROLLER rdf:resource="#pid_x_210167" />
  <bp:CONTROLLED rdf:resource="#pid_i_205676" />
</bp:control>
<bp:control rdf:ID="pid_i_205676_activator_2" >
  <bp:CONTROL-TYPE rdf:datatype="http://www.w3.org/2001/XMLSchema#string">ACTIVATION</bp:CONTROL-TYPE>
  <bp:CONTROLLER rdf:resource="#pid_x_210178" />
  <bp:CONTROLLED rdf:resource="#pid_i_205676" />
</bp:control>
<bp:biochemicalReaction rdf:ID="pid_i_205716" >
  <bp:DATA-SOURCE rdf:resource="#PID_Curated_DataSource" />
  <bp:EVIDENCE>
    <bp:evidence rdf:ID="pid_ev_205716_IDA">
      <bp:EVIDENCE-CODE rdf:resource="#pid_ev_IDA" />
    </bp:evidence>
  </bp:EVIDENCE>
  <bp:XREF rdf:resource="#Pubmed_14739942" />
  <bp:LEFT rdf:resource="#pid_x_200406_5907" />
  <bp:RIGHT rdf:resource="#pid_x_200406_26_5907" />
</bp:biochemicalReaction>
<bp:control rdf:ID="pid_i_205716_activator_1" >
  <bp:CONTROL-TYPE rdf:datatype="http://www.w3.org/2001/XMLSchema#string">ACTIVATION</bp:CONTROL-TYPE>
  <bp:CONTROLLER rdf:resource="#pid_x_210190" />
  <bp:CONTROLLED rdf:resource="#pid_i_205716" />
</bp:control>
<bp:control rdf:ID="pid_i_205716_activator_2" >
  <bp:CONTROL-TYPE rdf:datatype="http://www.w3.org/2001/XMLSchema#string">ACTIVATION</bp:CONTROL-TYPE>
  <bp:CONTROLLER rdf:resource="#pid_x_210167" />
  <bp:CONTROLLED rdf:resource="#pid_i_205716" />
</bp:control>
<bp:biochemicalReaction rdf:ID="pid_i_205682" >
  <bp:DATA-SOURCE rdf:resource="#PID_Curated_DataSource" />
  <bp:EVIDENCE>
    <bp:evidence rdf:ID="pid_ev_205682_IDA">
      <bp:EVIDENCE-CODE rdf:resource="#pid_ev_IDA" />
    </bp:evidence>
  </bp:EVIDENCE>
  <bp:EVIDENCE>
    <bp:evidence rdf:ID="pid_ev_205682_IOS">
      <bp:EVIDENCE-CODE rdf:resource="#pid_ev_IOS" />
    </bp:evidence>
  </bp:EVIDENCE>
  <bp:XREF rdf:resource="#Pubmed_10438487" />
  <bp:LEFT rdf:resource="#pid_x_201056" />
  <bp:RIGHT rdf:resource="#pid_x_201056_26" />
</bp:biochemicalReaction>
<bp:control rdf:ID="pid_i_205682_activator_1" >
  <bp:CONTROL-TYPE rdf:datatype="http://www.w3.org/2001/XMLSchema#string">ACTIVATION</bp:CONTROL-TYPE>
  <bp:CONTROLLER rdf:resource="#pid_x_202343" />
  <bp:CONTROLLED rdf:resource="#pid_i_205682" />
</bp:control>
<bp:control rdf:ID="pid_i_205682_activator_2" >
  <bp:CONTROL-TYPE rdf:datatype="http://www.w3.org/2001/XMLSchema#string">ACTIVATION</bp:CONTROL-TYPE>
  <bp:CONTROLLER rdf:resource="#pid_x_202958" />
  <bp:CONTROLLED rdf:resource="#pid_i_205682" />
</bp:control>
<bp:complexAssembly rdf:ID="pid_i_205693" >
  <bp:DATA-SOURCE rdf:resource="#PID_Curated_DataSource" />
  <bp:EVIDENCE>
    <bp:evidence rdf:ID="pid_ev_205693_IDA">
      <bp:EVIDENCE-CODE rdf:resource="#pid_ev_IDA" />
    </bp:evidence>
  </bp:EVIDENCE>
  <bp:EVIDENCE>
    <bp:evidence rdf:ID="pid_ev_205693_IPI">
      <bp:EVIDENCE-CODE rdf:resource="#pid_ev_IPI" />
    </bp:evidence>
  </bp:EVIDENCE>
  <bp:XREF rdf:resource="#Pubmed_8808629" />
  <bp:LEFT rdf:resource="#pid_x_200434_5830" />
  <bp:LEFT rdf:resource="#pid_x_201288" />
  <bp:LEFT rdf:resource="#pid_x_202951" />
  <bp:RIGHT rdf:resource="#pid_x_210178" />
</bp:complexAssembly>
<bp:transport rdf:ID="pid_i_205688" >
  <bp:DATA-SOURCE rdf:resource="#PID_Curated_DataSource" />
  <bp:EVIDENCE>
    <bp:evidence rdf:ID="pid_ev_205688_IDA">
      <bp:EVIDENCE-CODE rdf:resource="#pid_ev_IDA" />
    </bp:evidence>
  </bp:EVIDENCE>
  <bp:XREF rdf:resource="#Pubmed_9873064" />
  <bp:LEFT rdf:resource="#pid_x_202722_43" />
  <bp:RIGHT rdf:resource="#pid_x_202722_5907" />
</bp:transport>
<bp:control rdf:ID="pid_i_205688_inhibitor_1" >
  <bp:CONTROL-TYPE rdf:datatype="http://www.w3.org/2001/XMLSchema#string">INHIBITION</bp:CONTROL-TYPE>
  <bp:CONTROLLER rdf:resource="#pid_x_201462" />
  <bp:CONTROLLED rdf:resource="#pid_i_205688" />
</bp:control>
<bp:biochemicalReaction rdf:ID="pid_i_205673" >
  <bp:DATA-SOURCE rdf:resource="#PID_Curated_DataSource" />
  <bp:EVIDENCE>
    <bp:evidence rdf:ID="pid_ev_205673_IDA">
      <bp:EVIDENCE-CODE rdf:resource="#pid_ev_IDA" />
    </bp:evidence>
  </bp:EVIDENCE>
  <bp:XREF rdf:resource="#Pubmed_7477354" />
  <bp:LEFT rdf:resource="#pid_x_200580" />
  <bp:RIGHT rdf:resource="#pid_x_200580_26_269T101" />
</bp:biochemicalReaction>
<bp:control rdf:ID="pid_i_205673_activator_1" >
  <bp:CONTROL-TYPE rdf:datatype="http://www.w3.org/2001/XMLSchema#string">ACTIVATION</bp:CONTROL-TYPE>
  <bp:CONTROLLER rdf:resource="#pid_x_202956_26_309S101_404S101" />
  <bp:CONTROLLED rdf:resource="#pid_i_205673" />
</bp:control>
<bp:biochemicalReaction rdf:ID="pid_i_205692" >
  <bp:DATA-SOURCE rdf:resource="#PID_Curated_DataSource" />
  <bp:EVIDENCE>
    <bp:evidence rdf:ID="pid_ev_205692_IDA">
      <bp:EVIDENCE-CODE rdf:resource="#pid_ev_IDA" />
    </bp:evidence>
  </bp:EVIDENCE>
  <bp:XREF rdf:resource="#Pubmed_8702918" />
  <bp:XREF rdf:resource="#Pubmed_10962008" />
  <bp:LEFT rdf:resource="#pid_x_200581_5907" />
  <bp:RIGHT rdf:resource="#pid_x_200581_26_183T101_185Y101_377S101" />
</bp:biochemicalReaction>
<bp:control rdf:ID="pid_i_205692_activator_1" >
  <bp:CONTROL-TYPE rdf:datatype="http://www.w3.org/2001/XMLSchema#string">ACTIVATION</bp:CONTROL-TYPE>
  <bp:CONTROLLER rdf:resource="#pid_x_200371_26_0S101_0T101" />
  <bp:CONTROLLED rdf:resource="#pid_i_205692" />
</bp:control>
<bp:control rdf:ID="pid_i_205692_activator_2" >
  <bp:CONTROL-TYPE rdf:datatype="http://www.w3.org/2001/XMLSchema#string">ACTIVATION</bp:CONTROL-TYPE>
  <bp:CONTROLLER rdf:resource="#pid_x_210181" />
  <bp:CONTROLLED rdf:resource="#pid_i_205692" />
</bp:control>
<bp:biochemicalReaction rdf:ID="pid_i_205683" >
  <bp:DATA-SOURCE rdf:resource="#PID_Curated_DataSource" />
  <bp:EVIDENCE>
    <bp:evidence rdf:ID="pid_ev_205683_NIL">
      <bp:EVIDENCE-CODE rdf:resource="#pid_ev_NIL" />
    </bp:evidence>
  </bp:EVIDENCE>
  <bp:LEFT rdf:resource="#pid_x_201965" />
  <bp:RIGHT rdf:resource="#pid_x_201965_26_75S101_99S101_118S101_134S101" />
</bp:biochemicalReaction>
<bp:control rdf:ID="pid_i_205683_activator_1" >
  <bp:CONTROL-TYPE rdf:datatype="http://www.w3.org/2001/XMLSchema#string">ACTIVATION</bp:CONTROL-TYPE>
  <bp:CONTROLLER rdf:resource="#pid_x_202343" />
  <bp:CONTROLLED rdf:resource="#pid_i_205683" />
</bp:control>
<bp:interaction rdf:ID="pid_i_205718" >
  <bp:DATA-SOURCE rdf:resource="#PID_Curated_DataSource" />
  <bp:NAME rdf:datatype="http://www.w3.org/2001/XMLSchema#string">ganglioside biosynthetic process</bp:NAME>
  <bp:XREF rdf:resource="#pid_b_GO_0001574" />
  <bp:EVIDENCE>
    <bp:evidence rdf:ID="pid_ev_205718_IDA">
      <bp:EVIDENCE-CODE rdf:resource="#pid_ev_IDA" />
    </bp:evidence>
  </bp:EVIDENCE>
  <bp:XREF rdf:resource="#Pubmed_9287216" />
  <bp:PARTICIPANTS rdf:resource="#pid_x_202958" />
</bp:interaction>
<bp:control rdf:ID="pid_i_205718_activator_1" >
  <bp:CONTROL-TYPE rdf:datatype="http://www.w3.org/2001/XMLSchema#string">ACTIVATION</bp:CONTROL-TYPE>
  <bp:CONTROLLER rdf:resource="#pid_x_202343" />
  <bp:CONTROLLED rdf:resource="#pid_i_205718" />
</bp:control>
<bp:complexAssembly rdf:ID="pid_i_205704" >
  <bp:DATA-SOURCE rdf:resource="#PID_Curated_DataSource" />
  <bp:EVIDENCE>
    <bp:evidence rdf:ID="pid_ev_205704_IDA">
      <bp:EVIDENCE-CODE rdf:resource="#pid_ev_IDA" />
    </bp:evidence>
  </bp:EVIDENCE>
  <bp:EVIDENCE>
    <bp:evidence rdf:ID="pid_ev_205704_IOS">
      <bp:EVIDENCE-CODE rdf:resource="#pid_ev_IOS" />
    </bp:evidence>
  </bp:EVIDENCE>
  <bp:XREF rdf:resource="#Pubmed_15901738" />
  <bp:LEFT rdf:resource="#pid_x_200735" />
  <bp:LEFT rdf:resource="#pid_x_202343" />
  <bp:LEFT rdf:resource="#pid_x_202057" />
  <bp:RIGHT rdf:resource="#pid_x_210181" />
  <bp:RIGHT rdf:resource="#pid_x_210172" />
</bp:complexAssembly>
<bp:biochemicalReaction rdf:ID="pid_i_205695" >
  <bp:DATA-SOURCE rdf:resource="#PID_Curated_DataSource" />
  <bp:EVIDENCE>
    <bp:evidence rdf:ID="pid_ev_205695_NIL">
      <bp:EVIDENCE-CODE rdf:resource="#pid_ev_NIL" />
    </bp:evidence>
  </bp:EVIDENCE>
  <bp:LEFT rdf:resource="#pid_x_200611" />
  <bp:RIGHT rdf:resource="#pid_x_200612" />
</bp:biochemicalReaction>
<bp:control rdf:ID="pid_i_205695_activator_1" >
  <bp:CONTROL-TYPE rdf:datatype="http://www.w3.org/2001/XMLSchema#string">ACTIVATION</bp:CONTROL-TYPE>
  <bp:CONTROLLER rdf:resource="#pid_x_201789_26" />
  <bp:CONTROLLED rdf:resource="#pid_i_205695" />
</bp:control>
<bp:biochemicalReaction rdf:ID="pid_i_205711" >
  <bp:DATA-SOURCE rdf:resource="#PID_Curated_DataSource" />
  <bp:EVIDENCE>
    <bp:evidence rdf:ID="pid_ev_205711_IDA">
      <bp:EVIDENCE-CODE rdf:resource="#pid_ev_IDA" />
    </bp:evidence>
  </bp:EVIDENCE>
  <bp:EVIDENCE>
    <bp:evidence rdf:ID="pid_ev_205711_IOS">
      <bp:EVIDENCE-CODE rdf:resource="#pid_ev_IOS" />
    </bp:evidence>
  </bp:EVIDENCE>
  <bp:XREF rdf:resource="#Pubmed_11148216" />
  <bp:LEFT rdf:resource="#pid_x_202963" />
  <bp:RIGHT rdf:resource="#pid_x_202963_26" />
</bp:biochemicalReaction>
<bp:control rdf:ID="pid_i_205711_activator_1" >
  <bp:CONTROL-TYPE rdf:datatype="http://www.w3.org/2001/XMLSchema#string">ACTIVATION</bp:CONTROL-TYPE>
  <bp:CONTROLLER rdf:resource="#pid_x_202343" />
  <bp:CONTROLLED rdf:resource="#pid_i_205711" />
</bp:control>
<bp:biochemicalReaction rdf:ID="pid_i_205669" >
  <bp:DATA-SOURCE rdf:resource="#PID_Curated_DataSource" />
  <bp:EVIDENCE>
    <bp:evidence rdf:ID="pid_ev_205669_NIL">
      <bp:EVIDENCE-CODE rdf:resource="#pid_ev_NIL" />
    </bp:evidence>
  </bp:EVIDENCE>
  <bp:LEFT rdf:resource="#pid_x_200353_26_334Y101_5907" />
  <bp:RIGHT rdf:resource="#pid_x_200353_5907" />
</bp:biochemicalReaction>
<bp:control rdf:ID="pid_i_205669_activator_1" >
  <bp:CONTROL-TYPE rdf:datatype="http://www.w3.org/2001/XMLSchema#string">ACTIVATION</bp:CONTROL-TYPE>
  <bp:CONTROLLER rdf:resource="#pid_x_206084_5907" />
  <bp:CONTROLLED rdf:resource="#pid_i_205669" />
</bp:control>
<bp:biochemicalReaction rdf:ID="pid_i_205679" >
  <bp:DATA-SOURCE rdf:resource="#PID_Curated_DataSource" />
  <bp:EVIDENCE>
    <bp:evidence rdf:ID="pid_ev_205679_NIL">
      <bp:EVIDENCE-CODE rdf:resource="#pid_ev_NIL" />
    </bp:evidence>
  </bp:EVIDENCE>
  <bp:LEFT rdf:resource="#pid_x_202957" />
  <bp:RIGHT rdf:resource="#pid_x_202957_26" />
</bp:biochemicalReaction>
<bp:control rdf:ID="pid_i_205679_condition_1" >
  <bp:CONTROL-TYPE rdf:datatype="http://www.w3.org/2001/XMLSchema#string">ACTIVATION</bp:CONTROL-TYPE>
  <bp:NAME rdf:datatype="http://www.w3.org/2001/XMLSchema#string">response to heat</bp:NAME>
  <bp:XREF rdf:resource="#pid_b_GO_0009408" />
  <bp:CONTROLLED rdf:resource="#pid_i_205679" />
</bp:control>
<bp:interaction rdf:ID="pid_i_205714" >
  <bp:DATA-SOURCE rdf:resource="#PID_Curated_DataSource" />
  <bp:NAME rdf:datatype="http://www.w3.org/2001/XMLSchema#string">regulation of translation</bp:NAME>
  <bp:XREF rdf:resource="#pid_b_GO_0006417" />
  <bp:EVIDENCE>
    <bp:evidence rdf:ID="pid_ev_205714_NIL">
      <bp:EVIDENCE-CODE rdf:resource="#pid_ev_NIL" />
    </bp:evidence>
  </bp:EVIDENCE>
  <bp:XREF rdf:resource="#Pubmed_10433354" />
  <bp:PARTICIPANTS rdf:resource="#pid_x_202444_27" />
</bp:interaction>
<bp:interaction rdf:ID="pid_i_205707" >
  <bp:DATA-SOURCE rdf:resource="#PID_Curated_DataSource" />
  <bp:NAME rdf:datatype="http://www.w3.org/2001/XMLSchema#string">apoptosis</bp:NAME>
  <bp:XREF rdf:resource="#pid_b_GO_0006915" />
  <bp:EVIDENCE>
    <bp:evidence rdf:ID="pid_ev_205707_NIL">
      <bp:EVIDENCE-CODE rdf:resource="#pid_ev_NIL" />
    </bp:evidence>
  </bp:EVIDENCE>
  <bp:PARTICIPANTS rdf:resource="#pid_x_201462_27" />
</bp:interaction>
<bp:biochemicalReaction rdf:ID="pid_i_205701" >
  <bp:DATA-SOURCE rdf:resource="#PID_Curated_DataSource" />
  <bp:XREF rdf:resource="#pid_b_GO_0006350" />
  <bp:EVIDENCE>
    <bp:evidence rdf:ID="pid_ev_205701_IDA">
      <bp:EVIDENCE-CODE rdf:resource="#pid_ev_IDA" />
    </bp:evidence>
  </bp:EVIDENCE>
  <bp:XREF rdf:resource="#Pubmed_8387486" />
  <bp:RIGHT rdf:resource="#pid_x_200517" />
</bp:biochemicalReaction>
<bp:control rdf:ID="pid_i_205701_condition_1" >
  <bp:CONTROL-TYPE rdf:datatype="http://www.w3.org/2001/XMLSchema#string">ACTIVATION</bp:CONTROL-TYPE>
  <bp:NAME rdf:datatype="http://www.w3.org/2001/XMLSchema#string">negative transcription elongation factor activity</bp:NAME>
  <bp:XREF rdf:resource="#pid_b_GO_0008148" />
  <bp:CONTROLLED rdf:resource="#pid_i_205701" />
</bp:control>
<bp:control rdf:ID="pid_i_205701_inhibitor_1" >
  <bp:CONTROL-TYPE rdf:datatype="http://www.w3.org/2001/XMLSchema#string">INHIBITION</bp:CONTROL-TYPE>
  <bp:CONTROLLER rdf:resource="#pid_x_210183_26_43" />
  <bp:CONTROLLED rdf:resource="#pid_i_205701" />
</bp:control>
<bp:transport rdf:ID="pid_i_205689" >
  <bp:DATA-SOURCE rdf:resource="#PID_Curated_DataSource" />
  <bp:EVIDENCE>
    <bp:evidence rdf:ID="pid_ev_205689_NIL">
      <bp:EVIDENCE-CODE rdf:resource="#pid_ev_NIL" />
    </bp:evidence>
  </bp:EVIDENCE>
  <bp:LEFT rdf:resource="#pid_x_202959_43" />
  <bp:RIGHT rdf:resource="#pid_x_202959_5907" />
</bp:transport>
<bp:control rdf:ID="pid_i_205689_inhibitor_1" >
  <bp:CONTROL-TYPE rdf:datatype="http://www.w3.org/2001/XMLSchema#string">INHIBITION</bp:CONTROL-TYPE>
  <bp:CONTROLLER rdf:resource="#pid_x_201462" />
  <bp:CONTROLLED rdf:resource="#pid_i_205689" />
</bp:control>
<bp:biochemicalReaction rdf:ID="pid_i_205670" >
  <bp:DATA-SOURCE rdf:resource="#PID_Curated_DataSource" />
  <bp:EVIDENCE>
    <bp:evidence rdf:ID="pid_ev_205670_NIL">
      <bp:EVIDENCE-CODE rdf:resource="#pid_ev_NIL" />
    </bp:evidence>
  </bp:EVIDENCE>
  <bp:XREF rdf:resource="#Pubmed_10026132" />
  <bp:XREF rdf:resource="#Pubmed_14670935" />
  <bp:XREF rdf:resource="#Pubmed_9488730" />
  <bp:LEFT rdf:resource="#pid_x_202950" />
  <bp:RIGHT rdf:resource="#pid_x_202950_26" />
</bp:biochemicalReaction>
<bp:control rdf:ID="pid_i_205670_condition_1" >
  <bp:CONTROL-TYPE rdf:datatype="http://www.w3.org/2001/XMLSchema#string">ACTIVATION</bp:CONTROL-TYPE>
  <bp:NAME rdf:datatype="http://www.w3.org/2001/XMLSchema#string">response to oxidative stress</bp:NAME>
  <bp:XREF rdf:resource="#pid_b_GO_0006979" />
  <bp:CONTROLLED rdf:resource="#pid_i_205670" />
</bp:control>
<bp:control rdf:ID="pid_i_205670_activator_1" >
  <bp:CONTROL-TYPE rdf:datatype="http://www.w3.org/2001/XMLSchema#string">ACTIVATION</bp:CONTROL-TYPE>
  <bp:CONTROLLER rdf:resource="#pid_x_210167" />
  <bp:CONTROLLED rdf:resource="#pid_i_205670" />
</bp:control>
<bp:control rdf:ID="pid_i_205670_activator_2" >
  <bp:CONTROL-TYPE rdf:datatype="http://www.w3.org/2001/XMLSchema#string">ACTIVATION</bp:CONTROL-TYPE>
  <bp:CONTROLLER rdf:resource="#pid_x_210178" />
  <bp:CONTROLLED rdf:resource="#pid_i_205670" />
</bp:control>
<bp:control rdf:ID="pid_i_205670_inhibitor_1" >
  <bp:CONTROL-TYPE rdf:datatype="http://www.w3.org/2001/XMLSchema#string">INHIBITION</bp:CONTROL-TYPE>
  <bp:CONTROLLER rdf:resource="#pid_x_202952" />
  <bp:CONTROLLED rdf:resource="#pid_i_205670" />
</bp:control>
<bp:biochemicalReaction rdf:ID="pid_i_205694" >
  <bp:DATA-SOURCE rdf:resource="#PID_Curated_DataSource" />
  <bp:EVIDENCE>
    <bp:evidence rdf:ID="pid_ev_205694_NIL">
      <bp:EVIDENCE-CODE rdf:resource="#pid_ev_NIL" />
    </bp:evidence>
  </bp:EVIDENCE>
  <bp:LEFT rdf:resource="#pid_x_202343" />
  <bp:RIGHT rdf:resource="#pid_x_200611" />
  <bp:RIGHT rdf:resource="#pid_x_202961" />
</bp:biochemicalReaction>
<bp:control rdf:ID="pid_i_205694_activator_1" >
  <bp:CONTROL-TYPE rdf:datatype="http://www.w3.org/2001/XMLSchema#string">ACTIVATION</bp:CONTROL-TYPE>
  <bp:CONTROLLER rdf:resource="#pid_x_202960" />
  <bp:CONTROLLED rdf:resource="#pid_i_205694" />
</bp:control>
<bp:control rdf:ID="pid_i_205694_activator_2" >
  <bp:CONTROL-TYPE rdf:datatype="http://www.w3.org/2001/XMLSchema#string">ACTIVATION</bp:CONTROL-TYPE>
  <bp:CONTROLLER rdf:resource="#pid_x_202814" />
  <bp:CONTROLLED rdf:resource="#pid_i_205694" />
</bp:control>
<bp:biochemicalReaction rdf:ID="pid_i_205677" >
  <bp:DATA-SOURCE rdf:resource="#PID_Curated_DataSource" />
  <bp:EVIDENCE>
    <bp:evidence rdf:ID="pid_ev_205677_NIL">
      <bp:EVIDENCE-CODE rdf:resource="#pid_ev_NIL" />
    </bp:evidence>
  </bp:EVIDENCE>
  <bp:LEFT rdf:resource="#pid_x_202957" />
  <bp:RIGHT rdf:resource="#pid_x_202957_26" />
</bp:biochemicalReaction>
<bp:control rdf:ID="pid_i_205677_condition_1" >
  <bp:CONTROL-TYPE rdf:datatype="http://www.w3.org/2001/XMLSchema#string">ACTIVATION</bp:CONTROL-TYPE>
  <bp:NAME rdf:datatype="http://www.w3.org/2001/XMLSchema#string">response to UV</bp:NAME>
  <bp:XREF rdf:resource="#pid_b_GO_0009411" />
  <bp:CONTROLLED rdf:resource="#pid_i_205677" />
</bp:control>
<bp:biochemicalReaction rdf:ID="pid_i_205680" >
  <bp:DATA-SOURCE rdf:resource="#PID_Curated_DataSource" />
  <bp:EVIDENCE>
    <bp:evidence rdf:ID="pid_ev_205680_NIL">
      <bp:EVIDENCE-CODE rdf:resource="#pid_ev_NIL" />
    </bp:evidence>
  </bp:EVIDENCE>
  <bp:LEFT rdf:resource="#pid_x_202957" />
  <bp:RIGHT rdf:resource="#pid_x_202957_26" />
</bp:biochemicalReaction>
<bp:control rdf:ID="pid_i_205680_condition_1" >
  <bp:CONTROL-TYPE rdf:datatype="http://www.w3.org/2001/XMLSchema#string">ACTIVATION</bp:CONTROL-TYPE>
  <bp:NAME rdf:datatype="http://www.w3.org/2001/XMLSchema#string">response to hydrogen peroxide</bp:NAME>
  <bp:XREF rdf:resource="#pid_b_GO_0042542" />
  <bp:CONTROLLED rdf:resource="#pid_i_205680" />
</bp:control>
<bp:biochemicalReaction rdf:ID="pid_i_205713" >
  <bp:DATA-SOURCE rdf:resource="#PID_Curated_DataSource" />
  <bp:EVIDENCE>
    <bp:evidence rdf:ID="pid_ev_205713_NIL">
      <bp:EVIDENCE-CODE rdf:resource="#pid_ev_NIL" />
    </bp:evidence>
  </bp:EVIDENCE>
  <bp:LEFT rdf:resource="#pid_x_202444" />
  <bp:RIGHT rdf:resource="#pid_x_202444_27" />
</bp:biochemicalReaction>
<bp:control rdf:ID="pid_i_205713_activator_1" >
  <bp:CONTROL-TYPE rdf:datatype="http://www.w3.org/2001/XMLSchema#string">ACTIVATION</bp:CONTROL-TYPE>
  <bp:CONTROLLER rdf:resource="#pid_x_202443_26" />
  <bp:CONTROLLED rdf:resource="#pid_i_205713" />
</bp:control>
<bp:interaction rdf:ID="pid_i_205705" >
  <bp:DATA-SOURCE rdf:resource="#PID_Curated_DataSource" />
  <bp:NAME rdf:datatype="http://www.w3.org/2001/XMLSchema#string">cell survival</bp:NAME>
  <bp:EVIDENCE>
    <bp:evidence rdf:ID="pid_ev_205705_NIL">
      <bp:EVIDENCE-CODE rdf:resource="#pid_ev_NIL" />
    </bp:evidence>
  </bp:EVIDENCE>
</bp:interaction>
<bp:control rdf:ID="pid_i_205705_activator_1" >
  <bp:CONTROL-TYPE rdf:datatype="http://www.w3.org/2001/XMLSchema#string">ACTIVATION</bp:CONTROL-TYPE>
  <bp:CONTROLLER rdf:resource="#pid_x_210181" />
  <bp:CONTROLLED rdf:resource="#pid_i_205705" />
</bp:control>
<bp:biochemicalReaction rdf:ID="pid_i_205667" >
  <bp:DATA-SOURCE rdf:resource="#PID_Curated_DataSource" />
  <bp:EVIDENCE>
    <bp:evidence rdf:ID="pid_ev_205667_NIL">
      <bp:EVIDENCE-CODE rdf:resource="#pid_ev_NIL" />
    </bp:evidence>
  </bp:EVIDENCE>
  <bp:LEFT rdf:resource="#pid_x_210171_27_5907" />
  <bp:RIGHT rdf:resource="#pid_x_210173_27_5907" />
</bp:biochemicalReaction>
<bp:control rdf:ID="pid_i_205667_activator_1" >
  <bp:CONTROL-TYPE rdf:datatype="http://www.w3.org/2001/XMLSchema#string">ACTIVATION</bp:CONTROL-TYPE>
  <bp:CONTROLLER rdf:resource="#pid_x_202948_26" />
  <bp:CONTROLLED rdf:resource="#pid_i_205667" />
</bp:control>
<bp:control rdf:ID="pid_i_205667_inhibitor_1" >
  <bp:CONTROL-TYPE rdf:datatype="http://www.w3.org/2001/XMLSchema#string">INHIBITION</bp:CONTROL-TYPE>
  <bp:CONTROLLER rdf:resource="#pid_x_210172" />
  <bp:CONTROLLED rdf:resource="#pid_i_205667" />
</bp:control>
<bp:interaction rdf:ID="pid_i_205709" >
  <bp:DATA-SOURCE rdf:resource="#PID_Curated_DataSource" />
  <bp:NAME rdf:datatype="http://www.w3.org/2001/XMLSchema#string">cell proliferation</bp:NAME>
  <bp:XREF rdf:resource="#pid_b_GO_0008283" />
  <bp:EVIDENCE>
    <bp:evidence rdf:ID="pid_ev_205709_NIL">
      <bp:EVIDENCE-CODE rdf:resource="#pid_ev_NIL" />
    </bp:evidence>
  </bp:EVIDENCE>
</bp:interaction>
<bp:control rdf:ID="pid_i_205709_activator_1" >
  <bp:CONTROL-TYPE rdf:datatype="http://www.w3.org/2001/XMLSchema#string">ACTIVATION</bp:CONTROL-TYPE>
  <bp:CONTROLLER rdf:resource="#pid_x_210187" />
  <bp:CONTROLLED rdf:resource="#pid_i_205709" />
</bp:control>
<bp:complexAssembly rdf:ID="pid_i_205662" >
  <bp:DATA-SOURCE rdf:resource="#PID_Curated_DataSource" />
  <bp:EVIDENCE>
    <bp:evidence rdf:ID="pid_ev_205662_NIL">
      <bp:EVIDENCE-CODE rdf:resource="#pid_ev_NIL" />
    </bp:evidence>
  </bp:EVIDENCE>
  <bp:LEFT rdf:resource="#pid_x_210164" />
  <bp:LEFT rdf:resource="#pid_x_200434_5830" />
  <bp:RIGHT rdf:resource="#pid_x_210165" />
</bp:complexAssembly>
<bp:biochemicalReaction rdf:ID="pid_i_205666" >
  <bp:DATA-SOURCE rdf:resource="#PID_Curated_DataSource" />
  <bp:EVIDENCE>
    <bp:evidence rdf:ID="pid_ev_205666_NIL">
      <bp:EVIDENCE-CODE rdf:resource="#pid_ev_NIL" />
    </bp:evidence>
  </bp:EVIDENCE>
  <bp:LEFT rdf:resource="#pid_x_202948" />
  <bp:RIGHT rdf:resource="#pid_x_202948_26" />
</bp:biochemicalReaction>
<bp:control rdf:ID="pid_i_205666_activator_1" >
  <bp:CONTROL-TYPE rdf:datatype="http://www.w3.org/2001/XMLSchema#string">ACTIVATION</bp:CONTROL-TYPE>
  <bp:CONTROLLER rdf:resource="#pid_x_201639_26_629S101_631S101_801S101_805S101" />
  <bp:CONTROLLED rdf:resource="#pid_i_205666" />
</bp:control>
<bp:transport rdf:ID="pid_i_205687" >
  <bp:DATA-SOURCE rdf:resource="#PID_Curated_DataSource" />
  <bp:EVIDENCE>
    <bp:evidence rdf:ID="pid_ev_205687_NIL">
      <bp:EVIDENCE-CODE rdf:resource="#pid_ev_NIL" />
    </bp:evidence>
  </bp:EVIDENCE>
  <bp:LEFT rdf:resource="#pid_x_202959_43" />
  <bp:RIGHT rdf:resource="#pid_x_202959_5907" />
</bp:transport>
<bp:control rdf:ID="pid_i_205687_activator_1" >
  <bp:CONTROL-TYPE rdf:datatype="http://www.w3.org/2001/XMLSchema#string">ACTIVATION</bp:CONTROL-TYPE>
  <bp:CONTROLLER rdf:resource="#pid_x_201965_26_75S101_99S101_118S101_134S101" />
  <bp:CONTROLLED rdf:resource="#pid_i_205687" />
</bp:control>
<bp:complexAssembly rdf:ID="pid_i_205663" >
  <bp:DATA-SOURCE rdf:resource="#PID_Curated_DataSource" />
  <bp:EVIDENCE>
    <bp:evidence rdf:ID="pid_ev_205663_NIL">
      <bp:EVIDENCE-CODE rdf:resource="#pid_ev_NIL" />
    </bp:evidence>
  </bp:EVIDENCE>
  <bp:LEFT rdf:resource="#pid_x_210165" />
  <bp:LEFT rdf:resource="#pid_x_202947" />
  <bp:LEFT rdf:resource="#pid_x_202339" />
  <bp:LEFT rdf:resource="#pid_x_201065_5907" />
  <bp:LEFT rdf:resource="#pid_x_201390_5907" />
  <bp:LEFT rdf:resource="#pid_x_202758" />
  <bp:LEFT rdf:resource="#pid_x_202311_5907" />
  <bp:RIGHT rdf:resource="#pid_x_210167" />
  <bp:RIGHT rdf:resource="#pid_x_202753_5907" />
</bp:complexAssembly>
<bp:complexAssembly rdf:ID="pid_i_205708" >
  <bp:DATA-SOURCE rdf:resource="#PID_Curated_DataSource" />
  <bp:EVIDENCE>
    <bp:evidence rdf:ID="pid_ev_205708_IDA">
      <bp:EVIDENCE-CODE rdf:resource="#pid_ev_IDA" />
    </bp:evidence>
  </bp:EVIDENCE>
  <bp:XREF rdf:resource="#Pubmed_11350735" />
  <bp:LEFT rdf:resource="#pid_x_200582_26_202T101_204Y101_5907" />
  <bp:LEFT rdf:resource="#pid_x_200835" />
  <bp:RIGHT rdf:resource="#pid_x_210187" />
</bp:complexAssembly>
<bp:control rdf:ID="pid_i_205708_activator_1" >
  <bp:CONTROL-TYPE rdf:datatype="http://www.w3.org/2001/XMLSchema#string">ACTIVATION</bp:CONTROL-TYPE>
  <bp:CONTROLLER rdf:resource="#pid_x_201888_26" />
  <bp:CONTROLLED rdf:resource="#pid_i_205708" />
</bp:control>
<bp:control rdf:ID="pid_i_205708_inhibitor_1" >
  <bp:CONTROL-TYPE rdf:datatype="http://www.w3.org/2001/XMLSchema#string">INHIBITION</bp:CONTROL-TYPE>
  <bp:CONTROLLER rdf:resource="#pid_x_202343" />
  <bp:CONTROLLED rdf:resource="#pid_i_205708" />
</bp:control>
<bp:biochemicalReaction rdf:ID="pid_i_205699" >
  <bp:DATA-SOURCE rdf:resource="#PID_Curated_DataSource" />
  <bp:EVIDENCE>
    <bp:evidence rdf:ID="pid_ev_205699_NIL">
      <bp:EVIDENCE-CODE rdf:resource="#pid_ev_NIL" />
    </bp:evidence>
  </bp:EVIDENCE>
  <bp:LEFT rdf:resource="#pid_x_200410_26" />
  <bp:RIGHT rdf:resource="#pid_x_200410_27" />
</bp:biochemicalReaction>
<bp:control rdf:ID="pid_i_205699_activator_1" >
  <bp:CONTROL-TYPE rdf:datatype="http://www.w3.org/2001/XMLSchema#string">ACTIVATION</bp:CONTROL-TYPE>
  <bp:CONTROLLER rdf:resource="#pid_x_202343" />
  <bp:CONTROLLED rdf:resource="#pid_i_205699" />
</bp:control>
<bp:biochemicalReaction rdf:ID="pid_i_205678" >
  <bp:DATA-SOURCE rdf:resource="#PID_Curated_DataSource" />
  <bp:EVIDENCE>
    <bp:evidence rdf:ID="pid_ev_205678_NIL">
      <bp:EVIDENCE-CODE rdf:resource="#pid_ev_NIL" />
    </bp:evidence>
  </bp:EVIDENCE>
  <bp:LEFT rdf:resource="#pid_x_202957" />
  <bp:RIGHT rdf:resource="#pid_x_202957_26" />
</bp:biochemicalReaction>
<bp:control rdf:ID="pid_i_205678_condition_1" >
  <bp:CONTROL-TYPE rdf:datatype="http://www.w3.org/2001/XMLSchema#string">ACTIVATION</bp:CONTROL-TYPE>
  <bp:NAME rdf:datatype="http://www.w3.org/2001/XMLSchema#string">response to radiation</bp:NAME>
  <bp:XREF rdf:resource="#pid_b_GO_0009314" />
  <bp:CONTROLLED rdf:resource="#pid_i_205678" />
</bp:control>
<bp:transport rdf:ID="pid_i_205684" >
  <bp:DATA-SOURCE rdf:resource="#PID_Curated_DataSource" />
  <bp:EVIDENCE>
    <bp:evidence rdf:ID="pid_ev_205684_NIL">
      <bp:EVIDENCE-CODE rdf:resource="#pid_ev_NIL" />
    </bp:evidence>
  </bp:EVIDENCE>
  <bp:LEFT rdf:resource="#pid_x_202722_43" />
  <bp:RIGHT rdf:resource="#pid_x_202722_5907" />
</bp:transport>
<bp:control rdf:ID="pid_i_205684_activator_1" >
  <bp:CONTROL-TYPE rdf:datatype="http://www.w3.org/2001/XMLSchema#string">ACTIVATION</bp:CONTROL-TYPE>
  <bp:CONTROLLER rdf:resource="#pid_x_201056_26" />
  <bp:CONTROLLED rdf:resource="#pid_i_205684" />
</bp:control>
<bp:interaction rdf:ID="pid_i_205717" >
  <bp:DATA-SOURCE rdf:resource="#PID_Curated_DataSource" />
  <bp:NAME rdf:datatype="http://www.w3.org/2001/XMLSchema#string">regulation of nitric oxide biosynthetic process</bp:NAME>
  <bp:XREF rdf:resource="#pid_b_GO_0045428" />
  <bp:EVIDENCE>
    <bp:evidence rdf:ID="pid_ev_205717_IDA">
      <bp:EVIDENCE-CODE rdf:resource="#pid_ev_IDA" />
    </bp:evidence>
  </bp:EVIDENCE>
  <bp:EVIDENCE>
    <bp:evidence rdf:ID="pid_ev_205717_IOS">
      <bp:EVIDENCE-CODE rdf:resource="#pid_ev_IOS" />
    </bp:evidence>
  </bp:EVIDENCE>
  <bp:XREF rdf:resource="#Pubmed_9446561" />
</bp:interaction>
<bp:control rdf:ID="pid_i_205717_activator_1" >
  <bp:CONTROL-TYPE rdf:datatype="http://www.w3.org/2001/XMLSchema#string">ACTIVATION</bp:CONTROL-TYPE>
  <bp:CONTROLLER rdf:resource="#pid_x_206084_5907" />
  <bp:CONTROLLED rdf:resource="#pid_i_205717" />
</bp:control>
<bp:complexAssembly rdf:ID="pid_i_205668" >
  <bp:DATA-SOURCE rdf:resource="#PID_Curated_DataSource" />
  <bp:EVIDENCE>
    <bp:evidence rdf:ID="pid_ev_205668_NIL">
      <bp:EVIDENCE-CODE rdf:resource="#pid_ev_NIL" />
    </bp:evidence>
  </bp:EVIDENCE>
  <bp:LEFT rdf:resource="#pid_x_210173_27_5907" />
  <bp:RIGHT rdf:resource="#pid_x_206084_5907" />
  <bp:RIGHT rdf:resource="#pid_x_202949_0-0_0X110" />
</bp:complexAssembly>
<bp:biochemicalReaction rdf:ID="pid_i_205690" >
  <bp:DATA-SOURCE rdf:resource="#PID_Curated_DataSource" />
  <bp:EVIDENCE>
    <bp:evidence rdf:ID="pid_ev_205690_IDA">
      <bp:EVIDENCE-CODE rdf:resource="#pid_ev_IDA" />
    </bp:evidence>
  </bp:EVIDENCE>
  <bp:XREF rdf:resource="#Pubmed_15164763" />
  <bp:LEFT rdf:resource="#pid_x_200376" />
  <bp:RIGHT rdf:resource="#pid_x_200376_26_1400T101_1412T101" />
</bp:biochemicalReaction>
<bp:control rdf:ID="pid_i_205690_activator_1" >
  <bp:CONTROL-TYPE rdf:datatype="http://www.w3.org/2001/XMLSchema#string">ACTIVATION</bp:CONTROL-TYPE>
  <bp:CONTROLLER rdf:resource="#pid_x_202343" />
  <bp:CONTROLLED rdf:resource="#pid_i_205690" />
</bp:control>
<bp:biochemicalReaction rdf:ID="pid_i_205672" >
  <bp:DATA-SOURCE rdf:resource="#PID_Curated_DataSource" />
  <bp:EVIDENCE>
    <bp:evidence rdf:ID="pid_ev_205672_IDA">
      <bp:EVIDENCE-CODE rdf:resource="#pid_ev_IDA" />
    </bp:evidence>
  </bp:EVIDENCE>
  <bp:XREF rdf:resource="#Pubmed_9094715" />
  <bp:LEFT rdf:resource="#pid_x_202956" />
  <bp:RIGHT rdf:resource="#pid_x_202956_26_309S101_404S101" />
</bp:biochemicalReaction>
<bp:control rdf:ID="pid_i_205672_activator_1" >
  <bp:CONTROL-TYPE rdf:datatype="http://www.w3.org/2001/XMLSchema#string">ACTIVATION</bp:CONTROL-TYPE>
  <bp:CONTROLLER rdf:resource="#pid_x_202343" />
  <bp:CONTROLLED rdf:resource="#pid_i_205672" />
</bp:control>
<bp:biochemicalReaction rdf:ID="pid_i_205674" >
  <bp:DATA-SOURCE rdf:resource="#PID_Curated_DataSource" />
  <bp:EVIDENCE>
    <bp:evidence rdf:ID="pid_ev_205674_IDA">
      <bp:EVIDENCE-CODE rdf:resource="#pid_ev_IDA" />
    </bp:evidence>
  </bp:EVIDENCE>
  <bp:XREF rdf:resource="#Pubmed_8933152" />
  <bp:XREF rdf:resource="#Pubmed_10969079" />
  <bp:LEFT rdf:resource="#pid_x_200375_5907" />
  <bp:LEFT rdf:resource="#pid_x_200370_5907" />
  <bp:RIGHT rdf:resource="#pid_x_200375_26_218S101_222S101" />
  <bp:RIGHT rdf:resource="#pid_x_200370_26_222S101_226S101" />
</bp:biochemicalReaction>
<bp:control rdf:ID="pid_i_205674_activator_1" >
  <bp:CONTROL-TYPE rdf:datatype="http://www.w3.org/2001/XMLSchema#string">ACTIVATION</bp:CONTROL-TYPE>
  <bp:CONTROLLER rdf:resource="#pid_x_200580_26_269T101" />
  <bp:CONTROLLED rdf:resource="#pid_i_205674" />
</bp:control>
<bp:transport rdf:ID="pid_i_205686" >
  <bp:DATA-SOURCE rdf:resource="#PID_Curated_DataSource" />
  <bp:EVIDENCE>
    <bp:evidence rdf:ID="pid_ev_205686_NIL">
      <bp:EVIDENCE-CODE rdf:resource="#pid_ev_NIL" />
    </bp:evidence>
  </bp:EVIDENCE>
  <bp:LEFT rdf:resource="#pid_x_202722_43" />
  <bp:RIGHT rdf:resource="#pid_x_202722_5907" />
</bp:transport>
<bp:control rdf:ID="pid_i_205686_activator_1" >
  <bp:CONTROL-TYPE rdf:datatype="http://www.w3.org/2001/XMLSchema#string">ACTIVATION</bp:CONTROL-TYPE>
  <bp:CONTROLLER rdf:resource="#pid_x_201965_26_75S101_99S101_118S101_134S101" />
  <bp:CONTROLLED rdf:resource="#pid_i_205686" />
</bp:control>
<bp:biochemicalReaction rdf:ID="pid_i_205675" >
  <bp:DATA-SOURCE rdf:resource="#PID_Curated_DataSource" />
  <bp:EVIDENCE>
    <bp:evidence rdf:ID="pid_ev_205675_IDA">
      <bp:EVIDENCE-CODE rdf:resource="#pid_ev_IDA" />
    </bp:evidence>
  </bp:EVIDENCE>
  <bp:XREF rdf:resource="#Pubmed_7559390" />
  <bp:LEFT rdf:resource="#pid_x_200582_5907" />
  <bp:LEFT rdf:resource="#pid_x_200583_5907" />
  <bp:RIGHT rdf:resource="#pid_x_200582_26_202T101_204Y101_5907" />
  <bp:RIGHT rdf:resource="#pid_x_200583_26_185T101_187Y101_5907" />
</bp:biochemicalReaction>
<bp:control rdf:ID="pid_i_205675_activator_1" >
  <bp:CONTROL-TYPE rdf:datatype="http://www.w3.org/2001/XMLSchema#string">ACTIVATION</bp:CONTROL-TYPE>
  <bp:CONTROLLER rdf:resource="#pid_x_200375_26_218S101_222S101" />
  <bp:CONTROLLED rdf:resource="#pid_i_205675" />
</bp:control>
<bp:control rdf:ID="pid_i_205675_activator_2" >
  <bp:CONTROL-TYPE rdf:datatype="http://www.w3.org/2001/XMLSchema#string">ACTIVATION</bp:CONTROL-TYPE>
  <bp:CONTROLLER rdf:resource="#pid_x_200370_26_222S101_226S101" />
  <bp:CONTROLLED rdf:resource="#pid_i_205675" />
</bp:control>
<bp:biochemicalReaction rdf:ID="pid_i_205712" >
  <bp:DATA-SOURCE rdf:resource="#PID_Curated_DataSource" />
  <bp:EVIDENCE>
    <bp:evidence rdf:ID="pid_ev_205712_IDA">
      <bp:EVIDENCE-CODE rdf:resource="#pid_ev_IDA" />
    </bp:evidence>
  </bp:EVIDENCE>
  <bp:XREF rdf:resource="#Pubmed_7519779" />
  <bp:LEFT rdf:resource="#pid_x_202443" />
  <bp:RIGHT rdf:resource="#pid_x_202443_26" />
</bp:biochemicalReaction>
<bp:control rdf:ID="pid_i_205712_activator_1" >
  <bp:CONTROL-TYPE rdf:datatype="http://www.w3.org/2001/XMLSchema#string">ACTIVATION</bp:CONTROL-TYPE>
  <bp:CONTROLLER rdf:resource="#pid_x_202963_26" />
  <bp:CONTROLLED rdf:resource="#pid_i_205712" />
</bp:control>
<bp:interaction rdf:ID="pid_i_205698" >
  <bp:DATA-SOURCE rdf:resource="#PID_Curated_DataSource" />
  <bp:NAME rdf:datatype="http://www.w3.org/2001/XMLSchema#string">apoptosis</bp:NAME>
  <bp:XREF rdf:resource="#pid_b_GO_0006915" />
  <bp:EVIDENCE>
    <bp:evidence rdf:ID="pid_ev_205698_NIL">
      <bp:EVIDENCE-CODE rdf:resource="#pid_ev_NIL" />
    </bp:evidence>
  </bp:EVIDENCE>
  <bp:PARTICIPANTS rdf:resource="#pid_x_200611" />
</bp:interaction>
<bp:biochemicalReaction rdf:ID="pid_i_205665" >
  <bp:DATA-SOURCE rdf:resource="#PID_Curated_DataSource" />
  <bp:EVIDENCE>
    <bp:evidence rdf:ID="pid_ev_205665_NIL">
      <bp:EVIDENCE-CODE rdf:resource="#pid_ev_NIL" />
    </bp:evidence>
  </bp:EVIDENCE>
  <bp:LEFT rdf:resource="#pid_x_201639" />
  <bp:RIGHT rdf:resource="#pid_x_201639_26_629S101_631S101_801S101_805S101" />
</bp:biochemicalReaction>
<bp:control rdf:ID="pid_i_205665_activator_1" >
  <bp:CONTROL-TYPE rdf:datatype="http://www.w3.org/2001/XMLSchema#string">ACTIVATION</bp:CONTROL-TYPE>
  <bp:CONTROLLER rdf:resource="#pid_x_210167" />
  <bp:CONTROLLED rdf:resource="#pid_i_205665" />
</bp:control>
<bp:complexAssembly rdf:ID="pid_i_205715" >
  <bp:DATA-SOURCE rdf:resource="#PID_Curated_DataSource" />
  <bp:EVIDENCE>
    <bp:evidence rdf:ID="pid_ev_205715_IDA">
      <bp:EVIDENCE-CODE rdf:resource="#pid_ev_IDA" />
    </bp:evidence>
  </bp:EVIDENCE>
  <bp:EVIDENCE>
    <bp:evidence rdf:ID="pid_ev_205715_IOS">
      <bp:EVIDENCE-CODE rdf:resource="#pid_ev_IOS" />
    </bp:evidence>
  </bp:EVIDENCE>
  <bp:XREF rdf:resource="#Pubmed_10508159" />
  <bp:LEFT rdf:resource="#pid_x_202430" />
  <bp:LEFT rdf:resource="#pid_x_202343" />
  <bp:RIGHT rdf:resource="#pid_x_210190" />
</bp:complexAssembly>
<bp:biochemicalReaction rdf:ID="pid_i_205691" >
  <bp:DATA-SOURCE rdf:resource="#PID_Curated_DataSource" />
  <bp:EVIDENCE>
    <bp:evidence rdf:ID="pid_ev_205691_NIL">
      <bp:EVIDENCE-CODE rdf:resource="#pid_ev_NIL" />
    </bp:evidence>
  </bp:EVIDENCE>
  <bp:LEFT rdf:resource="#pid_x_200371_5907" />
  <bp:RIGHT rdf:resource="#pid_x_200371_26_0S101_0T101" />
</bp:biochemicalReaction>
<bp:control rdf:ID="pid_i_205691_activator_1" >
  <bp:CONTROL-TYPE rdf:datatype="http://www.w3.org/2001/XMLSchema#string">ACTIVATION</bp:CONTROL-TYPE>
  <bp:CONTROLLER rdf:resource="#pid_x_200376_26_1400T101_1412T101" />
  <bp:CONTROLLED rdf:resource="#pid_i_205691" />
</bp:control>
<bp:interaction rdf:ID="pid_i_205697" >
  <bp:DATA-SOURCE rdf:resource="#PID_Curated_DataSource" />
  <bp:NAME rdf:datatype="http://www.w3.org/2001/XMLSchema#string">MAPKKK cascade</bp:NAME>
  <bp:XREF rdf:resource="#pid_b_GO_0000165" />
  <bp:EVIDENCE>
    <bp:evidence rdf:ID="pid_ev_205697_NIL">
      <bp:EVIDENCE-CODE rdf:resource="#pid_ev_NIL" />
    </bp:evidence>
  </bp:EVIDENCE>
  <bp:PARTICIPANTS rdf:resource="#pid_x_200611" />
</bp:interaction>
<bp:biochemicalReaction rdf:ID="pid_i_205710" >
  <bp:DATA-SOURCE rdf:resource="#PID_Curated_DataSource" />
  <bp:EVIDENCE>
    <bp:evidence rdf:ID="pid_ev_205710_IDA">
      <bp:EVIDENCE-CODE rdf:resource="#pid_ev_IDA" />
    </bp:evidence>
  </bp:EVIDENCE>
  <bp:XREF rdf:resource="#Pubmed_11723139" />
  <bp:LEFT rdf:resource="#pid_x_200519_5907" />
  <bp:RIGHT rdf:resource="#pid_x_200519_26_5907" />
</bp:biochemicalReaction>
<bp:control rdf:ID="pid_i_205710_inhibitor_1" >
  <bp:CONTROL-TYPE rdf:datatype="http://www.w3.org/2001/XMLSchema#string">INHIBITION</bp:CONTROL-TYPE>
  <bp:CONTROLLER rdf:resource="#pid_x_210181" />
  <bp:CONTROLLED rdf:resource="#pid_i_205710" />
</bp:control>
<bp:biochemicalReaction rdf:ID="pid_i_205706" >
  <bp:DATA-SOURCE rdf:resource="#PID_Curated_DataSource" />
  <bp:EVIDENCE>
    <bp:evidence rdf:ID="pid_ev_205706_IDA">
      <bp:EVIDENCE-CODE rdf:resource="#pid_ev_IDA" />
    </bp:evidence>
  </bp:EVIDENCE>
  <bp:XREF rdf:resource="#Pubmed_10400650" />
  <bp:LEFT rdf:resource="#pid_x_201462_70S101" />
  <bp:RIGHT rdf:resource="#pid_x_201462_27" />
</bp:biochemicalReaction>
<bp:control rdf:ID="pid_i_205706_activator_1" >
  <bp:CONTROL-TYPE rdf:datatype="http://www.w3.org/2001/XMLSchema#string">ACTIVATION</bp:CONTROL-TYPE>
  <bp:CONTROLLER rdf:resource="#pid_x_210183_26_43" />
  <bp:CONTROLLED rdf:resource="#pid_i_205706" />
</bp:control>
<bp:complexAssembly rdf:ID="pid_i_205664" >
  <bp:DATA-SOURCE rdf:resource="#PID_Curated_DataSource" />
  <bp:EVIDENCE>
    <bp:evidence rdf:ID="pid_ev_205664_IDA">
      <bp:EVIDENCE-CODE rdf:resource="#pid_ev_IDA" />
    </bp:evidence>
  </bp:EVIDENCE>
  <bp:XREF rdf:resource="#Pubmed_8681376" />
  <bp:XREF rdf:resource="#Pubmed_8681377" />
  <bp:LEFT rdf:resource="#pid_x_210168" />
  <bp:RIGHT rdf:resource="#pid_x_200353_26_334Y101_5907" />
  <bp:RIGHT rdf:resource="#pid_x_202333" />
</bp:complexAssembly>
<bp:control rdf:ID="pid_i_205664_activator_1" >
  <bp:CONTROL-TYPE rdf:datatype="http://www.w3.org/2001/XMLSchema#string">ACTIVATION</bp:CONTROL-TYPE>
  <bp:CONTROLLER rdf:resource="#pid_x_210167" />
  <bp:CONTROLLED rdf:resource="#pid_i_205664" />
</bp:control>
<bp:biochemicalReaction rdf:ID="pid_i_205696" >
  <bp:DATA-SOURCE rdf:resource="#PID_Curated_DataSource" />
  <bp:EVIDENCE>
    <bp:evidence rdf:ID="pid_ev_205696_NIL">
      <bp:EVIDENCE-CODE rdf:resource="#pid_ev_NIL" />
    </bp:evidence>
  </bp:EVIDENCE>
  <bp:LEFT rdf:resource="#pid_x_201789" />
  <bp:RIGHT rdf:resource="#pid_x_201789_26" />
</bp:biochemicalReaction>
<bp:control rdf:ID="pid_i_205696_activator_1" >
  <bp:CONTROL-TYPE rdf:datatype="http://www.w3.org/2001/XMLSchema#string">ACTIVATION</bp:CONTROL-TYPE>
  <bp:CONTROLLER rdf:resource="#pid_x_202814" />
  <bp:CONTROLLED rdf:resource="#pid_i_205696" />
</bp:control>
<bp:biochemicalReaction rdf:ID="pid_i_205681" >
  <bp:DATA-SOURCE rdf:resource="#PID_Curated_DataSource" />
  <bp:EVIDENCE>
    <bp:evidence rdf:ID="pid_ev_205681_NIL">
      <bp:EVIDENCE-CODE rdf:resource="#pid_ev_NIL" />
    </bp:evidence>
  </bp:EVIDENCE>
  <bp:LEFT rdf:resource="#pid_x_202342" />
  <bp:RIGHT rdf:resource="#pid_x_202343" />
</bp:biochemicalReaction>
<bp:control rdf:ID="pid_i_205681_activator_1" >
  <bp:CONTROL-TYPE rdf:datatype="http://www.w3.org/2001/XMLSchema#string">ACTIVATION</bp:CONTROL-TYPE>
  <bp:CONTROLLER rdf:resource="#pid_x_202957_26" />
  <bp:CONTROLLED rdf:resource="#pid_i_205681" />
</bp:control>
<bp:control rdf:ID="pid_i_205681_inhibitor_1" >
  <bp:CONTROL-TYPE rdf:datatype="http://www.w3.org/2001/XMLSchema#string">INHIBITION</bp:CONTROL-TYPE>
  <bp:CONTROLLER rdf:resource="#pid_x_201983_5830" />
  <bp:CONTROLLED rdf:resource="#pid_i_205681" />
</bp:control>
<bp:interaction rdf:ID="pid_i_205700" >
  <bp:DATA-SOURCE rdf:resource="#PID_Curated_DataSource" />
  <bp:NAME rdf:datatype="http://www.w3.org/2001/XMLSchema#string">negative regulation of cell cycle</bp:NAME>
  <bp:XREF rdf:resource="#pid_b_GO_0045786" />
  <bp:EVIDENCE>
    <bp:evidence rdf:ID="pid_ev_205700_NIL">
      <bp:EVIDENCE-CODE rdf:resource="#pid_ev_NIL" />
    </bp:evidence>
  </bp:EVIDENCE>
</bp:interaction>
<bp:control rdf:ID="pid_i_205700_activator_1" >
  <bp:CONTROL-TYPE rdf:datatype="http://www.w3.org/2001/XMLSchema#string">ACTIVATION</bp:CONTROL-TYPE>
  <bp:CONTROLLER rdf:resource="#pid_x_200410_27" />
  <bp:CONTROLLED rdf:resource="#pid_i_205700" />
</bp:control>
<bp:biochemicalReaction rdf:ID="pid_i_205702" >
  <bp:DATA-SOURCE rdf:resource="#PID_Curated_DataSource" />
  <bp:EVIDENCE>
    <bp:evidence rdf:ID="pid_ev_205702_IDA">
      <bp:EVIDENCE-CODE rdf:resource="#pid_ev_IDA" />
    </bp:evidence>
  </bp:EVIDENCE>
  <bp:EVIDENCE>
    <bp:evidence rdf:ID="pid_ev_205702_IOS">
      <bp:EVIDENCE-CODE rdf:resource="#pid_ev_IOS" />
    </bp:evidence>
  </bp:EVIDENCE>
  <bp:XREF rdf:resource="#Pubmed_8393446" />
  <bp:LEFT rdf:resource="#pid_x_210183_43" />
  <bp:RIGHT rdf:resource="#pid_x_210183_26_43" />
</bp:biochemicalReaction>
<bp:control rdf:ID="pid_i_205702_condition_1" >
  <bp:CONTROL-TYPE rdf:datatype="http://www.w3.org/2001/XMLSchema#string">ACTIVATION</bp:CONTROL-TYPE>
  <bp:NAME rdf:datatype="http://www.w3.org/2001/XMLSchema#string">tumor necrosis factor receptor activity</bp:NAME>
  <bp:XREF rdf:resource="#pid_b_GO_0005031" />
  <bp:CONTROLLED rdf:resource="#pid_i_205702" />
</bp:control>
<bp:control rdf:ID="pid_i_205702_activator_1" >
  <bp:CONTROL-TYPE rdf:datatype="http://www.w3.org/2001/XMLSchema#string">ACTIVATION</bp:CONTROL-TYPE>
  <bp:CONTROLLER rdf:resource="#pid_x_202343" />
  <bp:CONTROLLED rdf:resource="#pid_i_205702" />
</bp:control>
<bp:control rdf:ID="pid_i_205702_inhibitor_1" >
  <bp:CONTROL-TYPE rdf:datatype="http://www.w3.org/2001/XMLSchema#string">INHIBITION</bp:CONTROL-TYPE>
  <bp:CONTROLLER rdf:resource="#pid_x_202962" />
  <bp:CONTROLLED rdf:resource="#pid_i_205702" />
</bp:control>
<bp:biochemicalReaction rdf:ID="pid_i_205671" >
  <bp:DATA-SOURCE rdf:resource="#PID_Curated_DataSource" />
  <bp:EVIDENCE>
    <bp:evidence rdf:ID="pid_ev_205671_NIL">
      <bp:EVIDENCE-CODE rdf:resource="#pid_ev_NIL" />
    </bp:evidence>
  </bp:EVIDENCE>
  <bp:XREF rdf:resource="#Pubmed_12866359" />
  <bp:XREF rdf:resource="#Pubmed_12566438" />
  <bp:XREF rdf:resource="#Pubmed_10395296" />
  <bp:XREF rdf:resource="#Pubmed_12154098" />
  <bp:XREF rdf:resource="#Pubmed_15051724" />
  <bp:LEFT rdf:resource="#pid_x_202342" />
  <bp:RIGHT rdf:resource="#pid_x_202343" />
  <bp:RIGHT rdf:resource="#pid_x_202955" />
</bp:biochemicalReaction>
<bp:control rdf:ID="pid_i_205671_activator_1" >
  <bp:CONTROL-TYPE rdf:datatype="http://www.w3.org/2001/XMLSchema#string">ACTIVATION</bp:CONTROL-TYPE>
  <bp:CONTROLLER rdf:resource="#pid_x_202950_26" />
  <bp:CONTROLLED rdf:resource="#pid_i_205671" />
</bp:control>
<bp:control rdf:ID="pid_i_205671_inhibitor_1" >
  <bp:CONTROL-TYPE rdf:datatype="http://www.w3.org/2001/XMLSchema#string">INHIBITION</bp:CONTROL-TYPE>
  <bp:CONTROLLER rdf:resource="#pid_x_201983_5830" />
  <bp:CONTROLLED rdf:resource="#pid_i_205671" />
</bp:control>
<bp:control rdf:ID="pid_i_205671_inhibitor_2" >
  <bp:CONTROL-TYPE rdf:datatype="http://www.w3.org/2001/XMLSchema#string">INHIBITION</bp:CONTROL-TYPE>
  <bp:CONTROLLER rdf:resource="#pid_x_200612" />
  <bp:CONTROLLED rdf:resource="#pid_i_205671" />
</bp:control>
<bp:control rdf:ID="pid_i_205671_inhibitor_3" >
  <bp:CONTROL-TYPE rdf:datatype="http://www.w3.org/2001/XMLSchema#string">INHIBITION</bp:CONTROL-TYPE>
  <bp:CONTROLLER rdf:resource="#pid_x_202953" />
  <bp:CONTROLLED rdf:resource="#pid_i_205671" />
</bp:control>
<bp:control rdf:ID="pid_i_205671_inhibitor_4" >
  <bp:CONTROL-TYPE rdf:datatype="http://www.w3.org/2001/XMLSchema#string">INHIBITION</bp:CONTROL-TYPE>
  <bp:CONTROLLER rdf:resource="#pid_x_202954" />
  <bp:CONTROLLED rdf:resource="#pid_i_205671" />
</bp:control>
<bp:pathway rdf:ID="pid_p_200119_ceramide_pathway" >
  <bp:ORGANISM rdf:resource="#Homo_sapiens" />
  <bp:DATA-SOURCE rdf:resource="#PID_Curated_DataSource" />
  <bp:NAME rdf:datatype="http://www.w3.org/2001/XMLSchema#string">Ceramide signaling pathway</bp:NAME>
  <bp:COMMENT rdf:datatype="http://www.w3.org/2001/XMLSchema#string">Pathway curators: Shiva Krupa</bp:COMMENT>
  <bp:COMMENT rdf:datatype="http://www.w3.org/2001/XMLSchema#string">Pathway reviewers: Usha Acharya, Yusuf A. Hannun, Lina M. Obeid</bp:COMMENT>
  <bp:PATHWAY-COMPONENTS rdf:resource="#pid_i_205676" />
  <bp:PATHWAY-COMPONENTS rdf:resource="#pid_i_205676_activator_1" />
  <bp:PATHWAY-COMPONENTS rdf:resource="#pid_i_205676_activator_2" />
  <bp:PATHWAY-COMPONENTS rdf:resource="#pid_i_205685" />
  <bp:PATHWAY-COMPONENTS rdf:resource="#pid_i_205685_activator_1" />
  <bp:PATHWAY-COMPONENTS rdf:resource="#pid_i_205682" />
  <bp:PATHWAY-COMPONENTS rdf:resource="#pid_i_205682_activator_1" />
  <bp:PATHWAY-COMPONENTS rdf:resource="#pid_i_205682_activator_2" />
  <bp:PATHWAY-COMPONENTS rdf:resource="#pid_i_205716" />
  <bp:PATHWAY-COMPONENTS rdf:resource="#pid_i_205716_activator_2" />
  <bp:PATHWAY-COMPONENTS rdf:resource="#pid_i_205716_activator_1" />
  <bp:PATHWAY-COMPONENTS rdf:resource="#pid_i_205693" />
  <bp:PATHWAY-COMPONENTS rdf:resource="#pid_i_205673" />
  <bp:PATHWAY-COMPONENTS rdf:resource="#pid_i_205673_activator_1" />
  <bp:PATHWAY-COMPONENTS rdf:resource="#pid_i_205688" />
  <bp:PATHWAY-COMPONENTS rdf:resource="#pid_i_205688_inhibitor_1" />
  <bp:PATHWAY-COMPONENTS rdf:resource="#pid_i_205692" />
  <bp:PATHWAY-COMPONENTS rdf:resource="#pid_i_205692_activator_1" />
  <bp:PATHWAY-COMPONENTS rdf:resource="#pid_i_205692_activator_2" />
  <bp:PATHWAY-COMPONENTS rdf:resource="#pid_i_205683" />
  <bp:PATHWAY-COMPONENTS rdf:resource="#pid_i_205683_activator_1" />
  <bp:PATHWAY-COMPONENTS rdf:resource="#pid_i_205695" />
  <bp:PATHWAY-COMPONENTS rdf:resource="#pid_i_205695_activator_1" />
  <bp:PATHWAY-COMPONENTS rdf:resource="#pid_i_205718" />
  <bp:PATHWAY-COMPONENTS rdf:resource="#pid_i_205718_activator_1" />
  <bp:PATHWAY-COMPONENTS rdf:resource="#pid_i_205704" />
  <bp:PATHWAY-COMPONENTS rdf:resource="#pid_i_205711" />
  <bp:PATHWAY-COMPONENTS rdf:resource="#pid_i_205711_activator_1" />
  <bp:PATHWAY-COMPONENTS rdf:resource="#pid_i_205669" />
  <bp:PATHWAY-COMPONENTS rdf:resource="#pid_i_205669_activator_1" />
  <bp:PATHWAY-COMPONENTS rdf:resource="#pid_i_205679" />
  <bp:PATHWAY-COMPONENTS rdf:resource="#pid_i_205679_condition_1" />
  <bp:PATHWAY-COMPONENTS rdf:resource="#pid_i_205701" />
  <bp:PATHWAY-COMPONENTS rdf:resource="#pid_i_205701_inhibitor_1" />
  <bp:PATHWAY-COMPONENTS rdf:resource="#pid_i_205701_condition_1" />
  <bp:PATHWAY-COMPONENTS rdf:resource="#pid_i_205714" />
  <bp:PATHWAY-COMPONENTS rdf:resource="#pid_i_205707" />
  <bp:PATHWAY-COMPONENTS rdf:resource="#pid_i_205670" />
  <bp:PATHWAY-COMPONENTS rdf:resource="#pid_i_205670_activator_1" />
  <bp:PATHWAY-COMPONENTS rdf:resource="#pid_i_205670_activator_2" />
  <bp:PATHWAY-COMPONENTS rdf:resource="#pid_i_205670_condition_1" />
  <bp:PATHWAY-COMPONENTS rdf:resource="#pid_i_205670_inhibitor_1" />
  <bp:PATHWAY-COMPONENTS rdf:resource="#pid_i_205689" />
  <bp:PATHWAY-COMPONENTS rdf:resource="#pid_i_205689_inhibitor_1" />
  <bp:PATHWAY-COMPONENTS rdf:resource="#pid_i_205677" />
  <bp:PATHWAY-COMPONENTS rdf:resource="#pid_i_205677_condition_1" />
  <bp:PATHWAY-COMPONENTS rdf:resource="#pid_i_205694" />
  <bp:PATHWAY-COMPONENTS rdf:resource="#pid_i_205694_activator_1" />
  <bp:PATHWAY-COMPONENTS rdf:resource="#pid_i_205694_activator_2" />
  <bp:PATHWAY-COMPONENTS rdf:resource="#pid_i_205680" />
  <bp:PATHWAY-COMPONENTS rdf:resource="#pid_i_205680_condition_1" />
  <bp:PATHWAY-COMPONENTS rdf:resource="#pid_i_205713" />
  <bp:PATHWAY-COMPONENTS rdf:resource="#pid_i_205713_activator_1" />
  <bp:PATHWAY-COMPONENTS rdf:resource="#pid_i_205667" />
  <bp:PATHWAY-COMPONENTS rdf:resource="#pid_i_205667_inhibitor_1" />
  <bp:PATHWAY-COMPONENTS rdf:resource="#pid_i_205667_activator_1" />
  <bp:PATHWAY-COMPONENTS rdf:resource="#pid_i_205705" />
  <bp:PATHWAY-COMPONENTS rdf:resource="#pid_i_205705_activator_1" />
  <bp:PATHWAY-COMPONENTS rdf:resource="#pid_i_205662" />
  <bp:PATHWAY-COMPONENTS rdf:resource="#pid_i_205709" />
  <bp:PATHWAY-COMPONENTS rdf:resource="#pid_i_205709_activator_1" />
  <bp:PATHWAY-COMPONENTS rdf:resource="#pid_i_205666" />
  <bp:PATHWAY-COMPONENTS rdf:resource="#pid_i_205666_activator_1" />
  <bp:PATHWAY-COMPONENTS rdf:resource="#pid_i_205687" />
  <bp:PATHWAY-COMPONENTS rdf:resource="#pid_i_205687_activator_1" />
  <bp:PATHWAY-COMPONENTS rdf:resource="#pid_i_205663" />
  <bp:PATHWAY-COMPONENTS rdf:resource="#pid_i_205708" />
  <bp:PATHWAY-COMPONENTS rdf:resource="#pid_i_205708_activator_1" />
  <bp:PATHWAY-COMPONENTS rdf:resource="#pid_i_205708_inhibitor_1" />
  <bp:PATHWAY-COMPONENTS rdf:resource="#pid_i_205699" />
  <bp:PATHWAY-COMPONENTS rdf:resource="#pid_i_205699_activator_1" />
  <bp:PATHWAY-COMPONENTS rdf:resource="#pid_i_205678" />
  <bp:PATHWAY-COMPONENTS rdf:resource="#pid_i_205678_condition_1" />
  <bp:PATHWAY-COMPONENTS rdf:resource="#pid_i_205684" />
  <bp:PATHWAY-COMPONENTS rdf:resource="#pid_i_205684_activator_1" />
  <bp:PATHWAY-COMPONENTS rdf:resource="#pid_i_205668" />
  <bp:PATHWAY-COMPONENTS rdf:resource="#pid_i_205717" />
  <bp:PATHWAY-COMPONENTS rdf:resource="#pid_i_205717_activator_1" />
  <bp:PATHWAY-COMPONENTS rdf:resource="#pid_i_205690" />
  <bp:PATHWAY-COMPONENTS rdf:resource="#pid_i_205690_activator_1" />
  <bp:PATHWAY-COMPONENTS rdf:resource="#pid_i_205686" />
  <bp:PATHWAY-COMPONENTS rdf:resource="#pid_i_205686_activator_1" />
  <bp:PATHWAY-COMPONENTS rdf:resource="#pid_i_205674" />
  <bp:PATHWAY-COMPONENTS rdf:resource="#pid_i_205674_activator_1" />
  <bp:PATHWAY-COMPONENTS rdf:resource="#pid_i_205672" />
  <bp:PATHWAY-COMPONENTS rdf:resource="#pid_i_205672_activator_1" />
  <bp:PATHWAY-COMPONENTS rdf:resource="#pid_i_205675" />
  <bp:PATHWAY-COMPONENTS rdf:resource="#pid_i_205675_activator_2" />
  <bp:PATHWAY-COMPONENTS rdf:resource="#pid_i_205675_activator_1" />
  <bp:PATHWAY-COMPONENTS rdf:resource="#pid_i_205698" />
  <bp:PATHWAY-COMPONENTS rdf:resource="#pid_i_205712" />
  <bp:PATHWAY-COMPONENTS rdf:resource="#pid_i_205712_activator_1" />
  <bp:PATHWAY-COMPONENTS rdf:resource="#pid_i_205665" />
  <bp:PATHWAY-COMPONENTS rdf:resource="#pid_i_205665_activator_1" />
  <bp:PATHWAY-COMPONENTS rdf:resource="#pid_i_205715" />
  <bp:PATHWAY-COMPONENTS rdf:resource="#pid_i_205691" />
  <bp:PATHWAY-COMPONENTS rdf:resource="#pid_i_205691_activator_1" />
  <bp:PATHWAY-COMPONENTS rdf:resource="#pid_i_205697" />
  <bp:PATHWAY-COMPONENTS rdf:resource="#pid_i_205664" />
  <bp:PATHWAY-COMPONENTS rdf:resource="#pid_i_205664_activator_1" />
  <bp:PATHWAY-COMPONENTS rdf:resource="#pid_i_205706" />
  <bp:PATHWAY-COMPONENTS rdf:resource="#pid_i_205706_activator_1" />
  <bp:PATHWAY-COMPONENTS rdf:resource="#pid_i_205710" />
  <bp:PATHWAY-COMPONENTS rdf:resource="#pid_i_205710_inhibitor_1" />
  <bp:PATHWAY-COMPONENTS rdf:resource="#pid_i_205696" />
  <bp:PATHWAY-COMPONENTS rdf:resource="#pid_i_205696_activator_1" />
  <bp:PATHWAY-COMPONENTS rdf:resource="#pid_i_205681" />
  <bp:PATHWAY-COMPONENTS rdf:resource="#pid_i_205681_inhibitor_1" />
  <bp:PATHWAY-COMPONENTS rdf:resource="#pid_i_205681_activator_1" />
  <bp:PATHWAY-COMPONENTS rdf:resource="#pid_i_205700" />
  <bp:PATHWAY-COMPONENTS rdf:resource="#pid_i_205700_activator_1" />
  <bp:PATHWAY-COMPONENTS rdf:resource="#pid_i_205671" />
  <bp:PATHWAY-COMPONENTS rdf:resource="#pid_i_205671_inhibitor_3" />
  <bp:PATHWAY-COMPONENTS rdf:resource="#pid_i_205671_activator_1" />
  <bp:PATHWAY-COMPONENTS rdf:resource="#pid_i_205671_inhibitor_2" />
  <bp:PATHWAY-COMPONENTS rdf:resource="#pid_i_205671_inhibitor_1" />
  <bp:PATHWAY-COMPONENTS rdf:resource="#pid_i_205671_inhibitor_4" />
  <bp:PATHWAY-COMPONENTS rdf:resource="#pid_i_205702" />
  <bp:PATHWAY-COMPONENTS rdf:resource="#pid_i_205702_condition_1" />
  <bp:PATHWAY-COMPONENTS rdf:resource="#pid_i_205702_activator_1" />
  <bp:PATHWAY-COMPONENTS rdf:resource="#pid_i_205702_inhibitor_1" />
</bp:pathway>
<bp:openControlledVocabulary rdf:ID="pid_ev_NIL" >
  <bp:TERM rdf:datatype="http://www.w3.org/2001/XMLSchema#string">No Evidence</bp:TERM>
</bp:openControlledVocabulary>
<bp:openControlledVocabulary rdf:ID="pid_ev_IDA" >
  <bp:TERM rdf:datatype="http://www.w3.org/2001/XMLSchema#string">Inferred from Direct Assay</bp:TERM>
  <bp:XREF rdf:resource="#ECO_0000002" />
</bp:openControlledVocabulary>
<bp:openControlledVocabulary rdf:ID="pid_ev_IPI" >
  <bp:TERM rdf:datatype="http://www.w3.org/2001/XMLSchema#string">Inferred from Physical Interaction</bp:TERM>
  <bp:XREF rdf:resource="#ECO_0000021" />
</bp:openControlledVocabulary>
<bp:openControlledVocabulary rdf:ID="pid_ev_IOS" >
  <bp:TERM rdf:datatype="http://www.w3.org/2001/XMLSchema#string">Inferred from Other Species</bp:TERM>
</bp:openControlledVocabulary>
<bp:openControlledVocabulary rdf:ID="extracellular_region" >
  <bp:TERM rdf:datatype="http://www.w3.org/2001/XMLSchema#string">extracellular region</bp:TERM>
  <bp:XREF rdf:resource="#GO_0005576" />
</bp:openControlledVocabulary>
<bp:openControlledVocabulary rdf:ID="transmembrane" >
  <bp:TERM rdf:datatype="http://www.w3.org/2001/XMLSchema#string">transmembrane</bp:TERM>
</bp:openControlledVocabulary>
<bp:openControlledVocabulary rdf:ID="cytoplasm" >
  <bp:TERM rdf:datatype="http://www.w3.org/2001/XMLSchema#string">cytoplasm</bp:TERM>
  <bp:XREF rdf:resource="#GO_0005737" />
</bp:openControlledVocabulary>
<bp:openControlledVocabulary rdf:ID="mitochondria" >
  <bp:TERM rdf:datatype="http://www.w3.org/2001/XMLSchema#string">mitochondria</bp:TERM>
</bp:openControlledVocabulary>
<bp:sequenceFeature rdf:ID="pid_f_200410_0X27" >
  <bp:FEATURE-TYPE rdf:resource="#inactive" />
</bp:sequenceFeature>
<bp:sequenceFeature rdf:ID="pid_f_201888_0X26" >
  <bp:FEATURE-TYPE rdf:resource="#active" />
</bp:sequenceFeature>
<bp:sequenceFeature rdf:ID="pid_f_O95819_805S101" >
  <bp:FEATURE-TYPE rdf:resource="#phosphorylation" />
  <bp:FEATURE-LOCATION rdf:resource="#pid_s_O95819_805" />
</bp:sequenceFeature>
<bp:sequenceFeature rdf:ID="pid_f_P45985_0S101" >
  <bp:FEATURE-TYPE rdf:resource="#phosphorylation" />
</bp:sequenceFeature>
<bp:sequenceFeature rdf:ID="pid_f_P36507_226S101" >
  <bp:FEATURE-TYPE rdf:resource="#phosphorylation" />
  <bp:FEATURE-LOCATION rdf:resource="#pid_s_P36507_226" />
</bp:sequenceFeature>
<bp:sequenceFeature rdf:ID="pid_f_202948_0X26" >
  <bp:FEATURE-TYPE rdf:resource="#active" />
</bp:sequenceFeature>
<bp:sequenceFeature rdf:ID="pid_f_202443_0X26" >
  <bp:FEATURE-TYPE rdf:resource="#active" />
</bp:sequenceFeature>
<bp:sequenceFeature rdf:ID="pid_f_Q92934_99S101" >
  <bp:FEATURE-TYPE rdf:resource="#phosphorylation" />
  <bp:FEATURE-LOCATION rdf:resource="#pid_s_Q92934_99" />
</bp:sequenceFeature>
<bp:sequenceFeature rdf:ID="pid_f_Q8IVT5_404S101" >
  <bp:FEATURE-TYPE rdf:resource="#phosphorylation" />
  <bp:FEATURE-LOCATION rdf:resource="#pid_s_Q8IVT5_404" />
</bp:sequenceFeature>
<bp:sequenceFeature rdf:ID="pid_f_200519_0X26" >
  <bp:FEATURE-TYPE rdf:resource="#active" />
</bp:sequenceFeature>
<bp:sequenceFeature rdf:ID="pid_f_O95819_631S101" >
  <bp:FEATURE-TYPE rdf:resource="#phosphorylation" />
  <bp:FEATURE-LOCATION rdf:resource="#pid_s_O95819_631" />
</bp:sequenceFeature>
<bp:sequenceFeature rdf:ID="pid_f_200410_0X26" >
  <bp:FEATURE-TYPE rdf:resource="#active" />
</bp:sequenceFeature>
<bp:sequenceFeature rdf:ID="pid_f_200582_0X26" >
  <bp:FEATURE-TYPE rdf:resource="#active" />
</bp:sequenceFeature>
<bp:sequenceFeature rdf:ID="pid_f_Q92934_118S101" >
  <bp:FEATURE-TYPE rdf:resource="#phosphorylation" />
  <bp:FEATURE-LOCATION rdf:resource="#pid_s_Q92934_118" />
</bp:sequenceFeature>
<bp:sequenceFeature rdf:ID="pid_f_Q92934_75S101" >
  <bp:FEATURE-TYPE rdf:resource="#phosphorylation" />
  <bp:FEATURE-LOCATION rdf:resource="#pid_s_Q92934_75" />
</bp:sequenceFeature>
<bp:sequenceFeature rdf:ID="pid_f_P27361_204Y101" >
  <bp:FEATURE-TYPE rdf:resource="#phosphorylation" />
  <bp:FEATURE-LOCATION rdf:resource="#pid_s_P27361_204" />
</bp:sequenceFeature>
<bp:sequenceFeature rdf:ID="pid_f_P28482_187Y101" >
  <bp:FEATURE-TYPE rdf:resource="#phosphorylation" />
  <bp:FEATURE-LOCATION rdf:resource="#pid_s_P28482_187" />
</bp:sequenceFeature>
<bp:sequenceFeature rdf:ID="pid_f_200371_0X26" >
  <bp:FEATURE-TYPE rdf:resource="#active" />
</bp:sequenceFeature>
<bp:sequenceFeature rdf:ID="pid_f_200370_0X26" >
  <bp:FEATURE-TYPE rdf:resource="#active" />
</bp:sequenceFeature>
<bp:sequenceFeature rdf:ID="pid_f_202957_0X26" >
  <bp:FEATURE-TYPE rdf:resource="#active" />
</bp:sequenceFeature>
<bp:sequenceFeature rdf:ID="pid_f_Q02750_218S101" >
  <bp:FEATURE-TYPE rdf:resource="#phosphorylation" />
  <bp:FEATURE-LOCATION rdf:resource="#pid_s_Q02750_218" />
</bp:sequenceFeature>
<bp:sequenceFeature rdf:ID="pid_f_200375_0X26" >
  <bp:FEATURE-TYPE rdf:resource="#active" />
</bp:sequenceFeature>
<bp:sequenceFeature rdf:ID="pid_f_202950_0X26" >
  <bp:FEATURE-TYPE rdf:resource="#active" />
</bp:sequenceFeature>
<bp:sequenceFeature rdf:ID="pid_f_O95819_801S101" >
  <bp:FEATURE-TYPE rdf:resource="#phosphorylation" />
  <bp:FEATURE-LOCATION rdf:resource="#pid_s_O95819_801" />
</bp:sequenceFeature>
<bp:sequenceFeature rdf:ID="pid_f_P45983_183T101" >
  <bp:FEATURE-TYPE rdf:resource="#phosphorylation" />
  <bp:FEATURE-LOCATION rdf:resource="#pid_s_P45983_183" />
</bp:sequenceFeature>
<bp:sequenceFeature rdf:ID="pid_f_201789_0X26" >
  <bp:FEATURE-TYPE rdf:resource="#active" />
</bp:sequenceFeature>
<bp:sequenceFeature rdf:ID="pid_f_201462_0X27" >
  <bp:FEATURE-TYPE rdf:resource="#inactive" />
</bp:sequenceFeature>
<bp:sequenceFeature rdf:ID="pid_f_201965_0X26" >
  <bp:FEATURE-TYPE rdf:resource="#active" />
</bp:sequenceFeature>
<bp:sequenceFeature rdf:ID="pid_f_202430_0X26" >
  <bp:FEATURE-TYPE rdf:resource="#active" />
</bp:sequenceFeature>
<bp:sequenceFeature rdf:ID="pid_f_201056_0X26" >
  <bp:FEATURE-TYPE rdf:resource="#active" />
</bp:sequenceFeature>
<bp:sequenceFeature rdf:ID="pid_f_200406_0X26" >
  <bp:FEATURE-TYPE rdf:resource="#active" />
</bp:sequenceFeature>
<bp:sequenceFeature rdf:ID="pid_f_P45985_0T101" >
  <bp:FEATURE-TYPE rdf:resource="#phosphorylation" />
</bp:sequenceFeature>
<bp:sequenceFeature rdf:ID="pid_f_O95819_629S101" >
  <bp:FEATURE-TYPE rdf:resource="#phosphorylation" />
  <bp:FEATURE-LOCATION rdf:resource="#pid_s_O95819_629" />
</bp:sequenceFeature>
<bp:sequenceFeature rdf:ID="pid_f_P25963_0X110" >
  <bp:FEATURE-TYPE rdf:resource="#ubiquitination" />
</bp:sequenceFeature>
<bp:sequenceFeature rdf:ID="pid_f_Q8IVT5_309S101" >
  <bp:FEATURE-TYPE rdf:resource="#phosphorylation" />
  <bp:FEATURE-LOCATION rdf:resource="#pid_s_Q8IVT5_309" />
</bp:sequenceFeature>
<bp:sequenceFeature rdf:ID="pid_f_201639_0X26" >
  <bp:FEATURE-TYPE rdf:resource="#active" />
</bp:sequenceFeature>
<bp:sequenceFeature rdf:ID="pid_f_202444_0X27" >
  <bp:FEATURE-TYPE rdf:resource="#inactive" />
</bp:sequenceFeature>
<bp:sequenceFeature rdf:ID="pid_f_P45983_185Y101" >
  <bp:FEATURE-TYPE rdf:resource="#phosphorylation" />
  <bp:FEATURE-LOCATION rdf:resource="#pid_s_P45983_185" />
</bp:sequenceFeature>
<bp:sequenceFeature rdf:ID="pid_f_Q92934_134S101" >
  <bp:FEATURE-TYPE rdf:resource="#phosphorylation" />
  <bp:FEATURE-LOCATION rdf:resource="#pid_s_Q92934_134" />
</bp:sequenceFeature>
<bp:sequenceFeature rdf:ID="pid_f_P36507_222S101" >
  <bp:FEATURE-TYPE rdf:resource="#phosphorylation" />
  <bp:FEATURE-LOCATION rdf:resource="#pid_s_P36507_222" />
</bp:sequenceFeature>
<bp:sequenceFeature rdf:ID="pid_f_200735_0X26" >
  <bp:FEATURE-TYPE rdf:resource="#active" />
</bp:sequenceFeature>
<bp:sequenceFeature rdf:ID="pid_f_202956_0X26" >
  <bp:FEATURE-TYPE rdf:resource="#active" />
</bp:sequenceFeature>
<bp:sequenceFeature rdf:ID="pid_f_P04049_269T101" >
  <bp:FEATURE-TYPE rdf:resource="#phosphorylation" />
  <bp:FEATURE-LOCATION rdf:resource="#pid_s_P04049_269" />
</bp:sequenceFeature>
<bp:sequenceFeature rdf:ID="pid_f_200583_0X26" >
  <bp:FEATURE-TYPE rdf:resource="#active" />
</bp:sequenceFeature>
<bp:sequenceFeature rdf:ID="pid_f_P10415_70S101" >
  <bp:FEATURE-TYPE rdf:resource="#phosphorylation" />
  <bp:FEATURE-LOCATION rdf:resource="#pid_s_P10415_70" />
</bp:sequenceFeature>
<bp:sequenceFeature rdf:ID="pid_f_Q02750_222S101" >
  <bp:FEATURE-TYPE rdf:resource="#phosphorylation" />
  <bp:FEATURE-LOCATION rdf:resource="#pid_s_Q02750_222" />
</bp:sequenceFeature>
<bp:sequenceFeature rdf:ID="pid_f_Q13158_194S101" >
  <bp:FEATURE-TYPE rdf:resource="#phosphorylation" />
  <bp:FEATURE-LOCATION rdf:resource="#pid_s_Q13158_194" />
</bp:sequenceFeature>
<bp:sequenceFeature rdf:ID="pid_f_P45983_377S101" >
  <bp:FEATURE-TYPE rdf:resource="#phosphorylation" />
  <bp:FEATURE-LOCATION rdf:resource="#pid_s_P45983_377" />
</bp:sequenceFeature>
<bp:sequenceFeature rdf:ID="pid_f_Q13233_1400T101" >
  <bp:FEATURE-TYPE rdf:resource="#phosphorylation" />
  <bp:FEATURE-LOCATION rdf:resource="#pid_s_Q13233_1400" />
</bp:sequenceFeature>
<bp:sequenceFeature rdf:ID="pid_f_Q13233_1412T101" >
  <bp:FEATURE-TYPE rdf:resource="#phosphorylation" />
  <bp:FEATURE-LOCATION rdf:resource="#pid_s_Q13233_1412" />
</bp:sequenceFeature>
<bp:sequenceFeature rdf:ID="pid_f_200376_0X26" >
  <bp:FEATURE-TYPE rdf:resource="#active" />
</bp:sequenceFeature>
<bp:sequenceFeature rdf:ID="pid_f_200421_0X26" >
  <bp:FEATURE-TYPE rdf:resource="#active" />
</bp:sequenceFeature>
<bp:sequenceFeature rdf:ID="pid_f_200353_0X26" >
  <bp:FEATURE-TYPE rdf:resource="#active" />
</bp:sequenceFeature>
<bp:sequenceFeature rdf:ID="pid_f_P27361_202T101" >
  <bp:FEATURE-TYPE rdf:resource="#phosphorylation" />
  <bp:FEATURE-LOCATION rdf:resource="#pid_s_P27361_202" />
</bp:sequenceFeature>
<bp:sequenceFeature rdf:ID="pid_f_200735_0X27" >
  <bp:FEATURE-TYPE rdf:resource="#inactive" />
</bp:sequenceFeature>
<bp:sequenceFeature rdf:ID="pid_f_202963_0X26" >
  <bp:FEATURE-TYPE rdf:resource="#active" />
</bp:sequenceFeature>
<bp:sequenceFeature rdf:ID="pid_f_200580_0X26" >
  <bp:FEATURE-TYPE rdf:resource="#active" />
</bp:sequenceFeature>
<bp:sequenceFeature rdf:ID="pid_f_200581_0X26" >
  <bp:FEATURE-TYPE rdf:resource="#active" />
</bp:sequenceFeature>
<bp:sequenceFeature rdf:ID="pid_f_P28482_185T101" >
  <bp:FEATURE-TYPE rdf:resource="#phosphorylation" />
  <bp:FEATURE-LOCATION rdf:resource="#pid_s_P28482_185" />
</bp:sequenceFeature>
<bp:sequenceFeature rdf:ID="pid_f_Q14790_334Y101" >
  <bp:FEATURE-TYPE rdf:resource="#phosphorylation" />
  <bp:FEATURE-LOCATION rdf:resource="#pid_s_Q14790_334" />
</bp:sequenceFeature>
<bp:openControlledVocabulary rdf:ID="ubiquitination" >
  <bp:TERM rdf:datatype="http://www.w3.org/2001/XMLSchema#string">ubiquitination</bp:TERM>
  <bp:XREF rdf:resource="#GO_0016567" />
  <bp:XREF rdf:resource="#MI_0189" />
</bp:openControlledVocabulary>
<bp:openControlledVocabulary rdf:ID="inactive" >
  <bp:TERM rdf:datatype="http://www.w3.org/2001/XMLSchema#string">inactive</bp:TERM>
</bp:openControlledVocabulary>
<bp:openControlledVocabulary rdf:ID="active" >
  <bp:TERM rdf:datatype="http://www.w3.org/2001/XMLSchema#string">active</bp:TERM>
</bp:openControlledVocabulary>
<bp:openControlledVocabulary rdf:ID="phosphorylation" >
  <bp:TERM rdf:datatype="http://www.w3.org/2001/XMLSchema#string">phosphorylation</bp:TERM>
  <bp:XREF rdf:resource="#MOD_00696" />
</bp:openControlledVocabulary>
<bp:sequenceSite rdf:ID="pid_s_Q8IVT5_404" >
  <bp:POSITION-STATUS rdf:datatype="http://www.w3.org/2001/XMLSchema#string">EQUAL</bp:POSITION-STATUS>
  <bp:SEQUENCE-POSITION rdf:datatype="http://www.w3.org/2001/XMLSchema#integer">404</bp:SEQUENCE-POSITION>
</bp:sequenceSite>
<bp:sequenceSite rdf:ID="pid_s_P27361_202" >
  <bp:POSITION-STATUS rdf:datatype="http://www.w3.org/2001/XMLSchema#string">EQUAL</bp:POSITION-STATUS>
  <bp:SEQUENCE-POSITION rdf:datatype="http://www.w3.org/2001/XMLSchema#integer">202</bp:SEQUENCE-POSITION>
</bp:sequenceSite>
<bp:sequenceSite rdf:ID="pid_s_Q92934_99" >
  <bp:POSITION-STATUS rdf:datatype="http://www.w3.org/2001/XMLSchema#string">EQUAL</bp:POSITION-STATUS>
  <bp:SEQUENCE-POSITION rdf:datatype="http://www.w3.org/2001/XMLSchema#integer">99</bp:SEQUENCE-POSITION>
</bp:sequenceSite>
<bp:sequenceSite rdf:ID="pid_s_P36507_226" >
  <bp:POSITION-STATUS rdf:datatype="http://www.w3.org/2001/XMLSchema#string">EQUAL</bp:POSITION-STATUS>
  <bp:SEQUENCE-POSITION rdf:datatype="http://www.w3.org/2001/XMLSchema#integer">226</bp:SEQUENCE-POSITION>
</bp:sequenceSite>
<bp:sequenceSite rdf:ID="pid_s_P45983_377" >
  <bp:POSITION-STATUS rdf:datatype="http://www.w3.org/2001/XMLSchema#string">EQUAL</bp:POSITION-STATUS>
  <bp:SEQUENCE-POSITION rdf:datatype="http://www.w3.org/2001/XMLSchema#integer">377</bp:SEQUENCE-POSITION>
</bp:sequenceSite>
<bp:sequenceSite rdf:ID="pid_s_Q92934_75" >
  <bp:POSITION-STATUS rdf:datatype="http://www.w3.org/2001/XMLSchema#string">EQUAL</bp:POSITION-STATUS>
  <bp:SEQUENCE-POSITION rdf:datatype="http://www.w3.org/2001/XMLSchema#integer">75</bp:SEQUENCE-POSITION>
</bp:sequenceSite>
<bp:sequenceSite rdf:ID="pid_s_O95819_631" >
  <bp:POSITION-STATUS rdf:datatype="http://www.w3.org/2001/XMLSchema#string">EQUAL</bp:POSITION-STATUS>
  <bp:SEQUENCE-POSITION rdf:datatype="http://www.w3.org/2001/XMLSchema#integer">631</bp:SEQUENCE-POSITION>
</bp:sequenceSite>
<bp:sequenceSite rdf:ID="pid_s_Q92934_118" >
  <bp:POSITION-STATUS rdf:datatype="http://www.w3.org/2001/XMLSchema#string">EQUAL</bp:POSITION-STATUS>
  <bp:SEQUENCE-POSITION rdf:datatype="http://www.w3.org/2001/XMLSchema#integer">118</bp:SEQUENCE-POSITION>
</bp:sequenceSite>
<bp:sequenceSite rdf:ID="pid_s_P28482_185" >
  <bp:POSITION-STATUS rdf:datatype="http://www.w3.org/2001/XMLSchema#string">EQUAL</bp:POSITION-STATUS>
  <bp:SEQUENCE-POSITION rdf:datatype="http://www.w3.org/2001/XMLSchema#integer">185</bp:SEQUENCE-POSITION>
</bp:sequenceSite>
<bp:sequenceSite rdf:ID="pid_s_Q13158_194" >
  <bp:POSITION-STATUS rdf:datatype="http://www.w3.org/2001/XMLSchema#string">EQUAL</bp:POSITION-STATUS>
  <bp:SEQUENCE-POSITION rdf:datatype="http://www.w3.org/2001/XMLSchema#integer">194</bp:SEQUENCE-POSITION>
</bp:sequenceSite>
<bp:sequenceSite rdf:ID="pid_s_P45983_183" >
  <bp:POSITION-STATUS rdf:datatype="http://www.w3.org/2001/XMLSchema#string">EQUAL</bp:POSITION-STATUS>
  <bp:SEQUENCE-POSITION rdf:datatype="http://www.w3.org/2001/XMLSchema#integer">183</bp:SEQUENCE-POSITION>
</bp:sequenceSite>
<bp:sequenceSite rdf:ID="pid_s_Q02750_218" >
  <bp:POSITION-STATUS rdf:datatype="http://www.w3.org/2001/XMLSchema#string">EQUAL</bp:POSITION-STATUS>
  <bp:SEQUENCE-POSITION rdf:datatype="http://www.w3.org/2001/XMLSchema#integer">218</bp:SEQUENCE-POSITION>
</bp:sequenceSite>
<bp:sequenceSite rdf:ID="pid_s_Q8IVT5_309" >
  <bp:POSITION-STATUS rdf:datatype="http://www.w3.org/2001/XMLSchema#string">EQUAL</bp:POSITION-STATUS>
  <bp:SEQUENCE-POSITION rdf:datatype="http://www.w3.org/2001/XMLSchema#integer">309</bp:SEQUENCE-POSITION>
</bp:sequenceSite>
<bp:sequenceSite rdf:ID="pid_s_P36507_222" >
  <bp:POSITION-STATUS rdf:datatype="http://www.w3.org/2001/XMLSchema#string">EQUAL</bp:POSITION-STATUS>
  <bp:SEQUENCE-POSITION rdf:datatype="http://www.w3.org/2001/XMLSchema#integer">222</bp:SEQUENCE-POSITION>
</bp:sequenceSite>
<bp:sequenceSite rdf:ID="pid_s_P04049_269" >
  <bp:POSITION-STATUS rdf:datatype="http://www.w3.org/2001/XMLSchema#string">EQUAL</bp:POSITION-STATUS>
  <bp:SEQUENCE-POSITION rdf:datatype="http://www.w3.org/2001/XMLSchema#integer">269</bp:SEQUENCE-POSITION>
</bp:sequenceSite>
<bp:sequenceSite rdf:ID="pid_s_O95819_805" >
  <bp:POSITION-STATUS rdf:datatype="http://www.w3.org/2001/XMLSchema#string">EQUAL</bp:POSITION-STATUS>
  <bp:SEQUENCE-POSITION rdf:datatype="http://www.w3.org/2001/XMLSchema#integer">805</bp:SEQUENCE-POSITION>
</bp:sequenceSite>
<bp:sequenceSite rdf:ID="pid_s_P45983_185" >
  <bp:POSITION-STATUS rdf:datatype="http://www.w3.org/2001/XMLSchema#string">EQUAL</bp:POSITION-STATUS>
  <bp:SEQUENCE-POSITION rdf:datatype="http://www.w3.org/2001/XMLSchema#integer">185</bp:SEQUENCE-POSITION>
</bp:sequenceSite>
<bp:sequenceSite rdf:ID="pid_s_Q14790_334" >
  <bp:POSITION-STATUS rdf:datatype="http://www.w3.org/2001/XMLSchema#string">EQUAL</bp:POSITION-STATUS>
  <bp:SEQUENCE-POSITION rdf:datatype="http://www.w3.org/2001/XMLSchema#integer">334</bp:SEQUENCE-POSITION>
</bp:sequenceSite>
<bp:sequenceSite rdf:ID="pid_s_Q13233_1400" >
  <bp:POSITION-STATUS rdf:datatype="http://www.w3.org/2001/XMLSchema#string">EQUAL</bp:POSITION-STATUS>
  <bp:SEQUENCE-POSITION rdf:datatype="http://www.w3.org/2001/XMLSchema#integer">1400</bp:SEQUENCE-POSITION>
</bp:sequenceSite>
<bp:sequenceSite rdf:ID="pid_s_P27361_204" >
  <bp:POSITION-STATUS rdf:datatype="http://www.w3.org/2001/XMLSchema#string">EQUAL</bp:POSITION-STATUS>
  <bp:SEQUENCE-POSITION rdf:datatype="http://www.w3.org/2001/XMLSchema#integer">204</bp:SEQUENCE-POSITION>
</bp:sequenceSite>
<bp:sequenceSite rdf:ID="pid_s_O95819_801" >
  <bp:POSITION-STATUS rdf:datatype="http://www.w3.org/2001/XMLSchema#string">EQUAL</bp:POSITION-STATUS>
  <bp:SEQUENCE-POSITION rdf:datatype="http://www.w3.org/2001/XMLSchema#integer">801</bp:SEQUENCE-POSITION>
</bp:sequenceSite>
<bp:sequenceSite rdf:ID="pid_s_Q13233_1412" >
  <bp:POSITION-STATUS rdf:datatype="http://www.w3.org/2001/XMLSchema#string">EQUAL</bp:POSITION-STATUS>
  <bp:SEQUENCE-POSITION rdf:datatype="http://www.w3.org/2001/XMLSchema#integer">1412</bp:SEQUENCE-POSITION>
</bp:sequenceSite>
<bp:sequenceSite rdf:ID="pid_s_P28482_187" >
  <bp:POSITION-STATUS rdf:datatype="http://www.w3.org/2001/XMLSchema#string">EQUAL</bp:POSITION-STATUS>
  <bp:SEQUENCE-POSITION rdf:datatype="http://www.w3.org/2001/XMLSchema#integer">187</bp:SEQUENCE-POSITION>
</bp:sequenceSite>
<bp:sequenceSite rdf:ID="pid_s_Q02750_222" >
  <bp:POSITION-STATUS rdf:datatype="http://www.w3.org/2001/XMLSchema#string">EQUAL</bp:POSITION-STATUS>
  <bp:SEQUENCE-POSITION rdf:datatype="http://www.w3.org/2001/XMLSchema#integer">222</bp:SEQUENCE-POSITION>
</bp:sequenceSite>
<bp:sequenceSite rdf:ID="pid_s_O95819_629" >
  <bp:POSITION-STATUS rdf:datatype="http://www.w3.org/2001/XMLSchema#string">EQUAL</bp:POSITION-STATUS>
  <bp:SEQUENCE-POSITION rdf:datatype="http://www.w3.org/2001/XMLSchema#integer">629</bp:SEQUENCE-POSITION>
</bp:sequenceSite>
<bp:sequenceSite rdf:ID="pid_s_P10415_70" >
  <bp:POSITION-STATUS rdf:datatype="http://www.w3.org/2001/XMLSchema#string">EQUAL</bp:POSITION-STATUS>
  <bp:SEQUENCE-POSITION rdf:datatype="http://www.w3.org/2001/XMLSchema#integer">70</bp:SEQUENCE-POSITION>
</bp:sequenceSite>
<bp:sequenceSite rdf:ID="pid_s_Q92934_134" >
  <bp:POSITION-STATUS rdf:datatype="http://www.w3.org/2001/XMLSchema#string">EQUAL</bp:POSITION-STATUS>
  <bp:SEQUENCE-POSITION rdf:datatype="http://www.w3.org/2001/XMLSchema#integer">134</bp:SEQUENCE-POSITION>
</bp:sequenceSite>
<bp:unificationXref rdf:ID="UniProt_P01343">
  <bp:DB rdf:datatype="http://www.w3.org/2001/XMLSchema#string">UniProt</bp:DB>
  <bp:ID rdf:datatype="http://www.w3.org/2001/XMLSchema#string">P01343</bp:ID>
</bp:unificationXref>
<bp:unificationXref rdf:ID="UniProt_Q8WXG6">
  <bp:DB rdf:datatype="http://www.w3.org/2001/XMLSchema#string">UniProt</bp:DB>
  <bp:ID rdf:datatype="http://www.w3.org/2001/XMLSchema#string">Q8WXG6</bp:ID>
</bp:unificationXref>
<bp:unificationXref rdf:ID="UniProt_Q13489">
  <bp:DB rdf:datatype="http://www.w3.org/2001/XMLSchema#string">UniProt</bp:DB>
  <bp:ID rdf:datatype="http://www.w3.org/2001/XMLSchema#string">Q13489</bp:ID>
</bp:unificationXref>
<bp:unificationXref rdf:ID="UniProt_P05771-1">
  <bp:DB rdf:datatype="http://www.w3.org/2001/XMLSchema#string">UniProt</bp:DB>
  <bp:ID rdf:datatype="http://www.w3.org/2001/XMLSchema#string">P05771-1</bp:ID>
</bp:unificationXref>
<bp:unificationXref rdf:ID="UniProt_O95831">
  <bp:DB rdf:datatype="http://www.w3.org/2001/XMLSchema#string">UniProt</bp:DB>
  <bp:ID rdf:datatype="http://www.w3.org/2001/XMLSchema#string">O95831</bp:ID>
</bp:unificationXref>
<bp:unificationXref rdf:ID="UniProt_Q9Y4K4">
  <bp:DB rdf:datatype="http://www.w3.org/2001/XMLSchema#string">UniProt</bp:DB>
  <bp:ID rdf:datatype="http://www.w3.org/2001/XMLSchema#string">Q9Y4K4</bp:ID>
</bp:unificationXref>
<bp:unificationXref rdf:ID="UniProt_P05129">
  <bp:DB rdf:datatype="http://www.w3.org/2001/XMLSchema#string">UniProt</bp:DB>
  <bp:ID rdf:datatype="http://www.w3.org/2001/XMLSchema#string">P05129</bp:ID>
</bp:unificationXref>
<bp:unificationXref rdf:ID="UniProt_P04085">
  <bp:DB rdf:datatype="http://www.w3.org/2001/XMLSchema#string">UniProt</bp:DB>
  <bp:ID rdf:datatype="http://www.w3.org/2001/XMLSchema#string">P04085</bp:ID>
</bp:unificationXref>
<bp:unificationXref rdf:ID="UniProt_P07339">
  <bp:DB rdf:datatype="http://www.w3.org/2001/XMLSchema#string">UniProt</bp:DB>
  <bp:ID rdf:datatype="http://www.w3.org/2001/XMLSchema#string">P07339</bp:ID>
</bp:unificationXref>
<bp:unificationXref rdf:ID="UniProt_Q07820">
  <bp:DB rdf:datatype="http://www.w3.org/2001/XMLSchema#string">UniProt</bp:DB>
  <bp:ID rdf:datatype="http://www.w3.org/2001/XMLSchema#string">Q07820</bp:ID>
</bp:unificationXref>
<bp:unificationXref rdf:ID="GO_0005737">
  <bp:DB rdf:datatype="http://www.w3.org/2001/XMLSchema#string">GO</bp:DB>
  <bp:ID rdf:datatype="http://www.w3.org/2001/XMLSchema#string">0005737</bp:ID>
</bp:unificationXref>
<bp:unificationXref rdf:ID="ECO_0000021">
  <bp:DB rdf:datatype="http://www.w3.org/2001/XMLSchema#string">Evidence Codes Ontology</bp:DB>
  <bp:ID rdf:datatype="http://www.w3.org/2001/XMLSchema#string">0000021</bp:ID>
</bp:unificationXref>
<bp:unificationXref rdf:ID="UniProt_Q96IZ0">
  <bp:DB rdf:datatype="http://www.w3.org/2001/XMLSchema#string">UniProt</bp:DB>
  <bp:ID rdf:datatype="http://www.w3.org/2001/XMLSchema#string">Q96IZ0</bp:ID>
</bp:unificationXref>
<bp:unificationXref rdf:ID="UniProt_P27361">
  <bp:DB rdf:datatype="http://www.w3.org/2001/XMLSchema#string">UniProt</bp:DB>
  <bp:ID rdf:datatype="http://www.w3.org/2001/XMLSchema#string">P27361</bp:ID>
</bp:unificationXref>
<bp:unificationXref rdf:ID="UniProt_Q8IW26">
  <bp:DB rdf:datatype="http://www.w3.org/2001/XMLSchema#string">UniProt</bp:DB>
  <bp:ID rdf:datatype="http://www.w3.org/2001/XMLSchema#string">Q8IW26</bp:ID>
</bp:unificationXref>
<bp:unificationXref rdf:ID="UniProt_P10415">
  <bp:DB rdf:datatype="http://www.w3.org/2001/XMLSchema#string">UniProt</bp:DB>
  <bp:ID rdf:datatype="http://www.w3.org/2001/XMLSchema#string">P10415</bp:ID>
</bp:unificationXref>
<bp:unificationXref rdf:ID="GO_0016567">
  <bp:DB rdf:datatype="http://www.w3.org/2001/XMLSchema#string">GO</bp:DB>
  <bp:ID rdf:datatype="http://www.w3.org/2001/XMLSchema#string">0016567</bp:ID>
</bp:unificationXref>
<bp:unificationXref rdf:ID="UniProt_P05771-2">
  <bp:DB rdf:datatype="http://www.w3.org/2001/XMLSchema#string">UniProt</bp:DB>
  <bp:ID rdf:datatype="http://www.w3.org/2001/XMLSchema#string">P05771-2</bp:ID>
</bp:unificationXref>
<bp:unificationXref rdf:ID="UniProt_Q8NFM1">
  <bp:DB rdf:datatype="http://www.w3.org/2001/XMLSchema#string">UniProt</bp:DB>
  <bp:ID rdf:datatype="http://www.w3.org/2001/XMLSchema#string">Q8NFM1</bp:ID>
</bp:unificationXref>
<bp:unificationXref rdf:ID="ChemicalAbstracts_78111-17-8">
  <bp:DB rdf:datatype="http://www.w3.org/2001/XMLSchema#string">ChemicalAbstracts</bp:DB>
  <bp:ID rdf:datatype="http://www.w3.org/2001/XMLSchema#string">78111-17-8</bp:ID>
</bp:unificationXref>
<bp:unificationXref rdf:ID="UniProt_Q9NRA0">
  <bp:DB rdf:datatype="http://www.w3.org/2001/XMLSchema#string">UniProt</bp:DB>
  <bp:ID rdf:datatype="http://www.w3.org/2001/XMLSchema#string">Q9NRA0</bp:ID>
</bp:unificationXref>
<bp:unificationXref rdf:ID="UniProt_Q5VW46">
  <bp:DB rdf:datatype="http://www.w3.org/2001/XMLSchema#string">UniProt</bp:DB>
  <bp:ID rdf:datatype="http://www.w3.org/2001/XMLSchema#string">Q5VW46</bp:ID>
</bp:unificationXref>
<bp:unificationXref rdf:ID="UniProt_Q07817-1">
  <bp:DB rdf:datatype="http://www.w3.org/2001/XMLSchema#string">UniProt</bp:DB>
  <bp:ID rdf:datatype="http://www.w3.org/2001/XMLSchema#string">Q07817-1</bp:ID>
</bp:unificationXref>
<bp:unificationXref rdf:ID="UniProt_O00221">
  <bp:DB rdf:datatype="http://www.w3.org/2001/XMLSchema#string">UniProt</bp:DB>
  <bp:ID rdf:datatype="http://www.w3.org/2001/XMLSchema#string">O00221</bp:ID>
</bp:unificationXref>
<bp:unificationXref rdf:ID="UniProt_P45983">
  <bp:DB rdf:datatype="http://www.w3.org/2001/XMLSchema#string">UniProt</bp:DB>
  <bp:ID rdf:datatype="http://www.w3.org/2001/XMLSchema#string">P45983</bp:ID>
</bp:unificationXref>
<bp:unificationXref rdf:ID="UniProt_Q7Z2Y5">
  <bp:DB rdf:datatype="http://www.w3.org/2001/XMLSchema#string">UniProt</bp:DB>
  <bp:ID rdf:datatype="http://www.w3.org/2001/XMLSchema#string">Q7Z2Y5</bp:ID>
</bp:unificationXref>
<bp:unificationXref rdf:ID="UniProt_P53779">
  <bp:DB rdf:datatype="http://www.w3.org/2001/XMLSchema#string">UniProt</bp:DB>
  <bp:ID rdf:datatype="http://www.w3.org/2001/XMLSchema#string">P53779</bp:ID>
</bp:unificationXref>
<bp:unificationXref rdf:ID="ChemicalAbstracts_62010-37-1">
  <bp:DB rdf:datatype="http://www.w3.org/2001/XMLSchema#string">ChemicalAbstracts</bp:DB>
  <bp:ID rdf:datatype="http://www.w3.org/2001/XMLSchema#string">62010-37-1</bp:ID>
</bp:unificationXref>
<bp:unificationXref rdf:ID="UniProt_Q02156">
  <bp:DB rdf:datatype="http://www.w3.org/2001/XMLSchema#string">UniProt</bp:DB>
  <bp:ID rdf:datatype="http://www.w3.org/2001/XMLSchema#string">Q02156</bp:ID>
</bp:unificationXref>
<bp:unificationXref rdf:ID="UniProt_P28482">
  <bp:DB rdf:datatype="http://www.w3.org/2001/XMLSchema#string">UniProt</bp:DB>
  <bp:ID rdf:datatype="http://www.w3.org/2001/XMLSchema#string">P28482</bp:ID>
</bp:unificationXref>
<bp:unificationXref rdf:ID="UniProt_P31749">
  <bp:DB rdf:datatype="http://www.w3.org/2001/XMLSchema#string">UniProt</bp:DB>
  <bp:ID rdf:datatype="http://www.w3.org/2001/XMLSchema#string">P31749</bp:ID>
</bp:unificationXref>
<bp:unificationXref rdf:ID="UniProt_Q13510">
  <bp:DB rdf:datatype="http://www.w3.org/2001/XMLSchema#string">UniProt</bp:DB>
  <bp:ID rdf:datatype="http://www.w3.org/2001/XMLSchema#string">Q13510</bp:ID>
</bp:unificationXref>
<bp:unificationXref rdf:ID="UniProt_Q04759">
  <bp:DB rdf:datatype="http://www.w3.org/2001/XMLSchema#string">UniProt</bp:DB>
  <bp:ID rdf:datatype="http://www.w3.org/2001/XMLSchema#string">Q04759</bp:ID>
</bp:unificationXref>
<bp:unificationXref rdf:ID="UniProt_P45984">
  <bp:DB rdf:datatype="http://www.w3.org/2001/XMLSchema#string">UniProt</bp:DB>
  <bp:ID rdf:datatype="http://www.w3.org/2001/XMLSchema#string">P45984</bp:ID>
</bp:unificationXref>
<bp:unificationXref rdf:ID="UniProt_Q02750">
  <bp:DB rdf:datatype="http://www.w3.org/2001/XMLSchema#string">UniProt</bp:DB>
  <bp:ID rdf:datatype="http://www.w3.org/2001/XMLSchema#string">Q02750</bp:ID>
</bp:unificationXref>
<bp:unificationXref rdf:ID="UniProt_Q01201">
  <bp:DB rdf:datatype="http://www.w3.org/2001/XMLSchema#string">UniProt</bp:DB>
  <bp:ID rdf:datatype="http://www.w3.org/2001/XMLSchema#string">Q01201</bp:ID>
</bp:unificationXref>
<bp:unificationXref rdf:ID="UniProt_P01375">
  <bp:DB rdf:datatype="http://www.w3.org/2001/XMLSchema#string">UniProt</bp:DB>
  <bp:ID rdf:datatype="http://www.w3.org/2001/XMLSchema#string">P01375</bp:ID>
</bp:unificationXref>
<bp:unificationXref rdf:ID="UniProt_P04049">
  <bp:DB rdf:datatype="http://www.w3.org/2001/XMLSchema#string">UniProt</bp:DB>
  <bp:ID rdf:datatype="http://www.w3.org/2001/XMLSchema#string">P04049</bp:ID>
</bp:unificationXref>
<bp:unificationXref rdf:ID="UniProt_Q92843">
  <bp:DB rdf:datatype="http://www.w3.org/2001/XMLSchema#string">UniProt</bp:DB>
  <bp:ID rdf:datatype="http://www.w3.org/2001/XMLSchema#string">Q92843</bp:ID>
</bp:unificationXref>
<bp:unificationXref rdf:ID="UniProt_P19438">
  <bp:DB rdf:datatype="http://www.w3.org/2001/XMLSchema#string">UniProt</bp:DB>
  <bp:ID rdf:datatype="http://www.w3.org/2001/XMLSchema#string">P19438</bp:ID>
</bp:unificationXref>
<bp:unificationXref rdf:ID="ChemicalAbstracts_9031-54-3">
  <bp:DB rdf:datatype="http://www.w3.org/2001/XMLSchema#string">ChemicalAbstracts</bp:DB>
  <bp:ID rdf:datatype="http://www.w3.org/2001/XMLSchema#string">9031-54-3</bp:ID>
</bp:unificationXref>
<bp:unificationXref rdf:ID="UniProt_P36507">
  <bp:DB rdf:datatype="http://www.w3.org/2001/XMLSchema#string">UniProt</bp:DB>
  <bp:ID rdf:datatype="http://www.w3.org/2001/XMLSchema#string">P36507</bp:ID>
</bp:unificationXref>
<bp:unificationXref rdf:ID="UniProt_P05771">
  <bp:DB rdf:datatype="http://www.w3.org/2001/XMLSchema#string">UniProt</bp:DB>
  <bp:ID rdf:datatype="http://www.w3.org/2001/XMLSchema#string">P05771</bp:ID>
</bp:unificationXref>
<bp:unificationXref rdf:ID="UniProt_Q13490">
  <bp:DB rdf:datatype="http://www.w3.org/2001/XMLSchema#string">UniProt</bp:DB>
  <bp:ID rdf:datatype="http://www.w3.org/2001/XMLSchema#string">Q13490</bp:ID>
</bp:unificationXref>
<bp:unificationXref rdf:ID="UniProt_P17405">
  <bp:DB rdf:datatype="http://www.w3.org/2001/XMLSchema#string">UniProt</bp:DB>
  <bp:ID rdf:datatype="http://www.w3.org/2001/XMLSchema#string">P17405</bp:ID>
</bp:unificationXref>
<bp:unificationXref rdf:ID="UniProt_Q15628">
  <bp:DB rdf:datatype="http://www.w3.org/2001/XMLSchema#string">UniProt</bp:DB>
  <bp:ID rdf:datatype="http://www.w3.org/2001/XMLSchema#string">Q15628</bp:ID>
</bp:unificationXref>
<bp:unificationXref rdf:ID="UniProt_P25963">
  <bp:DB rdf:datatype="http://www.w3.org/2001/XMLSchema#string">UniProt</bp:DB>
  <bp:ID rdf:datatype="http://www.w3.org/2001/XMLSchema#string">P25963</bp:ID>
</bp:unificationXref>
<bp:unificationXref rdf:ID="UniProt_P98170">
  <bp:DB rdf:datatype="http://www.w3.org/2001/XMLSchema#string">UniProt</bp:DB>
  <bp:ID rdf:datatype="http://www.w3.org/2001/XMLSchema#string">P98170</bp:ID>
</bp:unificationXref>
<bp:unificationXref rdf:ID="UniProt_Q04206">
  <bp:DB rdf:datatype="http://www.w3.org/2001/XMLSchema#string">UniProt</bp:DB>
  <bp:ID rdf:datatype="http://www.w3.org/2001/XMLSchema#string">Q04206</bp:ID>
</bp:unificationXref>
<bp:unificationXref rdf:ID="UniProt_Q9NY59">
  <bp:DB rdf:datatype="http://www.w3.org/2001/XMLSchema#string">UniProt</bp:DB>
  <bp:ID rdf:datatype="http://www.w3.org/2001/XMLSchema#string">Q9NY59</bp:ID>
</bp:unificationXref>
<bp:unificationXref rdf:ID="GO_0005576">
  <bp:DB rdf:datatype="http://www.w3.org/2001/XMLSchema#string">GO</bp:DB>
  <bp:ID rdf:datatype="http://www.w3.org/2001/XMLSchema#string">0005576</bp:ID>
</bp:unificationXref>
<bp:unificationXref rdf:ID="MI_0189">
  <bp:DB rdf:datatype="http://www.w3.org/2001/XMLSchema#string">PSI-MI</bp:DB>
  <bp:ID rdf:datatype="http://www.w3.org/2001/XMLSchema#string">0189</bp:ID>
</bp:unificationXref>
<bp:unificationXref rdf:ID="UniProt_Q8IVH8">
  <bp:DB rdf:datatype="http://www.w3.org/2001/XMLSchema#string">UniProt</bp:DB>
  <bp:ID rdf:datatype="http://www.w3.org/2001/XMLSchema#string">Q8IVH8</bp:ID>
</bp:unificationXref>
<bp:unificationXref rdf:ID="UniProt_P99999">
  <bp:DB rdf:datatype="http://www.w3.org/2001/XMLSchema#string">UniProt</bp:DB>
  <bp:ID rdf:datatype="http://www.w3.org/2001/XMLSchema#string">P99999</bp:ID>
</bp:unificationXref>
<bp:unificationXref rdf:ID="UniProt_Q05513">
  <bp:DB rdf:datatype="http://www.w3.org/2001/XMLSchema#string">UniProt</bp:DB>
  <bp:ID rdf:datatype="http://www.w3.org/2001/XMLSchema#string">Q05513</bp:ID>
</bp:unificationXref>
<bp:unificationXref rdf:ID="UniProt_Q14790">
  <bp:DB rdf:datatype="http://www.w3.org/2001/XMLSchema#string">UniProt</bp:DB>
  <bp:ID rdf:datatype="http://www.w3.org/2001/XMLSchema#string">Q14790</bp:ID>
</bp:unificationXref>
<bp:unificationXref rdf:ID="UniProt_O14733">
  <bp:DB rdf:datatype="http://www.w3.org/2001/XMLSchema#string">UniProt</bp:DB>
  <bp:ID rdf:datatype="http://www.w3.org/2001/XMLSchema#string">O14733</bp:ID>
</bp:unificationXref>
<bp:unificationXref rdf:ID="UniProt_P24723">
  <bp:DB rdf:datatype="http://www.w3.org/2001/XMLSchema#string">UniProt</bp:DB>
  <bp:ID rdf:datatype="http://www.w3.org/2001/XMLSchema#string">P24723</bp:ID>
</bp:unificationXref>
<bp:unificationXref rdf:ID="UniProt_P17252">
  <bp:DB rdf:datatype="http://www.w3.org/2001/XMLSchema#string">UniProt</bp:DB>
  <bp:ID rdf:datatype="http://www.w3.org/2001/XMLSchema#string">P17252</bp:ID>
</bp:unificationXref>
<bp:unificationXref rdf:ID="UniProt_Q9UKE5">
  <bp:DB rdf:datatype="http://www.w3.org/2001/XMLSchema#string">UniProt</bp:DB>
  <bp:ID rdf:datatype="http://www.w3.org/2001/XMLSchema#string">Q9UKE5</bp:ID>
</bp:unificationXref>
<bp:unificationXref rdf:ID="UniProt_O75569">
  <bp:DB rdf:datatype="http://www.w3.org/2001/XMLSchema#string">UniProt</bp:DB>
  <bp:ID rdf:datatype="http://www.w3.org/2001/XMLSchema#string">O75569</bp:ID>
</bp:unificationXref>
<bp:unificationXref rdf:ID="UniProt_Q13233">
  <bp:DB rdf:datatype="http://www.w3.org/2001/XMLSchema#string">UniProt</bp:DB>
  <bp:ID rdf:datatype="http://www.w3.org/2001/XMLSchema#string">Q13233</bp:ID>
</bp:unificationXref>
<bp:unificationXref rdf:ID="UniProt_Q05655">
  <bp:DB rdf:datatype="http://www.w3.org/2001/XMLSchema#string">UniProt</bp:DB>
  <bp:ID rdf:datatype="http://www.w3.org/2001/XMLSchema#string">Q05655</bp:ID>
</bp:unificationXref>
<bp:unificationXref rdf:ID="UniProt_O95429">
  <bp:DB rdf:datatype="http://www.w3.org/2001/XMLSchema#string">UniProt</bp:DB>
  <bp:ID rdf:datatype="http://www.w3.org/2001/XMLSchema#string">O95429</bp:ID>
</bp:unificationXref>
<bp:unificationXref rdf:ID="UniProt_P19838">
  <bp:DB rdf:datatype="http://www.w3.org/2001/XMLSchema#string">UniProt</bp:DB>
  <bp:ID rdf:datatype="http://www.w3.org/2001/XMLSchema#string">P19838</bp:ID>
</bp:unificationXref>
<bp:unificationXref rdf:ID="ChemicalAbstracts_24696-26-2">
  <bp:DB rdf:datatype="http://www.w3.org/2001/XMLSchema#string">ChemicalAbstracts</bp:DB>
  <bp:ID rdf:datatype="http://www.w3.org/2001/XMLSchema#string">24696-26-2</bp:ID>
</bp:unificationXref>
<bp:unificationXref rdf:ID="UniProt_Q00653">
  <bp:DB rdf:datatype="http://www.w3.org/2001/XMLSchema#string">UniProt</bp:DB>
  <bp:ID rdf:datatype="http://www.w3.org/2001/XMLSchema#string">Q00653</bp:ID>
</bp:unificationXref>
<bp:unificationXref rdf:ID="UniProt_Q15653">
  <bp:DB rdf:datatype="http://www.w3.org/2001/XMLSchema#string">UniProt</bp:DB>
  <bp:ID rdf:datatype="http://www.w3.org/2001/XMLSchema#string">Q15653</bp:ID>
</bp:unificationXref>
<bp:unificationXref rdf:ID="MOD_00696">
  <bp:DB rdf:datatype="http://www.w3.org/2001/XMLSchema#string">PSI-MOD</bp:DB>
  <bp:ID rdf:datatype="http://www.w3.org/2001/XMLSchema#string">00696</bp:ID>
</bp:unificationXref>
<bp:unificationXref rdf:ID="UniProt_Q16548">
  <bp:DB rdf:datatype="http://www.w3.org/2001/XMLSchema#string">UniProt</bp:DB>
  <bp:ID rdf:datatype="http://www.w3.org/2001/XMLSchema#string">Q16548</bp:ID>
</bp:unificationXref>
<bp:unificationXref rdf:ID="UniProt_Q8IVT5">
  <bp:DB rdf:datatype="http://www.w3.org/2001/XMLSchema#string">UniProt</bp:DB>
  <bp:ID rdf:datatype="http://www.w3.org/2001/XMLSchema#string">Q8IVT5</bp:ID>
</bp:unificationXref>
<bp:unificationXref rdf:ID="UniProt_P01133">
  <bp:DB rdf:datatype="http://www.w3.org/2001/XMLSchema#string">UniProt</bp:DB>
  <bp:ID rdf:datatype="http://www.w3.org/2001/XMLSchema#string">P01133</bp:ID>
</bp:unificationXref>
<bp:unificationXref rdf:ID="UniProt_P15056">
  <bp:DB rdf:datatype="http://www.w3.org/2001/XMLSchema#string">UniProt</bp:DB>
  <bp:ID rdf:datatype="http://www.w3.org/2001/XMLSchema#string">P15056</bp:ID>
</bp:unificationXref>
<bp:unificationXref rdf:ID="ChemicalAbstracts_17-18-8">
  <bp:DB rdf:datatype="http://www.w3.org/2001/XMLSchema#string">ChemicalAbstracts</bp:DB>
  <bp:ID rdf:datatype="http://www.w3.org/2001/XMLSchema#string">17-18-8</bp:ID>
</bp:unificationXref>
<bp:unificationXref rdf:ID="UniProt_P41743">
  <bp:DB rdf:datatype="http://www.w3.org/2001/XMLSchema#string">UniProt</bp:DB>
  <bp:ID rdf:datatype="http://www.w3.org/2001/XMLSchema#string">P41743</bp:ID>
</bp:unificationXref>
<bp:unificationXref rdf:ID="UniProt_P01106">
  <bp:DB rdf:datatype="http://www.w3.org/2001/XMLSchema#string">UniProt</bp:DB>
  <bp:ID rdf:datatype="http://www.w3.org/2001/XMLSchema#string">P01106</bp:ID>
</bp:unificationXref>
<bp:unificationXref rdf:ID="UniProt_P78560">
  <bp:DB rdf:datatype="http://www.w3.org/2001/XMLSchema#string">UniProt</bp:DB>
  <bp:ID rdf:datatype="http://www.w3.org/2001/XMLSchema#string">P78560</bp:ID>
</bp:unificationXref>
<bp:unificationXref rdf:ID="UniProt_Q92934">
  <bp:DB rdf:datatype="http://www.w3.org/2001/XMLSchema#string">UniProt</bp:DB>
  <bp:ID rdf:datatype="http://www.w3.org/2001/XMLSchema#string">Q92934</bp:ID>
</bp:unificationXref>
<bp:unificationXref rdf:ID="UniProt_P31751">
  <bp:DB rdf:datatype="http://www.w3.org/2001/XMLSchema#string">UniProt</bp:DB>
  <bp:ID rdf:datatype="http://www.w3.org/2001/XMLSchema#string">P31751</bp:ID>
</bp:unificationXref>
<bp:unificationXref rdf:ID="ChemicalAbstracts_123-78-4">
  <bp:DB rdf:datatype="http://www.w3.org/2001/XMLSchema#string">ChemicalAbstracts</bp:DB>
  <bp:ID rdf:datatype="http://www.w3.org/2001/XMLSchema#string">123-78-4</bp:ID>
</bp:unificationXref>
<bp:unificationXref rdf:ID="UniProt_P19525">
  <bp:DB rdf:datatype="http://www.w3.org/2001/XMLSchema#string">UniProt</bp:DB>
  <bp:ID rdf:datatype="http://www.w3.org/2001/XMLSchema#string">P19525</bp:ID>
</bp:unificationXref>
<bp:unificationXref rdf:ID="UniProt_Q9NYA1">
  <bp:DB rdf:datatype="http://www.w3.org/2001/XMLSchema#string">UniProt</bp:DB>
  <bp:ID rdf:datatype="http://www.w3.org/2001/XMLSchema#string">Q9NYA1</bp:ID>
</bp:unificationXref>
<bp:unificationXref rdf:ID="UniProt_Q13546">
  <bp:DB rdf:datatype="http://www.w3.org/2001/XMLSchema#string">UniProt</bp:DB>
  <bp:ID rdf:datatype="http://www.w3.org/2001/XMLSchema#string">Q13546</bp:ID>
</bp:unificationXref>
<bp:unificationXref rdf:ID="UniProt_O95819">
  <bp:DB rdf:datatype="http://www.w3.org/2001/XMLSchema#string">UniProt</bp:DB>
  <bp:ID rdf:datatype="http://www.w3.org/2001/XMLSchema#string">O95819</bp:ID>
</bp:unificationXref>
<bp:unificationXref rdf:ID="UniProt_Q12933">
  <bp:DB rdf:datatype="http://www.w3.org/2001/XMLSchema#string">UniProt</bp:DB>
  <bp:ID rdf:datatype="http://www.w3.org/2001/XMLSchema#string">Q12933</bp:ID>
</bp:unificationXref>
<bp:unificationXref rdf:ID="UniProt_P45985">
  <bp:DB rdf:datatype="http://www.w3.org/2001/XMLSchema#string">UniProt</bp:DB>
  <bp:ID rdf:datatype="http://www.w3.org/2001/XMLSchema#string">P45985</bp:ID>
</bp:unificationXref>
<bp:unificationXref rdf:ID="UniProt_P55957">
  <bp:DB rdf:datatype="http://www.w3.org/2001/XMLSchema#string">UniProt</bp:DB>
  <bp:ID rdf:datatype="http://www.w3.org/2001/XMLSchema#string">P55957</bp:ID>
</bp:unificationXref>
<bp:unificationXref rdf:ID="UniProt_Q07812">
  <bp:DB rdf:datatype="http://www.w3.org/2001/XMLSchema#string">UniProt</bp:DB>
  <bp:ID rdf:datatype="http://www.w3.org/2001/XMLSchema#string">Q07812</bp:ID>
</bp:unificationXref>
<bp:unificationXref rdf:ID="ECO_0000002">
  <bp:DB rdf:datatype="http://www.w3.org/2001/XMLSchema#string">Evidence Codes Ontology</bp:DB>
  <bp:ID rdf:datatype="http://www.w3.org/2001/XMLSchema#string">0000002</bp:ID>
</bp:unificationXref>
<bp:unificationXref rdf:ID="UniProt_Q12851">
  <bp:DB rdf:datatype="http://www.w3.org/2001/XMLSchema#string">UniProt</bp:DB>
  <bp:ID rdf:datatype="http://www.w3.org/2001/XMLSchema#string">Q12851</bp:ID>
</bp:unificationXref>
<bp:unificationXref rdf:ID="UniProt_Q13158">
  <bp:DB rdf:datatype="http://www.w3.org/2001/XMLSchema#string">UniProt</bp:DB>
  <bp:ID rdf:datatype="http://www.w3.org/2001/XMLSchema#string">Q13158</bp:ID>
</bp:unificationXref>
<bp:unificationXref rdf:ID="UniProt_Q04864">
  <bp:DB rdf:datatype="http://www.w3.org/2001/XMLSchema#string">UniProt</bp:DB>
  <bp:ID rdf:datatype="http://www.w3.org/2001/XMLSchema#string">Q04864</bp:ID>
</bp:unificationXref>
<bp:relationshipXref rdf:ID="pid_b_200097_201450">
  <bp:DB rdf:datatype="http://www.w3.org/2001/XMLSchema#string">UniProt</bp:DB>
  <bp:ID rdf:datatype="http://www.w3.org/2001/XMLSchema#string">P45984</bp:ID>
  <bp:RELATIONSHIP-TYPE rdf:datatype="http://www.w3.org/2001/XMLSchema#string">protein family member</bp:RELATIONSHIP-TYPE>
</bp:relationshipXref>
<bp:relationshipXref rdf:ID="pid_b_200096_200581">
  <bp:DB rdf:datatype="http://www.w3.org/2001/XMLSchema#string">UniProt</bp:DB>
  <bp:ID rdf:datatype="http://www.w3.org/2001/XMLSchema#string">P45983</bp:ID>
  <bp:RELATIONSHIP-TYPE rdf:datatype="http://www.w3.org/2001/XMLSchema#string">protein family member</bp:RELATIONSHIP-TYPE>
</bp:relationshipXref>
<bp:relationshipXref rdf:ID="pid_b_200238_201714">
  <bp:DB rdf:datatype="http://www.w3.org/2001/XMLSchema#string">UniProt</bp:DB>
  <bp:ID rdf:datatype="http://www.w3.org/2001/XMLSchema#string">P45985</bp:ID>
  <bp:RELATIONSHIP-TYPE rdf:datatype="http://www.w3.org/2001/XMLSchema#string">protein family member</bp:RELATIONSHIP-TYPE>
</bp:relationshipXref>
<bp:relationshipXref rdf:ID="pid_b_200240_201721">
  <bp:DB rdf:datatype="http://www.w3.org/2001/XMLSchema#string">UniProt</bp:DB>
  <bp:ID rdf:datatype="http://www.w3.org/2001/XMLSchema#string">O14733</bp:ID>
  <bp:RELATIONSHIP-TYPE rdf:datatype="http://www.w3.org/2001/XMLSchema#string">protein family member</bp:RELATIONSHIP-TYPE>
</bp:relationshipXref>
<bp:relationshipXref rdf:ID="pid_b_200109_201138">
  <bp:DB rdf:datatype="http://www.w3.org/2001/XMLSchema#string">UniProt</bp:DB>
  <bp:ID rdf:datatype="http://www.w3.org/2001/XMLSchema#string">Q07817-1</bp:ID>
  <bp:RELATIONSHIP-TYPE rdf:datatype="http://www.w3.org/2001/XMLSchema#string">protein family member</bp:RELATIONSHIP-TYPE>
</bp:relationshipXref>
<bp:relationshipXref rdf:ID="pid_b_200095_200581">
  <bp:DB rdf:datatype="http://www.w3.org/2001/XMLSchema#string">UniProt</bp:DB>
  <bp:ID rdf:datatype="http://www.w3.org/2001/XMLSchema#string">P45983</bp:ID>
  <bp:RELATIONSHIP-TYPE rdf:datatype="http://www.w3.org/2001/XMLSchema#string">protein family member</bp:RELATIONSHIP-TYPE>
</bp:relationshipXref>
<bp:relationshipXref rdf:ID="pid_b_200301_200371">
  <bp:DB rdf:datatype="http://www.w3.org/2001/XMLSchema#string">UniProt</bp:DB>
  <bp:ID rdf:datatype="http://www.w3.org/2001/XMLSchema#string">P45985</bp:ID>
  <bp:RELATIONSHIP-TYPE rdf:datatype="http://www.w3.org/2001/XMLSchema#string">protein family member</bp:RELATIONSHIP-TYPE>
</bp:relationshipXref>
<bp:relationshipXref rdf:ID="pid_b_200073_201417">
  <bp:DB rdf:datatype="http://www.w3.org/2001/XMLSchema#string">UniProt</bp:DB>
  <bp:ID rdf:datatype="http://www.w3.org/2001/XMLSchema#string">Q01201</bp:ID>
  <bp:RELATIONSHIP-TYPE rdf:datatype="http://www.w3.org/2001/XMLSchema#string">protein family member</bp:RELATIONSHIP-TYPE>
</bp:relationshipXref>
<bp:relationshipXref rdf:ID="pid_b_GO_0001574">
  <bp:DB rdf:datatype="http://www.w3.org/2001/XMLSchema#string">GO</bp:DB>
  <bp:ID rdf:datatype="http://www.w3.org/2001/XMLSchema#string">0001574</bp:ID>
  <bp:RELATIONSHIP-TYPE rdf:datatype="http://www.w3.org/2001/XMLSchema#string">Gene Ontology biological process</bp:RELATIONSHIP-TYPE>
</bp:relationshipXref>
<bp:relationshipXref rdf:ID="pid_b_200277_201789">
  <bp:DB rdf:datatype="http://www.w3.org/2001/XMLSchema#string">UniProt</bp:DB>
  <bp:ID rdf:datatype="http://www.w3.org/2001/XMLSchema#string">Q9NRA0</bp:ID>
  <bp:RELATIONSHIP-TYPE rdf:datatype="http://www.w3.org/2001/XMLSchema#string">protein family member</bp:RELATIONSHIP-TYPE>
</bp:relationshipXref>
<bp:relationshipXref rdf:ID="pid_b_200208_201657">
  <bp:DB rdf:datatype="http://www.w3.org/2001/XMLSchema#string">UniProt</bp:DB>
  <bp:ID rdf:datatype="http://www.w3.org/2001/XMLSchema#string">P05771-2</bp:ID>
  <bp:RELATIONSHIP-TYPE rdf:datatype="http://www.w3.org/2001/XMLSchema#string">protein family member</bp:RELATIONSHIP-TYPE>
</bp:relationshipXref>
<bp:relationshipXref rdf:ID="pid_b_200081_200519">
  <bp:DB rdf:datatype="http://www.w3.org/2001/XMLSchema#string">UniProt</bp:DB>
  <bp:ID rdf:datatype="http://www.w3.org/2001/XMLSchema#string">P31749</bp:ID>
  <bp:RELATIONSHIP-TYPE rdf:datatype="http://www.w3.org/2001/XMLSchema#string">protein family member</bp:RELATIONSHIP-TYPE>
</bp:relationshipXref>
<bp:relationshipXref rdf:ID="pid_b_200208_201658">
  <bp:DB rdf:datatype="http://www.w3.org/2001/XMLSchema#string">UniProt</bp:DB>
  <bp:ID rdf:datatype="http://www.w3.org/2001/XMLSchema#string">P05129</bp:ID>
  <bp:RELATIONSHIP-TYPE rdf:datatype="http://www.w3.org/2001/XMLSchema#string">protein family member</bp:RELATIONSHIP-TYPE>
</bp:relationshipXref>
<bp:relationshipXref rdf:ID="pid_b_200109_201463">
  <bp:DB rdf:datatype="http://www.w3.org/2001/XMLSchema#string">UniProt</bp:DB>
  <bp:ID rdf:datatype="http://www.w3.org/2001/XMLSchema#string">Q92843</bp:ID>
  <bp:RELATIONSHIP-TYPE rdf:datatype="http://www.w3.org/2001/XMLSchema#string">protein family member</bp:RELATIONSHIP-TYPE>
</bp:relationshipXref>
<bp:relationshipXref rdf:ID="pid_b_200095_201450">
  <bp:DB rdf:datatype="http://www.w3.org/2001/XMLSchema#string">UniProt</bp:DB>
  <bp:ID rdf:datatype="http://www.w3.org/2001/XMLSchema#string">P45984</bp:ID>
  <bp:RELATIONSHIP-TYPE rdf:datatype="http://www.w3.org/2001/XMLSchema#string">protein family member</bp:RELATIONSHIP-TYPE>
</bp:relationshipXref>
<bp:relationshipXref rdf:ID="pid_b_200237_201712">
  <bp:DB rdf:datatype="http://www.w3.org/2001/XMLSchema#string">UniProt</bp:DB>
  <bp:ID rdf:datatype="http://www.w3.org/2001/XMLSchema#string">P36507</bp:ID>
  <bp:RELATIONSHIP-TYPE rdf:datatype="http://www.w3.org/2001/XMLSchema#string">protein family member</bp:RELATIONSHIP-TYPE>
</bp:relationshipXref>
<bp:relationshipXref rdf:ID="pid_b_200055_200583">
  <bp:DB rdf:datatype="http://www.w3.org/2001/XMLSchema#string">UniProt</bp:DB>
  <bp:ID rdf:datatype="http://www.w3.org/2001/XMLSchema#string">P28482</bp:ID>
  <bp:RELATIONSHIP-TYPE rdf:datatype="http://www.w3.org/2001/XMLSchema#string">protein family member</bp:RELATIONSHIP-TYPE>
</bp:relationshipXref>
<bp:relationshipXref rdf:ID="pid_b_200054_200370">
  <bp:DB rdf:datatype="http://www.w3.org/2001/XMLSchema#string">UniProt</bp:DB>
  <bp:ID rdf:datatype="http://www.w3.org/2001/XMLSchema#string">P36507</bp:ID>
  <bp:RELATIONSHIP-TYPE rdf:datatype="http://www.w3.org/2001/XMLSchema#string">protein family member</bp:RELATIONSHIP-TYPE>
</bp:relationshipXref>
<bp:relationshipXref rdf:ID="pid_b_GO_0008148">
  <bp:DB rdf:datatype="http://www.w3.org/2001/XMLSchema#string">GO</bp:DB>
  <bp:ID rdf:datatype="http://www.w3.org/2001/XMLSchema#string">0008148</bp:ID>
  <bp:RELATIONSHIP-TYPE rdf:datatype="http://www.w3.org/2001/XMLSchema#string">Gene Ontology biological process</bp:RELATIONSHIP-TYPE>
</bp:relationshipXref>
<bp:relationshipXref rdf:ID="pid_b_200237_201713">
  <bp:DB rdf:datatype="http://www.w3.org/2001/XMLSchema#string">UniProt</bp:DB>
  <bp:ID rdf:datatype="http://www.w3.org/2001/XMLSchema#string">P36507</bp:ID>
  <bp:RELATIONSHIP-TYPE rdf:datatype="http://www.w3.org/2001/XMLSchema#string">protein family member</bp:RELATIONSHIP-TYPE>
</bp:relationshipXref>
<bp:relationshipXref rdf:ID="pid_b_200081_200863">
  <bp:DB rdf:datatype="http://www.w3.org/2001/XMLSchema#string">UniProt</bp:DB>
  <bp:ID rdf:datatype="http://www.w3.org/2001/XMLSchema#string">P31751</bp:ID>
  <bp:RELATIONSHIP-TYPE rdf:datatype="http://www.w3.org/2001/XMLSchema#string">protein family member</bp:RELATIONSHIP-TYPE>
</bp:relationshipXref>
<bp:relationshipXref rdf:ID="pid_b_200061_201280">
  <bp:DB rdf:datatype="http://www.w3.org/2001/XMLSchema#string">UniProt</bp:DB>
  <bp:ID rdf:datatype="http://www.w3.org/2001/XMLSchema#string">Q13490</bp:ID>
  <bp:RELATIONSHIP-TYPE rdf:datatype="http://www.w3.org/2001/XMLSchema#string">protein family member</bp:RELATIONSHIP-TYPE>
</bp:relationshipXref>
<bp:relationshipXref rdf:ID="pid_b_200204_200823">
  <bp:DB rdf:datatype="http://www.w3.org/2001/XMLSchema#string">UniProt</bp:DB>
  <bp:ID rdf:datatype="http://www.w3.org/2001/XMLSchema#string">Q02156</bp:ID>
  <bp:RELATIONSHIP-TYPE rdf:datatype="http://www.w3.org/2001/XMLSchema#string">protein family member</bp:RELATIONSHIP-TYPE>
</bp:relationshipXref>
<bp:relationshipXref rdf:ID="pid_b_200056_200582">
  <bp:DB rdf:datatype="http://www.w3.org/2001/XMLSchema#string">UniProt</bp:DB>
  <bp:ID rdf:datatype="http://www.w3.org/2001/XMLSchema#string">P27361</bp:ID>
  <bp:RELATIONSHIP-TYPE rdf:datatype="http://www.w3.org/2001/XMLSchema#string">protein family member</bp:RELATIONSHIP-TYPE>
</bp:relationshipXref>
<bp:relationshipXref rdf:ID="pid_b_GO_0006979">
  <bp:DB rdf:datatype="http://www.w3.org/2001/XMLSchema#string">GO</bp:DB>
  <bp:ID rdf:datatype="http://www.w3.org/2001/XMLSchema#string">0006979</bp:ID>
  <bp:RELATIONSHIP-TYPE rdf:datatype="http://www.w3.org/2001/XMLSchema#string">Gene Ontology biological process</bp:RELATIONSHIP-TYPE>
</bp:relationshipXref>
<bp:relationshipXref rdf:ID="pid_b_200058_201404">
  <bp:DB rdf:datatype="http://www.w3.org/2001/XMLSchema#string">UniProt</bp:DB>
  <bp:ID rdf:datatype="http://www.w3.org/2001/XMLSchema#string">P15056</bp:ID>
  <bp:RELATIONSHIP-TYPE rdf:datatype="http://www.w3.org/2001/XMLSchema#string">protein family member</bp:RELATIONSHIP-TYPE>
</bp:relationshipXref>
<bp:relationshipXref rdf:ID="pid_b_200204_201658">
  <bp:DB rdf:datatype="http://www.w3.org/2001/XMLSchema#string">UniProt</bp:DB>
  <bp:ID rdf:datatype="http://www.w3.org/2001/XMLSchema#string">P05129</bp:ID>
  <bp:RELATIONSHIP-TYPE rdf:datatype="http://www.w3.org/2001/XMLSchema#string">protein family member</bp:RELATIONSHIP-TYPE>
</bp:relationshipXref>
<bp:relationshipXref rdf:ID="pid_b_200061_201405">
  <bp:DB rdf:datatype="http://www.w3.org/2001/XMLSchema#string">UniProt</bp:DB>
  <bp:ID rdf:datatype="http://www.w3.org/2001/XMLSchema#string">P98170</bp:ID>
  <bp:RELATIONSHIP-TYPE rdf:datatype="http://www.w3.org/2001/XMLSchema#string">protein family member</bp:RELATIONSHIP-TYPE>
</bp:relationshipXref>
<bp:relationshipXref rdf:ID="pid_b_GO_0042542">
  <bp:DB rdf:datatype="http://www.w3.org/2001/XMLSchema#string">GO</bp:DB>
  <bp:ID rdf:datatype="http://www.w3.org/2001/XMLSchema#string">0042542</bp:ID>
  <bp:RELATIONSHIP-TYPE rdf:datatype="http://www.w3.org/2001/XMLSchema#string">Gene Ontology biological process</bp:RELATIONSHIP-TYPE>
</bp:relationshipXref>
<bp:relationshipXref rdf:ID="pid_b_GO_0006417">
  <bp:DB rdf:datatype="http://www.w3.org/2001/XMLSchema#string">GO</bp:DB>
  <bp:ID rdf:datatype="http://www.w3.org/2001/XMLSchema#string">0006417</bp:ID>
  <bp:RELATIONSHIP-TYPE rdf:datatype="http://www.w3.org/2001/XMLSchema#string">Gene Ontology biological process</bp:RELATIONSHIP-TYPE>
</bp:relationshipXref>
<bp:relationshipXref rdf:ID="pid_b_200074_200421">
  <bp:DB rdf:datatype="http://www.w3.org/2001/XMLSchema#string">UniProt</bp:DB>
  <bp:ID rdf:datatype="http://www.w3.org/2001/XMLSchema#string">P25963</bp:ID>
  <bp:RELATIONSHIP-TYPE rdf:datatype="http://www.w3.org/2001/XMLSchema#string">protein family member</bp:RELATIONSHIP-TYPE>
</bp:relationshipXref>
<bp:relationshipXref rdf:ID="pid_b_GO_0008283">
  <bp:DB rdf:datatype="http://www.w3.org/2001/XMLSchema#string">GO</bp:DB>
  <bp:ID rdf:datatype="http://www.w3.org/2001/XMLSchema#string">0008283</bp:ID>
  <bp:RELATIONSHIP-TYPE rdf:datatype="http://www.w3.org/2001/XMLSchema#string">Gene Ontology biological process</bp:RELATIONSHIP-TYPE>
</bp:relationshipXref>
<bp:relationshipXref rdf:ID="pid_b_200073_201416">
  <bp:DB rdf:datatype="http://www.w3.org/2001/XMLSchema#string">UniProt</bp:DB>
  <bp:ID rdf:datatype="http://www.w3.org/2001/XMLSchema#string">Q00653</bp:ID>
  <bp:RELATIONSHIP-TYPE rdf:datatype="http://www.w3.org/2001/XMLSchema#string">protein family member</bp:RELATIONSHIP-TYPE>
</bp:relationshipXref>
<bp:relationshipXref rdf:ID="pid_b_200056_200583">
  <bp:DB rdf:datatype="http://www.w3.org/2001/XMLSchema#string">UniProt</bp:DB>
  <bp:ID rdf:datatype="http://www.w3.org/2001/XMLSchema#string">P28482</bp:ID>
  <bp:RELATIONSHIP-TYPE rdf:datatype="http://www.w3.org/2001/XMLSchema#string">protein family member</bp:RELATIONSHIP-TYPE>
</bp:relationshipXref>
<bp:relationshipXref rdf:ID="pid_b_200073_200836">
  <bp:DB rdf:datatype="http://www.w3.org/2001/XMLSchema#string">UniProt</bp:DB>
  <bp:ID rdf:datatype="http://www.w3.org/2001/XMLSchema#string">P19838</bp:ID>
  <bp:RELATIONSHIP-TYPE rdf:datatype="http://www.w3.org/2001/XMLSchema#string">protein family member</bp:RELATIONSHIP-TYPE>
</bp:relationshipXref>
<bp:relationshipXref rdf:ID="pid_b_200164_200593">
  <bp:DB rdf:datatype="http://www.w3.org/2001/XMLSchema#string">UniProt</bp:DB>
  <bp:ID rdf:datatype="http://www.w3.org/2001/XMLSchema#string">P05771</bp:ID>
  <bp:RELATIONSHIP-TYPE rdf:datatype="http://www.w3.org/2001/XMLSchema#string">protein family member</bp:RELATIONSHIP-TYPE>
</bp:relationshipXref>
<bp:relationshipXref rdf:ID="pid_b_200109_201462">
  <bp:DB rdf:datatype="http://www.w3.org/2001/XMLSchema#string">UniProt</bp:DB>
  <bp:ID rdf:datatype="http://www.w3.org/2001/XMLSchema#string">P10415</bp:ID>
  <bp:RELATIONSHIP-TYPE rdf:datatype="http://www.w3.org/2001/XMLSchema#string">protein family member</bp:RELATIONSHIP-TYPE>
</bp:relationshipXref>
<bp:relationshipXref rdf:ID="pid_b_200204_201659">
  <bp:DB rdf:datatype="http://www.w3.org/2001/XMLSchema#string">UniProt</bp:DB>
  <bp:ID rdf:datatype="http://www.w3.org/2001/XMLSchema#string">P24723</bp:ID>
  <bp:RELATIONSHIP-TYPE rdf:datatype="http://www.w3.org/2001/XMLSchema#string">protein family member</bp:RELATIONSHIP-TYPE>
</bp:relationshipXref>
<bp:relationshipXref rdf:ID="pid_b_200096_201451">
  <bp:DB rdf:datatype="http://www.w3.org/2001/XMLSchema#string">UniProt</bp:DB>
  <bp:ID rdf:datatype="http://www.w3.org/2001/XMLSchema#string">P53779</bp:ID>
  <bp:RELATIONSHIP-TYPE rdf:datatype="http://www.w3.org/2001/XMLSchema#string">protein family member</bp:RELATIONSHIP-TYPE>
</bp:relationshipXref>
<bp:relationshipXref rdf:ID="pid_b_200058_200580">
  <bp:DB rdf:datatype="http://www.w3.org/2001/XMLSchema#string">UniProt</bp:DB>
  <bp:ID rdf:datatype="http://www.w3.org/2001/XMLSchema#string">P04049</bp:ID>
  <bp:RELATIONSHIP-TYPE rdf:datatype="http://www.w3.org/2001/XMLSchema#string">protein family member</bp:RELATIONSHIP-TYPE>
</bp:relationshipXref>
<bp:relationshipXref rdf:ID="pid_b_200094_201450">
  <bp:DB rdf:datatype="http://www.w3.org/2001/XMLSchema#string">UniProt</bp:DB>
  <bp:ID rdf:datatype="http://www.w3.org/2001/XMLSchema#string">P45984</bp:ID>
  <bp:RELATIONSHIP-TYPE rdf:datatype="http://www.w3.org/2001/XMLSchema#string">protein family member</bp:RELATIONSHIP-TYPE>
</bp:relationshipXref>
<bp:relationshipXref rdf:ID="pid_b_200204_200835">
  <bp:DB rdf:datatype="http://www.w3.org/2001/XMLSchema#string">UniProt</bp:DB>
  <bp:ID rdf:datatype="http://www.w3.org/2001/XMLSchema#string">Q05655</bp:ID>
  <bp:RELATIONSHIP-TYPE rdf:datatype="http://www.w3.org/2001/XMLSchema#string">protein family member</bp:RELATIONSHIP-TYPE>
</bp:relationshipXref>
<bp:relationshipXref rdf:ID="pid_b_200206_201663">
  <bp:DB rdf:datatype="http://www.w3.org/2001/XMLSchema#string">UniProt</bp:DB>
  <bp:ID rdf:datatype="http://www.w3.org/2001/XMLSchema#string">P41743</bp:ID>
  <bp:RELATIONSHIP-TYPE rdf:datatype="http://www.w3.org/2001/XMLSchema#string">protein family member</bp:RELATIONSHIP-TYPE>
</bp:relationshipXref>
<bp:relationshipXref rdf:ID="pid_b_200238_201716">
  <bp:DB rdf:datatype="http://www.w3.org/2001/XMLSchema#string">UniProt</bp:DB>
  <bp:ID rdf:datatype="http://www.w3.org/2001/XMLSchema#string">P45985</bp:ID>
  <bp:RELATIONSHIP-TYPE rdf:datatype="http://www.w3.org/2001/XMLSchema#string">protein family member</bp:RELATIONSHIP-TYPE>
</bp:relationshipXref>
<bp:relationshipXref rdf:ID="pid_b_200240_201720">
  <bp:DB rdf:datatype="http://www.w3.org/2001/XMLSchema#string">UniProt</bp:DB>
  <bp:ID rdf:datatype="http://www.w3.org/2001/XMLSchema#string">O14733</bp:ID>
  <bp:RELATIONSHIP-TYPE rdf:datatype="http://www.w3.org/2001/XMLSchema#string">protein family member</bp:RELATIONSHIP-TYPE>
</bp:relationshipXref>
<bp:relationshipXref rdf:ID="pid_b_200208_201254">
  <bp:DB rdf:datatype="http://www.w3.org/2001/XMLSchema#string">UniProt</bp:DB>
  <bp:ID rdf:datatype="http://www.w3.org/2001/XMLSchema#string">P17252</bp:ID>
  <bp:RELATIONSHIP-TYPE rdf:datatype="http://www.w3.org/2001/XMLSchema#string">protein family member</bp:RELATIONSHIP-TYPE>
</bp:relationshipXref>
<bp:relationshipXref rdf:ID="pid_b_200164_200823">
  <bp:DB rdf:datatype="http://www.w3.org/2001/XMLSchema#string">UniProt</bp:DB>
  <bp:ID rdf:datatype="http://www.w3.org/2001/XMLSchema#string">Q02156</bp:ID>
  <bp:RELATIONSHIP-TYPE rdf:datatype="http://www.w3.org/2001/XMLSchema#string">protein family member</bp:RELATIONSHIP-TYPE>
</bp:relationshipXref>
<bp:relationshipXref rdf:ID="pid_b_200074_200691">
  <bp:DB rdf:datatype="http://www.w3.org/2001/XMLSchema#string">UniProt</bp:DB>
  <bp:ID rdf:datatype="http://www.w3.org/2001/XMLSchema#string">Q15653</bp:ID>
  <bp:RELATIONSHIP-TYPE rdf:datatype="http://www.w3.org/2001/XMLSchema#string">protein family member</bp:RELATIONSHIP-TYPE>
</bp:relationshipXref>
<bp:relationshipXref rdf:ID="pid_b_GO_0009408">
  <bp:DB rdf:datatype="http://www.w3.org/2001/XMLSchema#string">GO</bp:DB>
  <bp:ID rdf:datatype="http://www.w3.org/2001/XMLSchema#string">0009408</bp:ID>
  <bp:RELATIONSHIP-TYPE rdf:datatype="http://www.w3.org/2001/XMLSchema#string">Gene Ontology biological process</bp:RELATIONSHIP-TYPE>
</bp:relationshipXref>
<bp:relationshipXref rdf:ID="pid_b_200164_201254">
  <bp:DB rdf:datatype="http://www.w3.org/2001/XMLSchema#string">UniProt</bp:DB>
  <bp:ID rdf:datatype="http://www.w3.org/2001/XMLSchema#string">P17252</bp:ID>
  <bp:RELATIONSHIP-TYPE rdf:datatype="http://www.w3.org/2001/XMLSchema#string">protein family member</bp:RELATIONSHIP-TYPE>
</bp:relationshipXref>
<bp:relationshipXref rdf:ID="pid_b_200241_201722">
  <bp:DB rdf:datatype="http://www.w3.org/2001/XMLSchema#string">UniProt</bp:DB>
  <bp:ID rdf:datatype="http://www.w3.org/2001/XMLSchema#string">Q02750</bp:ID>
  <bp:RELATIONSHIP-TYPE rdf:datatype="http://www.w3.org/2001/XMLSchema#string">protein family member</bp:RELATIONSHIP-TYPE>
</bp:relationshipXref>
<bp:relationshipXref rdf:ID="pid_b_200241_201723">
  <bp:DB rdf:datatype="http://www.w3.org/2001/XMLSchema#string">UniProt</bp:DB>
  <bp:ID rdf:datatype="http://www.w3.org/2001/XMLSchema#string">Q02750</bp:ID>
  <bp:RELATIONSHIP-TYPE rdf:datatype="http://www.w3.org/2001/XMLSchema#string">protein family member</bp:RELATIONSHIP-TYPE>
</bp:relationshipXref>
<bp:relationshipXref rdf:ID="pid_b_GO_0005031">
  <bp:DB rdf:datatype="http://www.w3.org/2001/XMLSchema#string">GO</bp:DB>
  <bp:ID rdf:datatype="http://www.w3.org/2001/XMLSchema#string">0005031</bp:ID>
  <bp:RELATIONSHIP-TYPE rdf:datatype="http://www.w3.org/2001/XMLSchema#string">Gene Ontology biological process</bp:RELATIONSHIP-TYPE>
</bp:relationshipXref>
<bp:relationshipXref rdf:ID="pid_b_200204_201254">
  <bp:DB rdf:datatype="http://www.w3.org/2001/XMLSchema#string">UniProt</bp:DB>
  <bp:ID rdf:datatype="http://www.w3.org/2001/XMLSchema#string">P17252</bp:ID>
  <bp:RELATIONSHIP-TYPE rdf:datatype="http://www.w3.org/2001/XMLSchema#string">protein family member</bp:RELATIONSHIP-TYPE>
</bp:relationshipXref>
<bp:relationshipXref rdf:ID="pid_b_200082_200863">
  <bp:DB rdf:datatype="http://www.w3.org/2001/XMLSchema#string">UniProt</bp:DB>
  <bp:ID rdf:datatype="http://www.w3.org/2001/XMLSchema#string">P31751</bp:ID>
  <bp:RELATIONSHIP-TYPE rdf:datatype="http://www.w3.org/2001/XMLSchema#string">protein family member</bp:RELATIONSHIP-TYPE>
</bp:relationshipXref>
<bp:relationshipXref rdf:ID="pid_b_200057_200370">
  <bp:DB rdf:datatype="http://www.w3.org/2001/XMLSchema#string">UniProt</bp:DB>
  <bp:ID rdf:datatype="http://www.w3.org/2001/XMLSchema#string">P36507</bp:ID>
  <bp:RELATIONSHIP-TYPE rdf:datatype="http://www.w3.org/2001/XMLSchema#string">protein family member</bp:RELATIONSHIP-TYPE>
</bp:relationshipXref>
<bp:relationshipXref rdf:ID="pid_b_200204_201240">
  <bp:DB rdf:datatype="http://www.w3.org/2001/XMLSchema#string">UniProt</bp:DB>
  <bp:ID rdf:datatype="http://www.w3.org/2001/XMLSchema#string">Q04759</bp:ID>
  <bp:RELATIONSHIP-TYPE rdf:datatype="http://www.w3.org/2001/XMLSchema#string">protein family member</bp:RELATIONSHIP-TYPE>
</bp:relationshipXref>
<bp:relationshipXref rdf:ID="pid_b_200073_200625">
  <bp:DB rdf:datatype="http://www.w3.org/2001/XMLSchema#string">UniProt</bp:DB>
  <bp:ID rdf:datatype="http://www.w3.org/2001/XMLSchema#string">Q04206</bp:ID>
  <bp:RELATIONSHIP-TYPE rdf:datatype="http://www.w3.org/2001/XMLSchema#string">protein family member</bp:RELATIONSHIP-TYPE>
</bp:relationshipXref>
<bp:relationshipXref rdf:ID="pid_b_200109_200692">
  <bp:DB rdf:datatype="http://www.w3.org/2001/XMLSchema#string">UniProt</bp:DB>
  <bp:ID rdf:datatype="http://www.w3.org/2001/XMLSchema#string">Q16548</bp:ID>
  <bp:RELATIONSHIP-TYPE rdf:datatype="http://www.w3.org/2001/XMLSchema#string">protein family member</bp:RELATIONSHIP-TYPE>
</bp:relationshipXref>
<bp:relationshipXref rdf:ID="pid_b_200094_200581">
  <bp:DB rdf:datatype="http://www.w3.org/2001/XMLSchema#string">UniProt</bp:DB>
  <bp:ID rdf:datatype="http://www.w3.org/2001/XMLSchema#string">P45983</bp:ID>
  <bp:RELATIONSHIP-TYPE rdf:datatype="http://www.w3.org/2001/XMLSchema#string">protein family member</bp:RELATIONSHIP-TYPE>
</bp:relationshipXref>
<bp:relationshipXref rdf:ID="pid_b_200074_201421">
  <bp:DB rdf:datatype="http://www.w3.org/2001/XMLSchema#string">UniProt</bp:DB>
  <bp:ID rdf:datatype="http://www.w3.org/2001/XMLSchema#string">P19838</bp:ID>
  <bp:RELATIONSHIP-TYPE rdf:datatype="http://www.w3.org/2001/XMLSchema#string">protein family member</bp:RELATIONSHIP-TYPE>
</bp:relationshipXref>
<bp:relationshipXref rdf:ID="pid_b_200196_201640">
  <bp:DB rdf:datatype="http://www.w3.org/2001/XMLSchema#string">UniProt</bp:DB>
  <bp:ID rdf:datatype="http://www.w3.org/2001/XMLSchema#string">Q7Z2Y5</bp:ID>
  <bp:RELATIONSHIP-TYPE rdf:datatype="http://www.w3.org/2001/XMLSchema#string">protein family member</bp:RELATIONSHIP-TYPE>
</bp:relationshipXref>
<bp:relationshipXref rdf:ID="pid_b_200097_201451">
  <bp:DB rdf:datatype="http://www.w3.org/2001/XMLSchema#string">UniProt</bp:DB>
  <bp:ID rdf:datatype="http://www.w3.org/2001/XMLSchema#string">P53779</bp:ID>
  <bp:RELATIONSHIP-TYPE rdf:datatype="http://www.w3.org/2001/XMLSchema#string">protein family member</bp:RELATIONSHIP-TYPE>
</bp:relationshipXref>
<bp:relationshipXref rdf:ID="pid_b_200196_201637">
  <bp:DB rdf:datatype="http://www.w3.org/2001/XMLSchema#string">UniProt</bp:DB>
  <bp:ID rdf:datatype="http://www.w3.org/2001/XMLSchema#string">Q8IVH8</bp:ID>
  <bp:RELATIONSHIP-TYPE rdf:datatype="http://www.w3.org/2001/XMLSchema#string">protein family member</bp:RELATIONSHIP-TYPE>
</bp:relationshipXref>
<bp:relationshipXref rdf:ID="pid_b_200240_201719">
  <bp:DB rdf:datatype="http://www.w3.org/2001/XMLSchema#string">UniProt</bp:DB>
  <bp:ID rdf:datatype="http://www.w3.org/2001/XMLSchema#string">O14733</bp:ID>
  <bp:RELATIONSHIP-TYPE rdf:datatype="http://www.w3.org/2001/XMLSchema#string">protein family member</bp:RELATIONSHIP-TYPE>
</bp:relationshipXref>
<bp:relationshipXref rdf:ID="pid_b_200096_201450">
  <bp:DB rdf:datatype="http://www.w3.org/2001/XMLSchema#string">UniProt</bp:DB>
  <bp:ID rdf:datatype="http://www.w3.org/2001/XMLSchema#string">P45984</bp:ID>
  <bp:RELATIONSHIP-TYPE rdf:datatype="http://www.w3.org/2001/XMLSchema#string">protein family member</bp:RELATIONSHIP-TYPE>
</bp:relationshipXref>
<bp:relationshipXref rdf:ID="pid_b_GO_0000165">
  <bp:DB rdf:datatype="http://www.w3.org/2001/XMLSchema#string">GO</bp:DB>
  <bp:ID rdf:datatype="http://www.w3.org/2001/XMLSchema#string">0000165</bp:ID>
  <bp:RELATIONSHIP-TYPE rdf:datatype="http://www.w3.org/2001/XMLSchema#string">Gene Ontology biological process</bp:RELATIONSHIP-TYPE>
</bp:relationshipXref>
<bp:relationshipXref rdf:ID="pid_b_200238_201715">
  <bp:DB rdf:datatype="http://www.w3.org/2001/XMLSchema#string">UniProt</bp:DB>
  <bp:ID rdf:datatype="http://www.w3.org/2001/XMLSchema#string">P45985</bp:ID>
  <bp:RELATIONSHIP-TYPE rdf:datatype="http://www.w3.org/2001/XMLSchema#string">protein family member</bp:RELATIONSHIP-TYPE>
</bp:relationshipXref>
<bp:relationshipXref rdf:ID="pid_b_200109_201320">
  <bp:DB rdf:datatype="http://www.w3.org/2001/XMLSchema#string">UniProt</bp:DB>
  <bp:ID rdf:datatype="http://www.w3.org/2001/XMLSchema#string">Q07820</bp:ID>
  <bp:RELATIONSHIP-TYPE rdf:datatype="http://www.w3.org/2001/XMLSchema#string">protein family member</bp:RELATIONSHIP-TYPE>
</bp:relationshipXref>
<bp:relationshipXref rdf:ID="pid_b_GO_0006350">
  <bp:DB rdf:datatype="http://www.w3.org/2001/XMLSchema#string">GO</bp:DB>
  <bp:ID rdf:datatype="http://www.w3.org/2001/XMLSchema#string">0006350</bp:ID>
  <bp:RELATIONSHIP-TYPE rdf:datatype="http://www.w3.org/2001/XMLSchema#string">Gene Ontology biological process</bp:RELATIONSHIP-TYPE>
</bp:relationshipXref>
<bp:relationshipXref rdf:ID="pid_b_GO_0009314">
  <bp:DB rdf:datatype="http://www.w3.org/2001/XMLSchema#string">GO</bp:DB>
  <bp:ID rdf:datatype="http://www.w3.org/2001/XMLSchema#string">0009314</bp:ID>
  <bp:RELATIONSHIP-TYPE rdf:datatype="http://www.w3.org/2001/XMLSchema#string">Gene Ontology biological process</bp:RELATIONSHIP-TYPE>
</bp:relationshipXref>
<bp:relationshipXref rdf:ID="pid_b_200301_200373">
  <bp:DB rdf:datatype="http://www.w3.org/2001/XMLSchema#string">UniProt</bp:DB>
  <bp:ID rdf:datatype="http://www.w3.org/2001/XMLSchema#string">O14733</bp:ID>
  <bp:RELATIONSHIP-TYPE rdf:datatype="http://www.w3.org/2001/XMLSchema#string">protein family member</bp:RELATIONSHIP-TYPE>
</bp:relationshipXref>
<bp:relationshipXref rdf:ID="pid_b_200057_200375">
  <bp:DB rdf:datatype="http://www.w3.org/2001/XMLSchema#string">UniProt</bp:DB>
  <bp:ID rdf:datatype="http://www.w3.org/2001/XMLSchema#string">Q02750</bp:ID>
  <bp:RELATIONSHIP-TYPE rdf:datatype="http://www.w3.org/2001/XMLSchema#string">protein family member</bp:RELATIONSHIP-TYPE>
</bp:relationshipXref>
<bp:relationshipXref rdf:ID="pid_b_200277_200610">
  <bp:DB rdf:datatype="http://www.w3.org/2001/XMLSchema#string">UniProt</bp:DB>
  <bp:ID rdf:datatype="http://www.w3.org/2001/XMLSchema#string">Q9NYA1</bp:ID>
  <bp:RELATIONSHIP-TYPE rdf:datatype="http://www.w3.org/2001/XMLSchema#string">protein family member</bp:RELATIONSHIP-TYPE>
</bp:relationshipXref>
<bp:relationshipXref rdf:ID="pid_b_200196_201638">
  <bp:DB rdf:datatype="http://www.w3.org/2001/XMLSchema#string">UniProt</bp:DB>
  <bp:ID rdf:datatype="http://www.w3.org/2001/XMLSchema#string">Q9Y4K4</bp:ID>
  <bp:RELATIONSHIP-TYPE rdf:datatype="http://www.w3.org/2001/XMLSchema#string">protein family member</bp:RELATIONSHIP-TYPE>
</bp:relationshipXref>
<bp:relationshipXref rdf:ID="pid_b_200097_200581">
  <bp:DB rdf:datatype="http://www.w3.org/2001/XMLSchema#string">UniProt</bp:DB>
  <bp:ID rdf:datatype="http://www.w3.org/2001/XMLSchema#string">P45983</bp:ID>
  <bp:RELATIONSHIP-TYPE rdf:datatype="http://www.w3.org/2001/XMLSchema#string">protein family member</bp:RELATIONSHIP-TYPE>
</bp:relationshipXref>
<bp:relationshipXref rdf:ID="pid_b_200196_201636">
  <bp:DB rdf:datatype="http://www.w3.org/2001/XMLSchema#string">UniProt</bp:DB>
  <bp:ID rdf:datatype="http://www.w3.org/2001/XMLSchema#string">Q12851</bp:ID>
  <bp:RELATIONSHIP-TYPE rdf:datatype="http://www.w3.org/2001/XMLSchema#string">protein family member</bp:RELATIONSHIP-TYPE>
</bp:relationshipXref>
<bp:relationshipXref rdf:ID="pid_b_200054_200375">
  <bp:DB rdf:datatype="http://www.w3.org/2001/XMLSchema#string">UniProt</bp:DB>
  <bp:ID rdf:datatype="http://www.w3.org/2001/XMLSchema#string">Q02750</bp:ID>
  <bp:RELATIONSHIP-TYPE rdf:datatype="http://www.w3.org/2001/XMLSchema#string">protein family member</bp:RELATIONSHIP-TYPE>
</bp:relationshipXref>
<bp:relationshipXref rdf:ID="pid_b_GO_0045786">
  <bp:DB rdf:datatype="http://www.w3.org/2001/XMLSchema#string">GO</bp:DB>
  <bp:ID rdf:datatype="http://www.w3.org/2001/XMLSchema#string">0045786</bp:ID>
  <bp:RELATIONSHIP-TYPE rdf:datatype="http://www.w3.org/2001/XMLSchema#string">Gene Ontology biological process</bp:RELATIONSHIP-TYPE>
</bp:relationshipXref>
<bp:relationshipXref rdf:ID="pid_b_200020_201390">
  <bp:DB rdf:datatype="http://www.w3.org/2001/XMLSchema#string">UniProt</bp:DB>
  <bp:ID rdf:datatype="http://www.w3.org/2001/XMLSchema#string">Q13489</bp:ID>
  <bp:RELATIONSHIP-TYPE rdf:datatype="http://www.w3.org/2001/XMLSchema#string">protein family member</bp:RELATIONSHIP-TYPE>
</bp:relationshipXref>
<bp:relationshipXref rdf:ID="pid_b_200073_201104">
  <bp:DB rdf:datatype="http://www.w3.org/2001/XMLSchema#string">UniProt</bp:DB>
  <bp:ID rdf:datatype="http://www.w3.org/2001/XMLSchema#string">Q04864</bp:ID>
  <bp:RELATIONSHIP-TYPE rdf:datatype="http://www.w3.org/2001/XMLSchema#string">protein family member</bp:RELATIONSHIP-TYPE>
</bp:relationshipXref>
<bp:relationshipXref rdf:ID="pid_b_200061_201390">
  <bp:DB rdf:datatype="http://www.w3.org/2001/XMLSchema#string">UniProt</bp:DB>
  <bp:ID rdf:datatype="http://www.w3.org/2001/XMLSchema#string">Q13489</bp:ID>
  <bp:RELATIONSHIP-TYPE rdf:datatype="http://www.w3.org/2001/XMLSchema#string">protein family member</bp:RELATIONSHIP-TYPE>
</bp:relationshipXref>
<bp:relationshipXref rdf:ID="pid_b_GO_0009411">
  <bp:DB rdf:datatype="http://www.w3.org/2001/XMLSchema#string">GO</bp:DB>
  <bp:ID rdf:datatype="http://www.w3.org/2001/XMLSchema#string">0009411</bp:ID>
  <bp:RELATIONSHIP-TYPE rdf:datatype="http://www.w3.org/2001/XMLSchema#string">Gene Ontology biological process</bp:RELATIONSHIP-TYPE>
</bp:relationshipXref>
<bp:relationshipXref rdf:ID="pid_b_200055_200582">
  <bp:DB rdf:datatype="http://www.w3.org/2001/XMLSchema#string">UniProt</bp:DB>
  <bp:ID rdf:datatype="http://www.w3.org/2001/XMLSchema#string">P27361</bp:ID>
  <bp:RELATIONSHIP-TYPE rdf:datatype="http://www.w3.org/2001/XMLSchema#string">protein family member</bp:RELATIONSHIP-TYPE>
</bp:relationshipXref>
<bp:relationshipXref rdf:ID="pid_b_200164_200735">
  <bp:DB rdf:datatype="http://www.w3.org/2001/XMLSchema#string">UniProt</bp:DB>
  <bp:ID rdf:datatype="http://www.w3.org/2001/XMLSchema#string">Q05513</bp:ID>
  <bp:RELATIONSHIP-TYPE rdf:datatype="http://www.w3.org/2001/XMLSchema#string">protein family member</bp:RELATIONSHIP-TYPE>
</bp:relationshipXref>
<bp:relationshipXref rdf:ID="pid_b_GO_0006915">
  <bp:DB rdf:datatype="http://www.w3.org/2001/XMLSchema#string">GO</bp:DB>
  <bp:ID rdf:datatype="http://www.w3.org/2001/XMLSchema#string">0006915</bp:ID>
  <bp:RELATIONSHIP-TYPE rdf:datatype="http://www.w3.org/2001/XMLSchema#string">Gene Ontology biological process</bp:RELATIONSHIP-TYPE>
</bp:relationshipXref>
<bp:relationshipXref rdf:ID="pid_b_200196_201641">
  <bp:DB rdf:datatype="http://www.w3.org/2001/XMLSchema#string">UniProt</bp:DB>
  <bp:ID rdf:datatype="http://www.w3.org/2001/XMLSchema#string">Q9UKE5</bp:ID>
  <bp:RELATIONSHIP-TYPE rdf:datatype="http://www.w3.org/2001/XMLSchema#string">protein family member</bp:RELATIONSHIP-TYPE>
</bp:relationshipXref>
<bp:relationshipXref rdf:ID="pid_b_200208_201656">
  <bp:DB rdf:datatype="http://www.w3.org/2001/XMLSchema#string">UniProt</bp:DB>
  <bp:ID rdf:datatype="http://www.w3.org/2001/XMLSchema#string">P05771-1</bp:ID>
  <bp:RELATIONSHIP-TYPE rdf:datatype="http://www.w3.org/2001/XMLSchema#string">protein family member</bp:RELATIONSHIP-TYPE>
</bp:relationshipXref>
<bp:relationshipXref rdf:ID="pid_b_200020_201280">
  <bp:DB rdf:datatype="http://www.w3.org/2001/XMLSchema#string">UniProt</bp:DB>
  <bp:ID rdf:datatype="http://www.w3.org/2001/XMLSchema#string">Q13490</bp:ID>
  <bp:RELATIONSHIP-TYPE rdf:datatype="http://www.w3.org/2001/XMLSchema#string">protein family member</bp:RELATIONSHIP-TYPE>
</bp:relationshipXref>
<bp:relationshipXref rdf:ID="pid_b_200204_201657">
  <bp:DB rdf:datatype="http://www.w3.org/2001/XMLSchema#string">UniProt</bp:DB>
  <bp:ID rdf:datatype="http://www.w3.org/2001/XMLSchema#string">P05771-2</bp:ID>
  <bp:RELATIONSHIP-TYPE rdf:datatype="http://www.w3.org/2001/XMLSchema#string">protein family member</bp:RELATIONSHIP-TYPE>
</bp:relationshipXref>
<bp:relationshipXref rdf:ID="pid_b_GO_0045428">
  <bp:DB rdf:datatype="http://www.w3.org/2001/XMLSchema#string">GO</bp:DB>
  <bp:ID rdf:datatype="http://www.w3.org/2001/XMLSchema#string">0045428</bp:ID>
  <bp:RELATIONSHIP-TYPE rdf:datatype="http://www.w3.org/2001/XMLSchema#string">Gene Ontology biological process</bp:RELATIONSHIP-TYPE>
</bp:relationshipXref>
<bp:relationshipXref rdf:ID="pid_b_200206_200735">
  <bp:DB rdf:datatype="http://www.w3.org/2001/XMLSchema#string">UniProt</bp:DB>
  <bp:ID rdf:datatype="http://www.w3.org/2001/XMLSchema#string">Q05513</bp:ID>
  <bp:RELATIONSHIP-TYPE rdf:datatype="http://www.w3.org/2001/XMLSchema#string">protein family member</bp:RELATIONSHIP-TYPE>
</bp:relationshipXref>
<bp:relationshipXref rdf:ID="pid_b_200196_201639">
  <bp:DB rdf:datatype="http://www.w3.org/2001/XMLSchema#string">UniProt</bp:DB>
  <bp:ID rdf:datatype="http://www.w3.org/2001/XMLSchema#string">O95819</bp:ID>
  <bp:RELATIONSHIP-TYPE rdf:datatype="http://www.w3.org/2001/XMLSchema#string">protein family member</bp:RELATIONSHIP-TYPE>
</bp:relationshipXref>
<bp:relationshipXref rdf:ID="pid_b_200204_201656">
  <bp:DB rdf:datatype="http://www.w3.org/2001/XMLSchema#string">UniProt</bp:DB>
  <bp:ID rdf:datatype="http://www.w3.org/2001/XMLSchema#string">P05771-1</bp:ID>
  <bp:RELATIONSHIP-TYPE rdf:datatype="http://www.w3.org/2001/XMLSchema#string">protein family member</bp:RELATIONSHIP-TYPE>
</bp:relationshipXref>
<bp:relationshipXref rdf:ID="pid_b_200074_201419">
  <bp:DB rdf:datatype="http://www.w3.org/2001/XMLSchema#string">UniProt</bp:DB>
  <bp:ID rdf:datatype="http://www.w3.org/2001/XMLSchema#string">O00221</bp:ID>
  <bp:RELATIONSHIP-TYPE rdf:datatype="http://www.w3.org/2001/XMLSchema#string">protein family member</bp:RELATIONSHIP-TYPE>
</bp:relationshipXref>
<bp:relationshipXref rdf:ID="pid_b_200074_201422">
  <bp:DB rdf:datatype="http://www.w3.org/2001/XMLSchema#string">UniProt</bp:DB>
  <bp:ID rdf:datatype="http://www.w3.org/2001/XMLSchema#string">Q00653</bp:ID>
  <bp:RELATIONSHIP-TYPE rdf:datatype="http://www.w3.org/2001/XMLSchema#string">protein family member</bp:RELATIONSHIP-TYPE>
</bp:relationshipXref>
<bp:relationshipXref rdf:ID="pid_b_200082_200519">
  <bp:DB rdf:datatype="http://www.w3.org/2001/XMLSchema#string">UniProt</bp:DB>
  <bp:ID rdf:datatype="http://www.w3.org/2001/XMLSchema#string">P31749</bp:ID>
  <bp:RELATIONSHIP-TYPE rdf:datatype="http://www.w3.org/2001/XMLSchema#string">protein family member</bp:RELATIONSHIP-TYPE>
</bp:relationshipXref>
<bp:publicationXref rdf:ID="Pubmed_11148216" >
  <bp:DB rdf:datatype="http://www.w3.org/2001/XMLSchema#string">Pubmed</bp:DB>
  <bp:ID rdf:datatype="http://www.w3.org/2001/XMLSchema#string">11148216</bp:ID>
</bp:publicationXref>
<bp:publicationXref rdf:ID="Pubmed_10962008" >
  <bp:DB rdf:datatype="http://www.w3.org/2001/XMLSchema#string">Pubmed</bp:DB>
  <bp:ID rdf:datatype="http://www.w3.org/2001/XMLSchema#string">10962008</bp:ID>
</bp:publicationXref>
<bp:publicationXref rdf:ID="Pubmed_12154098" >
  <bp:DB rdf:datatype="http://www.w3.org/2001/XMLSchema#string">Pubmed</bp:DB>
  <bp:ID rdf:datatype="http://www.w3.org/2001/XMLSchema#string">12154098</bp:ID>
</bp:publicationXref>
<bp:publicationXref rdf:ID="Pubmed_12566438" >
  <bp:DB rdf:datatype="http://www.w3.org/2001/XMLSchema#string">Pubmed</bp:DB>
  <bp:ID rdf:datatype="http://www.w3.org/2001/XMLSchema#string">12566438</bp:ID>
</bp:publicationXref>
<bp:publicationXref rdf:ID="Pubmed_7559390" >
  <bp:DB rdf:datatype="http://www.w3.org/2001/XMLSchema#string">Pubmed</bp:DB>
  <bp:ID rdf:datatype="http://www.w3.org/2001/XMLSchema#string">7559390</bp:ID>
</bp:publicationXref>
<bp:publicationXref rdf:ID="Pubmed_9488730" >
  <bp:DB rdf:datatype="http://www.w3.org/2001/XMLSchema#string">Pubmed</bp:DB>
  <bp:ID rdf:datatype="http://www.w3.org/2001/XMLSchema#string">9488730</bp:ID>
</bp:publicationXref>
<bp:publicationXref rdf:ID="Pubmed_7477354" >
  <bp:DB rdf:datatype="http://www.w3.org/2001/XMLSchema#string">Pubmed</bp:DB>
  <bp:ID rdf:datatype="http://www.w3.org/2001/XMLSchema#string">7477354</bp:ID>
</bp:publicationXref>
<bp:publicationXref rdf:ID="Pubmed_10026132" >
  <bp:DB rdf:datatype="http://www.w3.org/2001/XMLSchema#string">Pubmed</bp:DB>
  <bp:ID rdf:datatype="http://www.w3.org/2001/XMLSchema#string">10026132</bp:ID>
</bp:publicationXref>
<bp:publicationXref rdf:ID="Pubmed_15881228" >
  <bp:DB rdf:datatype="http://www.w3.org/2001/XMLSchema#string">Pubmed</bp:DB>
  <bp:ID rdf:datatype="http://www.w3.org/2001/XMLSchema#string">15881228</bp:ID>
</bp:publicationXref>
<bp:publicationXref rdf:ID="Pubmed_14739942" >
  <bp:DB rdf:datatype="http://www.w3.org/2001/XMLSchema#string">Pubmed</bp:DB>
  <bp:ID rdf:datatype="http://www.w3.org/2001/XMLSchema#string">14739942</bp:ID>
</bp:publicationXref>
<bp:publicationXref rdf:ID="Pubmed_7519779" >
  <bp:DB rdf:datatype="http://www.w3.org/2001/XMLSchema#string">Pubmed</bp:DB>
  <bp:ID rdf:datatype="http://www.w3.org/2001/XMLSchema#string">7519779</bp:ID>
</bp:publicationXref>
<bp:publicationXref rdf:ID="Pubmed_8933152" >
  <bp:DB rdf:datatype="http://www.w3.org/2001/XMLSchema#string">Pubmed</bp:DB>
  <bp:ID rdf:datatype="http://www.w3.org/2001/XMLSchema#string">8933152</bp:ID>
</bp:publicationXref>
<bp:publicationXref rdf:ID="Pubmed_11723139" >
  <bp:DB rdf:datatype="http://www.w3.org/2001/XMLSchema#string">Pubmed</bp:DB>
  <bp:ID rdf:datatype="http://www.w3.org/2001/XMLSchema#string">11723139</bp:ID>
</bp:publicationXref>
<bp:publicationXref rdf:ID="Pubmed_14670935" >
  <bp:DB rdf:datatype="http://www.w3.org/2001/XMLSchema#string">Pubmed</bp:DB>
  <bp:ID rdf:datatype="http://www.w3.org/2001/XMLSchema#string">14670935</bp:ID>
</bp:publicationXref>
<bp:publicationXref rdf:ID="Pubmed_15901738" >
  <bp:DB rdf:datatype="http://www.w3.org/2001/XMLSchema#string">Pubmed</bp:DB>
  <bp:ID rdf:datatype="http://www.w3.org/2001/XMLSchema#string">15901738</bp:ID>
</bp:publicationXref>
<bp:publicationXref rdf:ID="Pubmed_10400650" >
  <bp:DB rdf:datatype="http://www.w3.org/2001/XMLSchema#string">Pubmed</bp:DB>
  <bp:ID rdf:datatype="http://www.w3.org/2001/XMLSchema#string">10400650</bp:ID>
</bp:publicationXref>
<bp:publicationXref rdf:ID="Pubmed_12866359" >
  <bp:DB rdf:datatype="http://www.w3.org/2001/XMLSchema#string">Pubmed</bp:DB>
  <bp:ID rdf:datatype="http://www.w3.org/2001/XMLSchema#string">12866359</bp:ID>
</bp:publicationXref>
<bp:publicationXref rdf:ID="Pubmed_10395296" >
  <bp:DB rdf:datatype="http://www.w3.org/2001/XMLSchema#string">Pubmed</bp:DB>
  <bp:ID rdf:datatype="http://www.w3.org/2001/XMLSchema#string">10395296</bp:ID>
</bp:publicationXref>
<bp:publicationXref rdf:ID="Pubmed_9446561" >
  <bp:DB rdf:datatype="http://www.w3.org/2001/XMLSchema#string">Pubmed</bp:DB>
  <bp:ID rdf:datatype="http://www.w3.org/2001/XMLSchema#string">9446561</bp:ID>
</bp:publicationXref>
<bp:publicationXref rdf:ID="Pubmed_8702918" >
  <bp:DB rdf:datatype="http://www.w3.org/2001/XMLSchema#string">Pubmed</bp:DB>
  <bp:ID rdf:datatype="http://www.w3.org/2001/XMLSchema#string">8702918</bp:ID>
</bp:publicationXref>
<bp:publicationXref rdf:ID="Pubmed_10508159" >
  <bp:DB rdf:datatype="http://www.w3.org/2001/XMLSchema#string">Pubmed</bp:DB>
  <bp:ID rdf:datatype="http://www.w3.org/2001/XMLSchema#string">10508159</bp:ID>
</bp:publicationXref>
<bp:publicationXref rdf:ID="Pubmed_14689449" >
  <bp:DB rdf:datatype="http://www.w3.org/2001/XMLSchema#string">Pubmed</bp:DB>
  <bp:ID rdf:datatype="http://www.w3.org/2001/XMLSchema#string">14689449</bp:ID>
</bp:publicationXref>
<bp:publicationXref rdf:ID="Pubmed_15164763" >
  <bp:DB rdf:datatype="http://www.w3.org/2001/XMLSchema#string">Pubmed</bp:DB>
  <bp:ID rdf:datatype="http://www.w3.org/2001/XMLSchema#string">15164763</bp:ID>
</bp:publicationXref>
<bp:publicationXref rdf:ID="Pubmed_8808629" >
  <bp:DB rdf:datatype="http://www.w3.org/2001/XMLSchema#string">Pubmed</bp:DB>
  <bp:ID rdf:datatype="http://www.w3.org/2001/XMLSchema#string">8808629</bp:ID>
</bp:publicationXref>
<bp:publicationXref rdf:ID="Pubmed_8681376" >
  <bp:DB rdf:datatype="http://www.w3.org/2001/XMLSchema#string">Pubmed</bp:DB>
  <bp:ID rdf:datatype="http://www.w3.org/2001/XMLSchema#string">8681376</bp:ID>
</bp:publicationXref>
<bp:publicationXref rdf:ID="Pubmed_10438487" >
  <bp:DB rdf:datatype="http://www.w3.org/2001/XMLSchema#string">Pubmed</bp:DB>
  <bp:ID rdf:datatype="http://www.w3.org/2001/XMLSchema#string">10438487</bp:ID>
</bp:publicationXref>
<bp:publicationXref rdf:ID="Pubmed_8387486" >
  <bp:DB rdf:datatype="http://www.w3.org/2001/XMLSchema#string">Pubmed</bp:DB>
  <bp:ID rdf:datatype="http://www.w3.org/2001/XMLSchema#string">8387486</bp:ID>
</bp:publicationXref>
<bp:publicationXref rdf:ID="Pubmed_15051724" >
  <bp:DB rdf:datatype="http://www.w3.org/2001/XMLSchema#string">Pubmed</bp:DB>
  <bp:ID rdf:datatype="http://www.w3.org/2001/XMLSchema#string">15051724</bp:ID>
</bp:publicationXref>
<bp:publicationXref rdf:ID="Pubmed_9094715" >
  <bp:DB rdf:datatype="http://www.w3.org/2001/XMLSchema#string">Pubmed</bp:DB>
  <bp:ID rdf:datatype="http://www.w3.org/2001/XMLSchema#string">9094715</bp:ID>
</bp:publicationXref>
<bp:publicationXref rdf:ID="Pubmed_10433354" >
  <bp:DB rdf:datatype="http://www.w3.org/2001/XMLSchema#string">Pubmed</bp:DB>
  <bp:ID rdf:datatype="http://www.w3.org/2001/XMLSchema#string">10433354</bp:ID>
</bp:publicationXref>
<bp:publicationXref rdf:ID="Pubmed_8681377" >
  <bp:DB rdf:datatype="http://www.w3.org/2001/XMLSchema#string">Pubmed</bp:DB>
  <bp:ID rdf:datatype="http://www.w3.org/2001/XMLSchema#string">8681377</bp:ID>
</bp:publicationXref>
<bp:publicationXref rdf:ID="Pubmed_12486111" >
  <bp:DB rdf:datatype="http://www.w3.org/2001/XMLSchema#string">Pubmed</bp:DB>
  <bp:ID rdf:datatype="http://www.w3.org/2001/XMLSchema#string">12486111</bp:ID>
</bp:publicationXref>
<bp:publicationXref rdf:ID="Pubmed_11350735" >
  <bp:DB rdf:datatype="http://www.w3.org/2001/XMLSchema#string">Pubmed</bp:DB>
  <bp:ID rdf:datatype="http://www.w3.org/2001/XMLSchema#string">11350735</bp:ID>
</bp:publicationXref>
<bp:publicationXref rdf:ID="Pubmed_9287216" >
  <bp:DB rdf:datatype="http://www.w3.org/2001/XMLSchema#string">Pubmed</bp:DB>
  <bp:ID rdf:datatype="http://www.w3.org/2001/XMLSchema#string">9287216</bp:ID>
</bp:publicationXref>
<bp:publicationXref rdf:ID="Pubmed_9873064" >
  <bp:DB rdf:datatype="http://www.w3.org/2001/XMLSchema#string">Pubmed</bp:DB>
  <bp:ID rdf:datatype="http://www.w3.org/2001/XMLSchema#string">9873064</bp:ID>
</bp:publicationXref>
<bp:publicationXref rdf:ID="Pubmed_8393446" >
  <bp:DB rdf:datatype="http://www.w3.org/2001/XMLSchema#string">Pubmed</bp:DB>
  <bp:ID rdf:datatype="http://www.w3.org/2001/XMLSchema#string">8393446</bp:ID>
</bp:publicationXref>
<bp:publicationXref rdf:ID="Pubmed_10969079" >
  <bp:DB rdf:datatype="http://www.w3.org/2001/XMLSchema#string">Pubmed</bp:DB>
  <bp:ID rdf:datatype="http://www.w3.org/2001/XMLSchema#string">10969079</bp:ID>
</bp:publicationXref>
<bp:physicalEntityParticipant rdf:ID="pid_x_202953" >
  <bp:PHYSICAL-ENTITY rdf:resource="#pid_m_202953" />
</bp:physicalEntityParticipant>
<bp:sequenceParticipant rdf:ID="pid_x_201983_5830" >
  <bp:PHYSICAL-ENTITY rdf:resource="#pid_m_201983" />
  <bp:CELLULAR-LOCATION rdf:resource="#extracellular_region" />
</bp:sequenceParticipant>
<bp:physicalEntityParticipant rdf:ID="pid_x_202952" >
  <bp:PHYSICAL-ENTITY rdf:resource="#pid_m_202952" />
</bp:physicalEntityParticipant>
<bp:sequenceParticipant rdf:ID="pid_x_200421_0X110" >
  <bp:PHYSICAL-ENTITY rdf:resource="#pid_m_200421" />
  <bp:SEQUENCE-FEATURE-LIST rdf:resource="#pid_f_P25963_0X110" />
</bp:sequenceParticipant>
<bp:sequenceParticipant rdf:ID="pid_x_202960" >
  <bp:PHYSICAL-ENTITY rdf:resource="#pid_m_202960" />
</bp:sequenceParticipant>
<bp:sequenceParticipant rdf:ID="pid_x_201056" >
  <bp:PHYSICAL-ENTITY rdf:resource="#pid_m_201056" />
</bp:sequenceParticipant>
<bp:sequenceParticipant rdf:ID="pid_x_200371_5907" >
  <bp:PHYSICAL-ENTITY rdf:resource="#pid_m_200371" />
  <bp:CELLULAR-LOCATION rdf:resource="#cytoplasm" />
</bp:sequenceParticipant>
<bp:sequenceParticipant rdf:ID="pid_x_202333_194S101" >
  <bp:PHYSICAL-ENTITY rdf:resource="#pid_m_202333" />
  <bp:SEQUENCE-FEATURE-LIST rdf:resource="#pid_f_Q13158_194S101" />
</bp:sequenceParticipant>
<bp:sequenceParticipant rdf:ID="pid_x_200835" >
  <bp:PHYSICAL-ENTITY rdf:resource="#pid_m_200835" />
</bp:sequenceParticipant>
<bp:sequenceParticipant rdf:ID="pid_x_200353_5907" >
  <bp:PHYSICAL-ENTITY rdf:resource="#pid_m_200353" />
  <bp:CELLULAR-LOCATION rdf:resource="#cytoplasm" />
</bp:sequenceParticipant>
<bp:physicalEntityParticipant rdf:ID="pid_x_210183_43" >
  <bp:PHYSICAL-ENTITY rdf:resource="#pid_m_210183" />
  <bp:CELLULAR-LOCATION rdf:resource="#mitochondria" />
</bp:physicalEntityParticipant>
<bp:sequenceParticipant rdf:ID="pid_x_202963_26" >
  <bp:PHYSICAL-ENTITY rdf:resource="#pid_m_202963" />
  <bp:SEQUENCE-FEATURE-LIST rdf:resource="#pid_f_202963_0X26" />
</bp:sequenceParticipant>
<bp:physicalEntityParticipant rdf:ID="pid_x_202343" >
  <bp:PHYSICAL-ENTITY rdf:resource="#pid_m_202343" />
</bp:physicalEntityParticipant>
<bp:sequenceParticipant rdf:ID="pid_x_201789" >
  <bp:PHYSICAL-ENTITY rdf:resource="#pid_m_201789" />
</bp:sequenceParticipant>
<bp:sequenceParticipant rdf:ID="pid_x_201639" >
  <bp:PHYSICAL-ENTITY rdf:resource="#pid_m_201639" />
</bp:sequenceParticipant>
<bp:sequenceParticipant rdf:ID="pid_x_202430" >
  <bp:PHYSICAL-ENTITY rdf:resource="#pid_m_202430" />
</bp:sequenceParticipant>
<bp:sequenceParticipant rdf:ID="pid_x_201789_26" >
  <bp:PHYSICAL-ENTITY rdf:resource="#pid_m_201789" />
  <bp:SEQUENCE-FEATURE-LIST rdf:resource="#pid_f_201789_0X26" />
</bp:sequenceParticipant>
<bp:sequenceParticipant rdf:ID="pid_x_202959_5907" >
  <bp:PHYSICAL-ENTITY rdf:resource="#pid_m_202959" />
  <bp:CELLULAR-LOCATION rdf:resource="#cytoplasm" />
</bp:sequenceParticipant>
<bp:sequenceParticipant rdf:ID="pid_x_200519_5907" >
  <bp:PHYSICAL-ENTITY rdf:resource="#pid_m_200519" />
  <bp:CELLULAR-LOCATION rdf:resource="#cytoplasm" />
</bp:sequenceParticipant>
<bp:sequenceParticipant rdf:ID="pid_x_201965_26_75S101_99S101_118S101_134S101" >
  <bp:PHYSICAL-ENTITY rdf:resource="#pid_m_201965" />
  <bp:SEQUENCE-FEATURE-LIST rdf:resource="#pid_f_201965_0X26" />
  <bp:SEQUENCE-FEATURE-LIST rdf:resource="#pid_f_Q92934_75S101" />
  <bp:SEQUENCE-FEATURE-LIST rdf:resource="#pid_f_Q92934_99S101" />
  <bp:SEQUENCE-FEATURE-LIST rdf:resource="#pid_f_Q92934_118S101" />
  <bp:SEQUENCE-FEATURE-LIST rdf:resource="#pid_f_Q92934_134S101" />
</bp:sequenceParticipant>
<bp:sequenceParticipant rdf:ID="pid_x_201288" >
  <bp:PHYSICAL-ENTITY rdf:resource="#pid_m_201288" />
</bp:sequenceParticipant>
<bp:sequenceParticipant rdf:ID="pid_x_202311_5907" >
  <bp:PHYSICAL-ENTITY rdf:resource="#pid_m_202311" />
  <bp:CELLULAR-LOCATION rdf:resource="#cytoplasm" />
</bp:sequenceParticipant>
<bp:sequenceParticipant rdf:ID="pid_x_201462_70S101" >
  <bp:PHYSICAL-ENTITY rdf:resource="#pid_m_201462" />
  <bp:SEQUENCE-FEATURE-LIST rdf:resource="#pid_f_P10415_70S101" />
</bp:sequenceParticipant>
<bp:sequenceParticipant rdf:ID="pid_x_202950" >
  <bp:PHYSICAL-ENTITY rdf:resource="#pid_m_202950" />
</bp:sequenceParticipant>
<bp:sequenceParticipant rdf:ID="pid_x_200375_26_218S101_222S101" >
  <bp:PHYSICAL-ENTITY rdf:resource="#pid_m_200375" />
  <bp:SEQUENCE-FEATURE-LIST rdf:resource="#pid_f_200375_0X26" />
  <bp:SEQUENCE-FEATURE-LIST rdf:resource="#pid_f_Q02750_218S101" />
  <bp:SEQUENCE-FEATURE-LIST rdf:resource="#pid_f_Q02750_222S101" />
</bp:sequenceParticipant>
<bp:sequenceParticipant rdf:ID="pid_x_200353_26_334Y101_5907" >
  <bp:PHYSICAL-ENTITY rdf:resource="#pid_m_200353" />
  <bp:CELLULAR-LOCATION rdf:resource="#cytoplasm" />
  <bp:SEQUENCE-FEATURE-LIST rdf:resource="#pid_f_200353_0X26" />
  <bp:SEQUENCE-FEATURE-LIST rdf:resource="#pid_f_Q14790_334Y101" />
</bp:sequenceParticipant>
<bp:physicalEntityParticipant rdf:ID="pid_x_210167" >
  <bp:PHYSICAL-ENTITY rdf:resource="#pid_m_210167" />
</bp:physicalEntityParticipant>
<bp:sequenceParticipant rdf:ID="pid_x_202951" >
  <bp:PHYSICAL-ENTITY rdf:resource="#pid_m_202951" />
</bp:sequenceParticipant>
<bp:physicalEntityParticipant rdf:ID="pid_x_210178" >
  <bp:PHYSICAL-ENTITY rdf:resource="#pid_m_210178" />
</bp:physicalEntityParticipant>
<bp:sequenceParticipant rdf:ID="pid_x_202444" >
  <bp:PHYSICAL-ENTITY rdf:resource="#pid_m_202444" />
</bp:sequenceParticipant>
<bp:sequenceParticipant rdf:ID="pid_x_201390_5907" >
  <bp:PHYSICAL-ENTITY rdf:resource="#pid_m_201390" />
  <bp:CELLULAR-LOCATION rdf:resource="#cytoplasm" />
</bp:sequenceParticipant>
<bp:physicalEntityParticipant rdf:ID="pid_x_210164" >
  <bp:PHYSICAL-ENTITY rdf:resource="#pid_m_210164" />
</bp:physicalEntityParticipant>
<bp:sequenceParticipant rdf:ID="pid_x_202957_26" >
  <bp:PHYSICAL-ENTITY rdf:resource="#pid_m_202957" />
  <bp:SEQUENCE-FEATURE-LIST rdf:resource="#pid_f_202957_0X26" />
</bp:sequenceParticipant>
<bp:physicalEntityParticipant rdf:ID="pid_x_210168" >
  <bp:PHYSICAL-ENTITY rdf:resource="#pid_m_210168" />
</bp:physicalEntityParticipant>
<bp:sequenceParticipant rdf:ID="pid_x_202753_5907" >
  <bp:PHYSICAL-ENTITY rdf:resource="#pid_m_202753" />
  <bp:CELLULAR-LOCATION rdf:resource="#cytoplasm" />
</bp:sequenceParticipant>
<bp:physicalEntityParticipant rdf:ID="pid_x_206084_5907" >
  <bp:PHYSICAL-ENTITY rdf:resource="#pid_m_206084" />
  <bp:CELLULAR-LOCATION rdf:resource="#cytoplasm" />
</bp:physicalEntityParticipant>
<bp:sequenceParticipant rdf:ID="pid_x_200735_27" >
  <bp:PHYSICAL-ENTITY rdf:resource="#pid_m_200735" />
  <bp:SEQUENCE-FEATURE-LIST rdf:resource="#pid_f_200735_0X27" />
</bp:sequenceParticipant>
<bp:sequenceParticipant rdf:ID="pid_x_201888_26" >
  <bp:PHYSICAL-ENTITY rdf:resource="#pid_m_201888" />
  <bp:SEQUENCE-FEATURE-LIST rdf:resource="#pid_f_201888_0X26" />
</bp:sequenceParticipant>
<bp:sequenceParticipant rdf:ID="pid_x_200375_5907" >
  <bp:PHYSICAL-ENTITY rdf:resource="#pid_m_200375" />
  <bp:CELLULAR-LOCATION rdf:resource="#cytoplasm" />
</bp:sequenceParticipant>
<bp:sequenceParticipant rdf:ID="pid_x_201288_30" >
  <bp:PHYSICAL-ENTITY rdf:resource="#pid_m_201288" />
  <bp:CELLULAR-LOCATION rdf:resource="#transmembrane" />
</bp:sequenceParticipant>
<bp:sequenceParticipant rdf:ID="pid_x_200370_5907" >
  <bp:PHYSICAL-ENTITY rdf:resource="#pid_m_200370" />
  <bp:CELLULAR-LOCATION rdf:resource="#cytoplasm" />
</bp:sequenceParticipant>
<bp:physicalEntityParticipant rdf:ID="pid_x_210190" >
  <bp:PHYSICAL-ENTITY rdf:resource="#pid_m_210190" />
</bp:physicalEntityParticipant>
<bp:physicalEntityParticipant rdf:ID="pid_x_210187" >
  <bp:PHYSICAL-ENTITY rdf:resource="#pid_m_210187" />
</bp:physicalEntityParticipant>
<bp:sequenceParticipant rdf:ID="pid_x_202443_26" >
  <bp:PHYSICAL-ENTITY rdf:resource="#pid_m_202443" />
  <bp:SEQUENCE-FEATURE-LIST rdf:resource="#pid_f_202443_0X26" />
</bp:sequenceParticipant>
<bp:sequenceParticipant rdf:ID="pid_x_200582_5907" >
  <bp:PHYSICAL-ENTITY rdf:resource="#pid_m_200582" />
  <bp:CELLULAR-LOCATION rdf:resource="#cytoplasm" />
</bp:sequenceParticipant>
<bp:sequenceParticipant rdf:ID="pid_x_202758" >
  <bp:PHYSICAL-ENTITY rdf:resource="#pid_m_202758" />
</bp:sequenceParticipant>
<bp:sequenceParticipant rdf:ID="pid_x_202430_26" >
  <bp:PHYSICAL-ENTITY rdf:resource="#pid_m_202430" />
  <bp:SEQUENCE-FEATURE-LIST rdf:resource="#pid_f_202430_0X26" />
</bp:sequenceParticipant>
<bp:sequenceParticipant rdf:ID="pid_x_200370_26_222S101_226S101" >
  <bp:PHYSICAL-ENTITY rdf:resource="#pid_m_200370" />
  <bp:SEQUENCE-FEATURE-LIST rdf:resource="#pid_f_200370_0X26" />
  <bp:SEQUENCE-FEATURE-LIST rdf:resource="#pid_f_P36507_222S101" />
  <bp:SEQUENCE-FEATURE-LIST rdf:resource="#pid_f_P36507_226S101" />
</bp:sequenceParticipant>
<bp:sequenceParticipant rdf:ID="pid_x_200376" >
  <bp:PHYSICAL-ENTITY rdf:resource="#pid_m_200376" />
</bp:sequenceParticipant>
<bp:sequenceParticipant rdf:ID="pid_x_200735_26" >
  <bp:PHYSICAL-ENTITY rdf:resource="#pid_m_200735" />
  <bp:SEQUENCE-FEATURE-LIST rdf:resource="#pid_f_200735_0X26" />
</bp:sequenceParticipant>
<bp:physicalEntityParticipant rdf:ID="pid_x_210183_26_43" >
  <bp:PHYSICAL-ENTITY rdf:resource="#pid_m_210183" />
  <bp:CELLULAR-LOCATION rdf:resource="#mitochondria" />
  <bp:COMMENT rdf:datatype="http://www.w3.org/2001/XMLSchema#string">
    bp:SEQUENCE-FEATURE-LIST pid_f_210183_0X26 ; bp:FEATURE-TYPE active
  </bp:COMMENT>
</bp:physicalEntityParticipant>
<bp:sequenceParticipant rdf:ID="pid_x_200581_26_183T101_185Y101_377S101" >
  <bp:PHYSICAL-ENTITY rdf:resource="#pid_m_200581" />
  <bp:SEQUENCE-FEATURE-LIST rdf:resource="#pid_f_200581_0X26" />
  <bp:SEQUENCE-FEATURE-LIST rdf:resource="#pid_f_P45983_183T101" />
  <bp:SEQUENCE-FEATURE-LIST rdf:resource="#pid_f_P45983_185Y101" />
  <bp:SEQUENCE-FEATURE-LIST rdf:resource="#pid_f_P45983_377S101" />
</bp:sequenceParticipant>
<bp:sequenceParticipant rdf:ID="pid_x_201462" >
  <bp:PHYSICAL-ENTITY rdf:resource="#pid_m_201462" />
</bp:sequenceParticipant>
<bp:sequenceParticipant rdf:ID="pid_x_200582_26_202T101_204Y101_5907" >
  <bp:PHYSICAL-ENTITY rdf:resource="#pid_m_200582" />
  <bp:CELLULAR-LOCATION rdf:resource="#cytoplasm" />
  <bp:SEQUENCE-FEATURE-LIST rdf:resource="#pid_f_200582_0X26" />
  <bp:SEQUENCE-FEATURE-LIST rdf:resource="#pid_f_P27361_202T101" />
  <bp:SEQUENCE-FEATURE-LIST rdf:resource="#pid_f_P27361_204Y101" />
</bp:sequenceParticipant>
<bp:physicalEntityParticipant rdf:ID="pid_x_200611" >
  <bp:PHYSICAL-ENTITY rdf:resource="#pid_m_200611" />
</bp:physicalEntityParticipant>
<bp:sequenceParticipant rdf:ID="pid_x_202959_43" >
  <bp:PHYSICAL-ENTITY rdf:resource="#pid_m_202959" />
  <bp:CELLULAR-LOCATION rdf:resource="#mitochondria" />
</bp:sequenceParticipant>
<bp:sequenceParticipant rdf:ID="pid_x_200406_5907" >
  <bp:PHYSICAL-ENTITY rdf:resource="#pid_m_200406" />
  <bp:CELLULAR-LOCATION rdf:resource="#cytoplasm" />
</bp:sequenceParticipant>
<bp:sequenceParticipant rdf:ID="pid_x_201965" >
  <bp:PHYSICAL-ENTITY rdf:resource="#pid_m_201965" />
</bp:sequenceParticipant>
<bp:sequenceParticipant rdf:ID="pid_x_202957" >
  <bp:PHYSICAL-ENTITY rdf:resource="#pid_m_202957" />
</bp:sequenceParticipant>
<bp:sequenceParticipant rdf:ID="pid_x_202443" >
  <bp:PHYSICAL-ENTITY rdf:resource="#pid_m_202443" />
</bp:sequenceParticipant>
<bp:sequenceParticipant rdf:ID="pid_x_200581_5907" >
  <bp:PHYSICAL-ENTITY rdf:resource="#pid_m_200581" />
  <bp:CELLULAR-LOCATION rdf:resource="#cytoplasm" />
</bp:sequenceParticipant>
<bp:physicalEntityParticipant rdf:ID="pid_x_200612" >
  <bp:PHYSICAL-ENTITY rdf:resource="#pid_m_200612" />
</bp:physicalEntityParticipant>
<bp:sequenceParticipant rdf:ID="pid_x_202333" >
  <bp:PHYSICAL-ENTITY rdf:resource="#pid_m_202333" />
</bp:sequenceParticipant>
<bp:physicalEntityParticipant rdf:ID="pid_x_210171_27_5907" >
  <bp:PHYSICAL-ENTITY rdf:resource="#pid_m_210171" />
  <bp:COMMENT rdf:datatype="http://www.w3.org/2001/XMLSchema#string">
    bp:SEQUENCE-FEATURE-LIST pid_f_210171_0X27 ; bp:FEATURE-TYPE inactive
  </bp:COMMENT>
  <bp:CELLULAR-LOCATION rdf:resource="#cytoplasm" />
</bp:physicalEntityParticipant>
<bp:sequenceParticipant rdf:ID="pid_x_200735" >
  <bp:PHYSICAL-ENTITY rdf:resource="#pid_m_200735" />
</bp:sequenceParticipant>
<bp:sequenceParticipant rdf:ID="pid_x_201462_27" >
  <bp:PHYSICAL-ENTITY rdf:resource="#pid_m_201462" />
  <bp:SEQUENCE-FEATURE-LIST rdf:resource="#pid_f_201462_0X27" />
</bp:sequenceParticipant>
<bp:sequenceParticipant rdf:ID="pid_x_202339" >
  <bp:PHYSICAL-ENTITY rdf:resource="#pid_m_202339" />
</bp:sequenceParticipant>
<bp:sequenceParticipant rdf:ID="pid_x_202956_26_309S101_404S101" >
  <bp:PHYSICAL-ENTITY rdf:resource="#pid_m_202956" />
  <bp:SEQUENCE-FEATURE-LIST rdf:resource="#pid_f_202956_0X26" />
  <bp:SEQUENCE-FEATURE-LIST rdf:resource="#pid_f_Q8IVT5_309S101" />
  <bp:SEQUENCE-FEATURE-LIST rdf:resource="#pid_f_Q8IVT5_404S101" />
</bp:sequenceParticipant>
<bp:sequenceParticipant rdf:ID="pid_x_200434" >
  <bp:PHYSICAL-ENTITY rdf:resource="#pid_m_200434" />
</bp:sequenceParticipant>
<bp:sequenceParticipant rdf:ID="pid_x_202956" >
  <bp:PHYSICAL-ENTITY rdf:resource="#pid_m_202956" />
</bp:sequenceParticipant>
<bp:sequenceParticipant rdf:ID="pid_x_202722_5907" >
  <bp:PHYSICAL-ENTITY rdf:resource="#pid_m_202722" />
  <bp:CELLULAR-LOCATION rdf:resource="#cytoplasm" />
</bp:sequenceParticipant>
<bp:physicalEntityParticipant rdf:ID="pid_x_210172" >
  <bp:PHYSICAL-ENTITY rdf:resource="#pid_m_210172" />
</bp:physicalEntityParticipant>
<bp:physicalEntityParticipant rdf:ID="pid_x_202955" >
  <bp:PHYSICAL-ENTITY rdf:resource="#pid_m_202955" />
</bp:physicalEntityParticipant>
<bp:sequenceParticipant rdf:ID="pid_x_202814" >
  <bp:PHYSICAL-ENTITY rdf:resource="#pid_m_202814" />
</bp:sequenceParticipant>
<bp:physicalEntityParticipant rdf:ID="pid_x_202962" >
  <bp:PHYSICAL-ENTITY rdf:resource="#pid_m_202962" />
</bp:physicalEntityParticipant>
<bp:sequenceParticipant rdf:ID="pid_x_201056_26" >
  <bp:PHYSICAL-ENTITY rdf:resource="#pid_m_201056" />
  <bp:SEQUENCE-FEATURE-LIST rdf:resource="#pid_f_201056_0X26" />
</bp:sequenceParticipant>
<bp:sequenceParticipant rdf:ID="pid_x_200519_26_5907" >
  <bp:PHYSICAL-ENTITY rdf:resource="#pid_m_200519" />
  <bp:CELLULAR-LOCATION rdf:resource="#cytoplasm" />
  <bp:SEQUENCE-FEATURE-LIST rdf:resource="#pid_f_200519_0X26" />
</bp:sequenceParticipant>
<bp:sequenceParticipant rdf:ID="pid_x_200580" >
  <bp:PHYSICAL-ENTITY rdf:resource="#pid_m_200580" />
</bp:sequenceParticipant>
<bp:physicalEntityParticipant rdf:ID="pid_x_210165" >
  <bp:PHYSICAL-ENTITY rdf:resource="#pid_m_210165" />
</bp:physicalEntityParticipant>
<bp:sequenceParticipant rdf:ID="pid_x_200421_26" >
  <bp:PHYSICAL-ENTITY rdf:resource="#pid_m_200421" />
  <bp:SEQUENCE-FEATURE-LIST rdf:resource="#pid_f_200421_0X26" />
</bp:sequenceParticipant>
<bp:sequenceParticipant rdf:ID="pid_x_200410_26" >
  <bp:PHYSICAL-ENTITY rdf:resource="#pid_m_200410" />
  <bp:SEQUENCE-FEATURE-LIST rdf:resource="#pid_f_200410_0X26" />
</bp:sequenceParticipant>
<bp:sequenceParticipant rdf:ID="pid_x_201639_26_629S101_631S101_801S101_805S101" >
  <bp:PHYSICAL-ENTITY rdf:resource="#pid_m_201639" />
  <bp:SEQUENCE-FEATURE-LIST rdf:resource="#pid_f_201639_0X26" />
  <bp:SEQUENCE-FEATURE-LIST rdf:resource="#pid_f_O95819_629S101" />
  <bp:SEQUENCE-FEATURE-LIST rdf:resource="#pid_f_O95819_631S101" />
  <bp:SEQUENCE-FEATURE-LIST rdf:resource="#pid_f_O95819_801S101" />
  <bp:SEQUENCE-FEATURE-LIST rdf:resource="#pid_f_O95819_805S101" />
</bp:sequenceParticipant>
<bp:sequenceParticipant rdf:ID="pid_x_202057" >
  <bp:PHYSICAL-ENTITY rdf:resource="#pid_m_202057" />
</bp:sequenceParticipant>
<bp:physicalEntityParticipant rdf:ID="pid_x_202342" >
  <bp:PHYSICAL-ENTITY rdf:resource="#pid_m_202342" />
</bp:physicalEntityParticipant>
<bp:sequenceParticipant rdf:ID="pid_x_202950_26" >
  <bp:PHYSICAL-ENTITY rdf:resource="#pid_m_202950" />
  <bp:SEQUENCE-FEATURE-LIST rdf:resource="#pid_f_202950_0X26" />
</bp:sequenceParticipant>
<bp:physicalEntityParticipant rdf:ID="pid_x_202958" >
  <bp:PHYSICAL-ENTITY rdf:resource="#pid_m_202958" />
</bp:physicalEntityParticipant>
<bp:sequenceParticipant rdf:ID="pid_x_200410_27" >
  <bp:PHYSICAL-ENTITY rdf:resource="#pid_m_200410" />
  <bp:SEQUENCE-FEATURE-LIST rdf:resource="#pid_f_200410_0X27" />
</bp:sequenceParticipant>
<bp:sequenceParticipant rdf:ID="pid_x_202947" >
  <bp:PHYSICAL-ENTITY rdf:resource="#pid_m_202947" />
</bp:sequenceParticipant>
<bp:sequenceParticipant rdf:ID="pid_x_200420" >
  <bp:PHYSICAL-ENTITY rdf:resource="#pid_m_200420" />
</bp:sequenceParticipant>
<bp:physicalEntityParticipant rdf:ID="pid_x_210173_27_5907" >
  <bp:PHYSICAL-ENTITY rdf:resource="#pid_m_210173" />
  <bp:COMMENT rdf:datatype="http://www.w3.org/2001/XMLSchema#string">
    bp:SEQUENCE-FEATURE-LIST pid_f_210173_0X27 ; bp:FEATURE-TYPE inactive
  </bp:COMMENT>
  <bp:CELLULAR-LOCATION rdf:resource="#cytoplasm" />
</bp:physicalEntityParticipant>
<bp:sequenceParticipant rdf:ID="pid_x_200625" >
  <bp:PHYSICAL-ENTITY rdf:resource="#pid_m_200625" />
</bp:sequenceParticipant>
<bp:sequenceParticipant rdf:ID="pid_x_200371_26_0S101_0T101" >
  <bp:PHYSICAL-ENTITY rdf:resource="#pid_m_200371" />
  <bp:SEQUENCE-FEATURE-LIST rdf:resource="#pid_f_200371_0X26" />
  <bp:SEQUENCE-FEATURE-LIST rdf:resource="#pid_f_P45985_0S101" />
  <bp:SEQUENCE-FEATURE-LIST rdf:resource="#pid_f_P45985_0T101" />
</bp:sequenceParticipant>
<bp:sequenceParticipant rdf:ID="pid_x_202963" >
  <bp:PHYSICAL-ENTITY rdf:resource="#pid_m_202963" />
</bp:sequenceParticipant>
<bp:sequenceParticipant rdf:ID="pid_x_200583_26_185T101_187Y101_5907" >
  <bp:PHYSICAL-ENTITY rdf:resource="#pid_m_200583" />
  <bp:CELLULAR-LOCATION rdf:resource="#cytoplasm" />
  <bp:SEQUENCE-FEATURE-LIST rdf:resource="#pid_f_200583_0X26" />
  <bp:SEQUENCE-FEATURE-LIST rdf:resource="#pid_f_P28482_185T101" />
  <bp:SEQUENCE-FEATURE-LIST rdf:resource="#pid_f_P28482_187Y101" />
</bp:sequenceParticipant>
<bp:physicalEntityParticipant rdf:ID="pid_x_202954" >
  <bp:PHYSICAL-ENTITY rdf:resource="#pid_m_202954" />
</bp:physicalEntityParticipant>
<bp:physicalEntityParticipant rdf:ID="pid_x_202961" >
  <bp:PHYSICAL-ENTITY rdf:resource="#pid_m_202961" />
</bp:physicalEntityParticipant>
<bp:sequenceParticipant rdf:ID="pid_x_200376_26_1400T101_1412T101" >
  <bp:PHYSICAL-ENTITY rdf:resource="#pid_m_200376" />
  <bp:SEQUENCE-FEATURE-LIST rdf:resource="#pid_f_200376_0X26" />
  <bp:SEQUENCE-FEATURE-LIST rdf:resource="#pid_f_Q13233_1400T101" />
  <bp:SEQUENCE-FEATURE-LIST rdf:resource="#pid_f_Q13233_1412T101" />
</bp:sequenceParticipant>
<bp:sequenceParticipant rdf:ID="pid_x_200580_26_269T101" >
  <bp:PHYSICAL-ENTITY rdf:resource="#pid_m_200580" />
  <bp:SEQUENCE-FEATURE-LIST rdf:resource="#pid_f_200580_0X26" />
  <bp:SEQUENCE-FEATURE-LIST rdf:resource="#pid_f_P04049_269T101" />
</bp:sequenceParticipant>
<bp:sequenceParticipant rdf:ID="pid_x_200517" >
  <bp:PHYSICAL-ENTITY rdf:resource="#pid_m_200517" />
</bp:sequenceParticipant>
<bp:sequenceParticipant rdf:ID="pid_x_202949_0-0_0X110" >
  <bp:PHYSICAL-ENTITY rdf:resource="#pid_m_202949" />
  <bp:SEQUENCE-FEATURE-LIST rdf:resource="#pid_f_P25963_0X110" />
</bp:sequenceParticipant>
<bp:sequenceParticipant rdf:ID="pid_x_201065_5907" >
  <bp:PHYSICAL-ENTITY rdf:resource="#pid_m_201065" />
  <bp:CELLULAR-LOCATION rdf:resource="#cytoplasm" />
</bp:sequenceParticipant>
<bp:sequenceParticipant rdf:ID="pid_x_202948" >
  <bp:PHYSICAL-ENTITY rdf:resource="#pid_m_202948" />
</bp:sequenceParticipant>
<bp:sequenceParticipant rdf:ID="pid_x_202444_27" >
  <bp:PHYSICAL-ENTITY rdf:resource="#pid_m_202444" />
  <bp:SEQUENCE-FEATURE-LIST rdf:resource="#pid_f_202444_0X27" />
</bp:sequenceParticipant>
<bp:sequenceParticipant rdf:ID="pid_x_200583_5907" >
  <bp:PHYSICAL-ENTITY rdf:resource="#pid_m_200583" />
  <bp:CELLULAR-LOCATION rdf:resource="#cytoplasm" />
</bp:sequenceParticipant>
<bp:sequenceParticipant rdf:ID="pid_x_200406_26_5907" >
  <bp:PHYSICAL-ENTITY rdf:resource="#pid_m_200406" />
  <bp:CELLULAR-LOCATION rdf:resource="#cytoplasm" />
  <bp:SEQUENCE-FEATURE-LIST rdf:resource="#pid_f_200406_0X26" />
</bp:sequenceParticipant>
<bp:sequenceParticipant rdf:ID="pid_x_200434_5830" >
  <bp:PHYSICAL-ENTITY rdf:resource="#pid_m_200434" />
  <bp:CELLULAR-LOCATION rdf:resource="#extracellular_region" />
</bp:sequenceParticipant>
<bp:physicalEntityParticipant rdf:ID="pid_x_210181" >
  <bp:PHYSICAL-ENTITY rdf:resource="#pid_m_210181" />
</bp:physicalEntityParticipant>
<bp:sequenceParticipant rdf:ID="pid_x_202948_26" >
  <bp:PHYSICAL-ENTITY rdf:resource="#pid_m_202948" />
  <bp:SEQUENCE-FEATURE-LIST rdf:resource="#pid_f_202948_0X26" />
</bp:sequenceParticipant>
<bp:sequenceParticipant rdf:ID="pid_x_202722_43" >
  <bp:PHYSICAL-ENTITY rdf:resource="#pid_m_202722" />
  <bp:CELLULAR-LOCATION rdf:resource="#mitochondria" />
</bp:sequenceParticipant>
</rdf:RDF>
