# Supplementary material for: ZBIT Bioinformatics Toolbox: A Web-Platform for Systems Biology and Expression Data Analysis
Source: PLoS One. 2016 Feb 16;11(2):e0149263. doi: 10.1371/journal.pone.0149263 (PMC4801062; doi:10.1371/journal.pone.0149263)
Supplement: S2 Text — This full SBML model of the ceramide signaling pathway was generated by BioPAX2SBML and SBMLsqueezer. This represents a draft model, which should be checked and possibly curated before using it for simulation. (XML) [file pone.0149263.s004.xml]

<?xml version='1.0' encoding='UTF-8' standalone='no'?>
<!-- Created by SBMLsqueezer version 2.0.1 on 2015-05-22 16:13 with JSBML version 1.0-rc1. -->
<sbml xmlns="http://www.sbml.org/sbml/level3/version1/core" qual:required="true" level="3" xmlns:qual="http://www.sbml.org/sbml/level3/version1/qual/version1" version="1">
  <model id="Pathway_Interaction_Database_NCINature_Curated_Data1912556599" name="Ceramide signaling pathway (Homo sapiens (human))" metaid="meta_Pathway_Interaction_Database_NCINature_Curated_Data1912556599" timeUnits="time" extentUnits="substance" substanceUnits="substance" volumeUnits="volume">
    <notes>
      <body xmlns="http://www.w3.org/1999/xhtml">
        <h1>Model of “Ceramide signaling pathway” in “Homo sapiens (human)”</h1>
<p>BioPAX comment: “BioPAX output created 2012_09_17 12:21::40, converted from the Pathway Interaction Database, National Cancer Institute, http://pid.nci.nih.gov.”<br/>
</p>
<p>This model has been automatically generated by BioPAX2SBML V1.0.1<a href="http://pid.nci.nih.gov">Original entry</a><br/>
</p></body>
    </notes>
    <annotation>
	<rdf:RDF xmlns:rdf="http://www.w3.org/1999/02/22-rdf-syntax-ns#" xmlns:dc="http://purl.org/dc/elements/1.1/" xmlns:vCard="http://www.w3.org/2001/vcard-rdf/3.0#" xmlns:bqmodel="http://biomodels.net/model-qualifiers/" xmlns:bqbiol="http://biomodels.net/biology-qualifiers/">
	<rdf:Description rdf:about="#meta_Pathway_Interaction_Database_NCINature_Curated_Data1912556599">
	<dc:creator>
	<rdf:Bag>
	<rdf:li rdf:parseType="Resource">
	<vCard:ORG rdf:parseType="Resource">
	<vCard:Orgname>ZBIT, University of Tübingen, WSI-CogSys</vCard:Orgname>
	</vCard:ORG>
	</rdf:li>
	</rdf:Bag>
	</dc:creator>
	<bqmodel:isDescribedBy>
	<rdf:Bag>
	<rdf:li rdf:resource="urn:miriam:pubmed:21700675"/>
	</rdf:Bag>
	</bqmodel:isDescribedBy>
	<bqbiol:occursIn>
	<rdf:Bag>
	<rdf:li rdf:resource="urn:miriam:taxonomy:9606"/>
	</rdf:Bag>
	</bqbiol:occursIn>
	</rdf:Description>
	</rdf:RDF>
	</annotation>
      <qual:listOfQualitativeSpecies xmlns:qual="http://www.sbml.org/sbml/level3/version1/qual/version1">
      <qual:qualitativeSpecies qual:constant="false" metaid="meta_qual_RAX" qual:compartment="default" sboTerm="SBO:0000354" qual:name="RAX" qual:id="qual_RAX">
        <notes>
          <body xmlns="http://www.w3.org/1999/xhtml">
            <p>
              <b>Description for “RAX, MCOP3, RX”:</b> (RefSeq) retina and anterior neural fold homeobox</p>
</body>
        </notes>
        <annotation>
	<rdf:RDF xmlns:rdf="http://www.w3.org/1999/02/22-rdf-syntax-ns#" xmlns:bqmodel="http://biomodels.net/model-qualifiers/" xmlns:bqbiol="http://biomodels.net/biology-qualifiers/">
	<rdf:Description rdf:about="#meta_qual_RAX">
              <bqbiol:is>
	<rdf:Bag>
	<rdf:li rdf:resource="urn:miriam:entrez.gene:30062"/>
	</rdf:Bag>
	</bqbiol:is>
	<bqbiol:is>
	<rdf:Bag>
	<rdf:li rdf:resource="urn:miriam:kegg.genes:hsa%3A30062"/>
	</rdf:Bag>
	</bqbiol:is>
	<bqbiol:is>
	<rdf:Bag>
	<rdf:li rdf:resource="urn:miriam:hgnc:HGNC%3A18662"/>
	</rdf:Bag>
	</bqbiol:is>
	<bqbiol:encodes>
	<rdf:Bag>
	<rdf:li rdf:resource="urn:miriam:uniprot:O75569"/>
	<rdf:li rdf:resource="urn:miriam:uniprot:Q9Y2V3"/>
	</rdf:Bag>
	</bqbiol:encodes>
	<bqbiol:hasProperty>
	<rdf:Bag>
	<rdf:li rdf:resource="urn:miriam:omim:601881"/>
	</rdf:Bag>
	</bqbiol:hasProperty>
	<bqbiol:is>
	<rdf:Bag>
	<rdf:li rdf:resource="urn:miriam:ensembl:ENSG00000134438"/>
	</rdf:Bag>
	</bqbiol:is>
	
	<bqbiol:isDescribedBy>
	<rdf:Bag>
	<rdf:li rdf:resource="urn:miriam:obo.eco:ECO%3A0000313"/>
	</rdf:Bag>
	</bqbiol:isDescribedBy>
	</rdf:Description>
	</rdf:RDF>
	</annotation>
            </qual:qualitativeSpecies>
      <qual:qualitativeSpecies qual:constant="false" metaid="meta_qual_PKR" qual:compartment="default" sboTerm="SBO:0000354" qual:name="PKR" qual:id="qual_PKR">
        <notes>
          <body xmlns="http://www.w3.org/1999/xhtml"/>
        </notes>
        <annotation>
	<rdf:RDF xmlns:rdf="http://www.w3.org/1999/02/22-rdf-syntax-ns#" xmlns:bqmodel="http://biomodels.net/model-qualifiers/" xmlns:bqbiol="http://biomodels.net/biology-qualifiers/">
	<rdf:Description rdf:about="#meta_qual_PKR">
              <bqbiol:encodes>
	<rdf:Bag>
	<rdf:li rdf:resource="urn:miriam:uniprot:P19525"/>
	</rdf:Bag>
	</bqbiol:encodes>
	
	<bqbiol:isDescribedBy>
	<rdf:Bag>
	<rdf:li rdf:resource="urn:miriam:obo.eco:ECO%3A0000313"/>
	</rdf:Bag>
	</bqbiol:isDescribedBy>
	</rdf:Description>
	</rdf:RDF>
	</annotation>
            </qual:qualitativeSpecies>
      <qual:qualitativeSpecies qual:constant="false" metaid="meta_qual_ceramide" qual:compartment="default" sboTerm="SBO:0000247" qual:name="ceramide" qual:id="qual_ceramide">
        <notes>
          <body xmlns="http://www.w3.org/1999/xhtml"/>
        </notes>
        <annotation>
	<rdf:RDF xmlns:rdf="http://www.w3.org/1999/02/22-rdf-syntax-ns#" xmlns:bqmodel="http://biomodels.net/model-qualifiers/" xmlns:bqbiol="http://biomodels.net/biology-qualifiers/">
	<rdf:Description rdf:about="#meta_qual_ceramide">
              <bqbiol:is>
	<rdf:Bag>
	<rdf:li rdf:resource="urn:miriam:cas:24696-26-2"/>
	</rdf:Bag>
	</bqbiol:is>
	
	<bqbiol:isDescribedBy>
	<rdf:Bag>
	<rdf:li rdf:resource="urn:miriam:obo.eco:ECO%3A0000313"/>
	</rdf:Bag>
	</bqbiol:isDescribedBy>
	</rdf:Description>
	</rdf:RDF>
	</annotation>
            </qual:qualitativeSpecies>
      <qual:qualitativeSpecies qual:constant="false" metaid="meta_qual_ERK1" qual:compartment="cytoplasm" sboTerm="SBO:0000354" qual:name="ERK1" qual:id="qual_ERK1">
        <notes>
          <body xmlns="http://www.w3.org/1999/xhtml"/>
        </notes>
        <annotation>
	<rdf:RDF xmlns:rdf="http://www.w3.org/1999/02/22-rdf-syntax-ns#" xmlns:bqmodel="http://biomodels.net/model-qualifiers/" xmlns:bqbiol="http://biomodels.net/biology-qualifiers/">
	<rdf:Description rdf:about="#meta_qual_ERK1">
              <bqbiol:encodes>
	<rdf:Bag>
	<rdf:li rdf:resource="urn:miriam:uniprot:P27361"/>
	</rdf:Bag>
	</bqbiol:encodes>
	
	<bqbiol:isDescribedBy>
	<rdf:Bag>
	<rdf:li rdf:resource="urn:miriam:obo.eco:ECO%3A0000313"/>
	</rdf:Bag>
	</bqbiol:isDescribedBy>
	</rdf:Description>
	</rdf:RDF>
	</annotation>
            </qual:qualitativeSpecies>
      <qual:qualitativeSpecies qual:constant="false" metaid="meta_qual_PKC_delta" qual:compartment="default" sboTerm="SBO:0000354" qual:name="PKC_delta" qual:id="qual_PKC_delta">
        <notes>
          <body xmlns="http://www.w3.org/1999/xhtml"/>
        </notes>
        <annotation>
	<rdf:RDF xmlns:rdf="http://www.w3.org/1999/02/22-rdf-syntax-ns#" xmlns:bqmodel="http://biomodels.net/model-qualifiers/" xmlns:bqbiol="http://biomodels.net/biology-qualifiers/">
	<rdf:Description rdf:about="#meta_qual_PKC_delta">
              <bqbiol:encodes>
	<rdf:Bag>
	<rdf:li rdf:resource="urn:miriam:uniprot:Q05655"/>
	</rdf:Bag>
	</bqbiol:encodes>
	
	<bqbiol:isDescribedBy>
	<rdf:Bag>
	<rdf:li rdf:resource="urn:miriam:obo.eco:ECO%3A0000313"/>
	</rdf:Bag>
	</bqbiol:isDescribedBy>
	</rdf:Description>
	</rdf:RDF>
	</annotation>
            </qual:qualitativeSpecies>
      <qual:qualitativeSpecies qual:constant="false" metaid="meta_qual_ERK1PKC_delta" qual:compartment="default" sboTerm="SBO:0000253" qual:name="ERK1/PKC_delta" qual:id="qual_ERK1PKC_delta">
        <notes>
          <body xmlns="http://www.w3.org/1999/xhtml">
            <p>This species is a group, consisting of 2 components:<br/><ul>
                <li>ERK1</li><li>PKC_delta</li></ul></p></body>
        </notes>
        <annotation>
	<rdf:RDF xmlns:rdf="http://www.w3.org/1999/02/22-rdf-syntax-ns#" xmlns:bqmodel="http://biomodels.net/model-qualifiers/" xmlns:bqbiol="http://biomodels.net/biology-qualifiers/">
	<rdf:Description rdf:about="#meta_qual_ERK1PKC_delta">
	<bqbiol:isDescribedBy>
	<rdf:Bag>
	<rdf:li rdf:resource="urn:miriam:obo.eco:ECO%3A0000313"/>
	</rdf:Bag>
	</bqbiol:isDescribedBy>
	</rdf:Description>
	</rdf:RDF>
	</annotation>
            </qual:qualitativeSpecies>
      <qual:qualitativeSpecies qual:constant="false" metaid="meta_qual_KSR" qual:compartment="default" sboTerm="SBO:0000354" qual:name="KSR" qual:id="qual_KSR">
        <notes>
          <body xmlns="http://www.w3.org/1999/xhtml"/>
        </notes>
        <annotation>
	<rdf:RDF xmlns:rdf="http://www.w3.org/1999/02/22-rdf-syntax-ns#" xmlns:bqmodel="http://biomodels.net/model-qualifiers/" xmlns:bqbiol="http://biomodels.net/biology-qualifiers/">
	<rdf:Description rdf:about="#meta_qual_KSR">
              <bqbiol:encodes>
	<rdf:Bag>
	<rdf:li rdf:resource="urn:miriam:uniprot:Q8IVT5"/>
	</rdf:Bag>
	</bqbiol:encodes>
	
	<bqbiol:isDescribedBy>
	<rdf:Bag>
	<rdf:li rdf:resource="urn:miriam:obo.eco:ECO%3A0000313"/>
	</rdf:Bag>
	</bqbiol:isDescribedBy>
	</rdf:Description>
	</rdf:RDF>
	</annotation>
            </qual:qualitativeSpecies>
      <qual:qualitativeSpecies qual:constant="false" metaid="meta_qual_RAF1" qual:compartment="default" sboTerm="SBO:0000354" qual:name="RAF1" qual:id="qual_RAF1">
        <notes>
          <body xmlns="http://www.w3.org/1999/xhtml">
            <p>
              <b>Description for “RAF1, CMD1NN, CRAF, NS5, Raf-1, c-Raf”:</b> (RefSeq) Raf-1 proto-oncogene, serine/threonine kinase (EC:2.7.11.1)</p>
</body>
        </notes>
        <annotation>
	<rdf:RDF xmlns:rdf="http://www.w3.org/1999/02/22-rdf-syntax-ns#" xmlns:bqmodel="http://biomodels.net/model-qualifiers/" xmlns:bqbiol="http://biomodels.net/biology-qualifiers/">
	<rdf:Description rdf:about="#meta_qual_RAF1">
              <bqbiol:hasProperty>
	<rdf:Bag>
	<rdf:li rdf:resource="urn:miriam:ec-code:2.7.11.1"/>
	</rdf:Bag>
	</bqbiol:hasProperty>
	<bqbiol:is>
	<rdf:Bag>
	<rdf:li rdf:resource="urn:miriam:entrez.gene:5894"/>
	</rdf:Bag>
	</bqbiol:is>
	<bqbiol:is>
	<rdf:Bag>
	<rdf:li rdf:resource="urn:miriam:kegg.genes:hsa%3A5894"/>
	</rdf:Bag>
	</bqbiol:is>
	<bqbiol:is>
	<rdf:Bag>
	<rdf:li rdf:resource="urn:miriam:hgnc:HGNC%3A9829"/>
	</rdf:Bag>
	</bqbiol:is>
	<bqbiol:encodes>
	<rdf:Bag>
	<rdf:li rdf:resource="urn:miriam:uniprot:P04049"/>
	<rdf:li rdf:resource="urn:miriam:uniprot:L7RRS6"/>
	</rdf:Bag>
	</bqbiol:encodes>
	<bqbiol:hasProperty>
	<rdf:Bag>
	<rdf:li rdf:resource="urn:miriam:omim:164760"/>
	</rdf:Bag>
	</bqbiol:hasProperty>
	<bqbiol:is>
	<rdf:Bag>
	<rdf:li rdf:resource="urn:miriam:ensembl:ENSG00000132155"/>
	</rdf:Bag>
	</bqbiol:is>
	
	<bqbiol:isDescribedBy>
	<rdf:Bag>
	<rdf:li rdf:resource="urn:miriam:obo.eco:ECO%3A0000313"/>
	</rdf:Bag>
	</bqbiol:isDescribedBy>
	</rdf:Description>
	</rdf:RDF>
	</annotation>
            </qual:qualitativeSpecies>
      <qual:qualitativeSpecies qual:constant="false" metaid="meta_qual_BCL2" qual:compartment="default" sboTerm="SBO:0000354" qual:name="BCL2" qual:id="qual_BCL2">
        <notes>
          <body xmlns="http://www.w3.org/1999/xhtml">
            <p>
              <b>Description for “BCL2, Bcl-2, PPP1R50”:</b> (RefSeq) B-cell CLL/lymphoma 2</p>
</body>
        </notes>
        <annotation>
	<rdf:RDF xmlns:rdf="http://www.w3.org/1999/02/22-rdf-syntax-ns#" xmlns:bqmodel="http://biomodels.net/model-qualifiers/" xmlns:bqbiol="http://biomodels.net/biology-qualifiers/">
	<rdf:Description rdf:about="#meta_qual_BCL2">
              <bqbiol:is>
	<rdf:Bag>
	<rdf:li rdf:resource="urn:miriam:entrez.gene:596"/>
	</rdf:Bag>
	</bqbiol:is>
	<bqbiol:is>
	<rdf:Bag>
	<rdf:li rdf:resource="urn:miriam:kegg.genes:hsa%3A596"/>
	</rdf:Bag>
	</bqbiol:is>
	<bqbiol:is>
	<rdf:Bag>
	<rdf:li rdf:resource="urn:miriam:hgnc:HGNC%3A990"/>
	</rdf:Bag>
	</bqbiol:is>
	<bqbiol:encodes>
	<rdf:Bag>
	<rdf:li rdf:resource="urn:miriam:uniprot:P10415"/>
	</rdf:Bag>
	</bqbiol:encodes>
	<bqbiol:hasProperty>
	<rdf:Bag>
	<rdf:li rdf:resource="urn:miriam:omim:151430"/>
	</rdf:Bag>
	</bqbiol:hasProperty>
	
	<bqbiol:isDescribedBy>
	<rdf:Bag>
	<rdf:li rdf:resource="urn:miriam:obo.eco:ECO%3A0000313"/>
	</rdf:Bag>
	</bqbiol:isDescribedBy>
	</rdf:Description>
	</rdf:RDF>
	</annotation>
            </qual:qualitativeSpecies>
      <qual:qualitativeSpecies qual:constant="false" metaid="meta_qual_Cytochrome_C" qual:compartment="mitochondria" sboTerm="SBO:0000354" qual:name="Cytochrome_C" qual:id="qual_Cytochrome_C">
        <notes>
          <body xmlns="http://www.w3.org/1999/xhtml"/>
        </notes>
        <annotation>
	<rdf:RDF xmlns:rdf="http://www.w3.org/1999/02/22-rdf-syntax-ns#" xmlns:bqmodel="http://biomodels.net/model-qualifiers/" xmlns:bqbiol="http://biomodels.net/biology-qualifiers/">
	<rdf:Description rdf:about="#meta_qual_Cytochrome_C">
              <bqbiol:encodes>
	<rdf:Bag>
	<rdf:li rdf:resource="urn:miriam:uniprot:P99999"/>
	</rdf:Bag>
	</bqbiol:encodes>
	
	<bqbiol:isDescribedBy>
	<rdf:Bag>
	<rdf:li rdf:resource="urn:miriam:obo.eco:ECO%3A0000313"/>
	</rdf:Bag>
	</bqbiol:isDescribedBy>
	</rdf:Description>
	</rdf:RDF>
	</annotation>
            </qual:qualitativeSpecies>
      <qual:qualitativeSpecies qual:constant="false" metaid="meta_qual_Cytochrome_C_1" qual:compartment="cytoplasm" sboTerm="SBO:0000354" qual:name="Cytochrome_C" qual:id="qual_Cytochrome_C_1">
        <notes>
          <body xmlns="http://www.w3.org/1999/xhtml"/>
        </notes>
        <annotation>
	<rdf:RDF xmlns:rdf="http://www.w3.org/1999/02/22-rdf-syntax-ns#" xmlns:bqmodel="http://biomodels.net/model-qualifiers/" xmlns:bqbiol="http://biomodels.net/biology-qualifiers/">
	<rdf:Description rdf:about="#meta_qual_Cytochrome_C_1">
              <bqbiol:encodes>
	<rdf:Bag>
	<rdf:li rdf:resource="urn:miriam:uniprot:P99999"/>
	</rdf:Bag>
	</bqbiol:encodes>
	
	<bqbiol:isDescribedBy>
	<rdf:Bag>
	<rdf:li rdf:resource="urn:miriam:obo.eco:ECO%3A0000313"/>
	</rdf:Bag>
	</bqbiol:isDescribedBy>
	</rdf:Description>
	</rdf:RDF>
	</annotation>
            </qual:qualitativeSpecies>
      <qual:qualitativeSpecies qual:constant="false" metaid="meta_qual_Neutral_sphingomyelinase_II" qual:compartment="default" sboTerm="SBO:0000354" qual:name="Neutral_sphingomyelinase_II" qual:id="qual_Neutral_sphingomyelinase_II">
        <notes>
          <body xmlns="http://www.w3.org/1999/xhtml"/>
        </notes>
        <annotation>
	<rdf:RDF xmlns:rdf="http://www.w3.org/1999/02/22-rdf-syntax-ns#" xmlns:bqmodel="http://biomodels.net/model-qualifiers/" xmlns:bqbiol="http://biomodels.net/biology-qualifiers/">
	<rdf:Description rdf:about="#meta_qual_Neutral_sphingomyelinase_II">
              <bqbiol:encodes>
	<rdf:Bag>
	<rdf:li rdf:resource="urn:miriam:uniprot:Q9NY59"/>
	</rdf:Bag>
	</bqbiol:encodes>
	
	<bqbiol:isDescribedBy>
	<rdf:Bag>
	<rdf:li rdf:resource="urn:miriam:obo.eco:ECO%3A0000313"/>
	</rdf:Bag>
	</bqbiol:isDescribedBy>
	</rdf:Description>
	</rdf:RDF>
	</annotation>
            </qual:qualitativeSpecies>
      <qual:qualitativeSpecies qual:constant="false" metaid="meta_qual_sphingomyelin" qual:compartment="default" sboTerm="SBO:0000247" qual:name="sphingomyelin" qual:id="qual_sphingomyelin">
        <notes>
          <body xmlns="http://www.w3.org/1999/xhtml"/>
        </notes>
        <annotation>
	<rdf:RDF xmlns:rdf="http://www.w3.org/1999/02/22-rdf-syntax-ns#" xmlns:bqmodel="http://biomodels.net/model-qualifiers/" xmlns:bqbiol="http://biomodels.net/biology-qualifiers/">
	<rdf:Description rdf:about="#meta_qual_sphingomyelin">
              <bqbiol:is>
	<rdf:Bag>
	<rdf:li rdf:resource="urn:miriam:cas:9031-54-3"/>
	</rdf:Bag>
	</bqbiol:is>
	
	<bqbiol:isDescribedBy>
	<rdf:Bag>
	<rdf:li rdf:resource="urn:miriam:obo.eco:ECO%3A0000313"/>
	</rdf:Bag>
	</bqbiol:isDescribedBy>
	</rdf:Description>
	</rdf:RDF>
	</annotation>
            </qual:qualitativeSpecies>
      <qual:qualitativeSpecies qual:constant="false" metaid="meta_qual_PHOSPHOCHOLINE" qual:compartment="default" sboTerm="SBO:0000247" qual:name="PHOSPHOCHOLINE" qual:id="qual_PHOSPHOCHOLINE">
        <notes>
          <body xmlns="http://www.w3.org/1999/xhtml"/>
        </notes>
        <annotation>
	<rdf:RDF xmlns:rdf="http://www.w3.org/1999/02/22-rdf-syntax-ns#" xmlns:bqmodel="http://biomodels.net/model-qualifiers/" xmlns:bqbiol="http://biomodels.net/biology-qualifiers/">
	<rdf:Description rdf:about="#meta_qual_PHOSPHOCHOLINE">
	<bqbiol:isDescribedBy>
	<rdf:Bag>
	<rdf:li rdf:resource="urn:miriam:obo.eco:ECO%3A0000313"/>
	</rdf:Bag>
	</bqbiol:isDescribedBy>
	</rdf:Description>
	</rdf:RDF>
	</annotation>
            </qual:qualitativeSpecies>
      <qual:qualitativeSpecies qual:constant="false" metaid="meta_qual_EIF2A" qual:compartment="default" sboTerm="SBO:0000354" qual:name="EIF2A" qual:id="qual_EIF2A">
        <notes>
          <body xmlns="http://www.w3.org/1999/xhtml">
            <p>
              <b>Description for “EIF2A, EIF-2A, MST089, MSTP004, MSTP089”:</b> (RefSeq) eukaryotic translation initiation factor 2A, 65kDa</p>
</body>
        </notes>
        <annotation>
	<rdf:RDF xmlns:rdf="http://www.w3.org/1999/02/22-rdf-syntax-ns#" xmlns:bqmodel="http://biomodels.net/model-qualifiers/" xmlns:bqbiol="http://biomodels.net/biology-qualifiers/">
	<rdf:Description rdf:about="#meta_qual_EIF2A">
              <bqbiol:is>
	<rdf:Bag>
	<rdf:li rdf:resource="urn:miriam:entrez.gene:83939"/>
	</rdf:Bag>
	</bqbiol:is>
	<bqbiol:is>
	<rdf:Bag>
	<rdf:li rdf:resource="urn:miriam:kegg.genes:hsa%3A83939"/>
	</rdf:Bag>
	</bqbiol:is>
	<bqbiol:is>
	<rdf:Bag>
	<rdf:li rdf:resource="urn:miriam:hgnc:HGNC%3A3254"/>
	</rdf:Bag>
	</bqbiol:is>
	<bqbiol:encodes>
	<rdf:Bag>
	<rdf:li rdf:resource="urn:miriam:uniprot:Q9BY44"/>
	<rdf:li rdf:resource="urn:miriam:uniprot:Q8NFM1"/>
	</rdf:Bag>
	</bqbiol:encodes>
	<bqbiol:hasProperty>
	<rdf:Bag>
	<rdf:li rdf:resource="urn:miriam:omim:609234"/>
	</rdf:Bag>
	</bqbiol:hasProperty>
	
	<bqbiol:isDescribedBy>
	<rdf:Bag>
	<rdf:li rdf:resource="urn:miriam:obo.eco:ECO%3A0000313"/>
	</rdf:Bag>
	</bqbiol:isDescribedBy>
	</rdf:Description>
	</rdf:RDF>
	</annotation>
            </qual:qualitativeSpecies>
      <qual:qualitativeSpecies qual:constant="false" metaid="meta_qual_PAR4" qual:compartment="default" sboTerm="SBO:0000354" qual:name="PAR4" qual:id="qual_PAR4">
        <notes>
          <body xmlns="http://www.w3.org/1999/xhtml"/>
        </notes>
        <annotation>
	<rdf:RDF xmlns:rdf="http://www.w3.org/1999/02/22-rdf-syntax-ns#" xmlns:bqmodel="http://biomodels.net/model-qualifiers/" xmlns:bqbiol="http://biomodels.net/biology-qualifiers/">
	<rdf:Description rdf:about="#meta_qual_PAR4">
              <bqbiol:encodes>
	<rdf:Bag>
	<rdf:li rdf:resource="urn:miriam:uniprot:Q96IZ0"/>
	</rdf:Bag>
	</bqbiol:encodes>
	
	<bqbiol:isDescribedBy>
	<rdf:Bag>
	<rdf:li rdf:resource="urn:miriam:obo.eco:ECO%3A0000313"/>
	</rdf:Bag>
	</bqbiol:isDescribedBy>
	</rdf:Description>
	</rdf:RDF>
	</annotation>
            </qual:qualitativeSpecies>
      <qual:qualitativeSpecies qual:constant="false" metaid="meta_qual_PKC_zeta" qual:compartment="default" sboTerm="SBO:0000354" qual:name="PKC_zeta" qual:id="qual_PKC_zeta">
        <notes>
          <body xmlns="http://www.w3.org/1999/xhtml"/>
        </notes>
        <annotation>
	<rdf:RDF xmlns:rdf="http://www.w3.org/1999/02/22-rdf-syntax-ns#" xmlns:bqmodel="http://biomodels.net/model-qualifiers/" xmlns:bqbiol="http://biomodels.net/biology-qualifiers/">
	<rdf:Description rdf:about="#meta_qual_PKC_zeta">
              <bqbiol:encodes>
	<rdf:Bag>
	<rdf:li rdf:resource="urn:miriam:uniprot:Q05513"/>
	</rdf:Bag>
	</bqbiol:encodes>
	
	<bqbiol:isDescribedBy>
	<rdf:Bag>
	<rdf:li rdf:resource="urn:miriam:obo.eco:ECO%3A0000313"/>
	</rdf:Bag>
	</bqbiol:isDescribedBy>
	</rdf:Description>
	</rdf:RDF>
	</annotation>
            </qual:qualitativeSpecies>
      <qual:qualitativeSpecies qual:constant="false" metaid="meta_qual_PKC_zetaPAR4" qual:compartment="default" sboTerm="SBO:0000253" qual:name="PKC_zeta/PAR4" qual:id="qual_PKC_zetaPAR4">
        <notes>
          <body xmlns="http://www.w3.org/1999/xhtml">
            <p>This species is a group, consisting of 2 components:<br/><ul>
                <li>PAR4</li><li>PKC_zeta</li></ul></p></body>
        </notes>
        <annotation>
	<rdf:RDF xmlns:rdf="http://www.w3.org/1999/02/22-rdf-syntax-ns#" xmlns:bqmodel="http://biomodels.net/model-qualifiers/" xmlns:bqbiol="http://biomodels.net/biology-qualifiers/">
	<rdf:Description rdf:about="#meta_qual_PKC_zetaPAR4">
	<bqbiol:isDescribedBy>
	<rdf:Bag>
	<rdf:li rdf:resource="urn:miriam:obo.eco:ECO%3A0000313"/>
	</rdf:Bag>
	</bqbiol:isDescribedBy>
	</rdf:Description>
	</rdf:RDF>
	</annotation>
            </qual:qualitativeSpecies>
      <qual:qualitativeSpecies qual:constant="false" metaid="meta_qual_PKC_zetaceramide" qual:compartment="default" sboTerm="SBO:0000253" qual:name="PKC_zeta/ceramide" qual:id="qual_PKC_zetaceramide">
        <notes>
          <body xmlns="http://www.w3.org/1999/xhtml">
            <p>This species is a group, consisting of 2 components:<br/><ul>
                <li>ceramide</li><li>PKC_zeta</li></ul></p></body>
        </notes>
        <annotation>
	<rdf:RDF xmlns:rdf="http://www.w3.org/1999/02/22-rdf-syntax-ns#" xmlns:bqmodel="http://biomodels.net/model-qualifiers/" xmlns:bqbiol="http://biomodels.net/biology-qualifiers/">
	<rdf:Description rdf:about="#meta_qual_PKC_zetaceramide">
	<bqbiol:isDescribedBy>
	<rdf:Bag>
	<rdf:li rdf:resource="urn:miriam:obo.eco:ECO%3A0000313"/>
	</rdf:Bag>
	</bqbiol:isDescribedBy>
	</rdf:Description>
	</rdf:RDF>
	</annotation>
            </qual:qualitativeSpecies>
      <qual:qualitativeSpecies qual:constant="false" metaid="meta_qual_response_to_oxidative_stress" qual:compartment="default" sboTerm="SBO:0000552" qual:name="response to oxidative stress" qual:id="qual_response_to_oxidative_stress">
        <notes>
          <body xmlns="http://www.w3.org/1999/xhtml"/>
        </notes>
        <annotation>
	<rdf:RDF xmlns:rdf="http://www.w3.org/1999/02/22-rdf-syntax-ns#" xmlns:bqmodel="http://biomodels.net/model-qualifiers/" xmlns:bqbiol="http://biomodels.net/biology-qualifiers/">
	<rdf:Description rdf:about="#meta_qual_response_to_oxidative_stress">
	<bqbiol:isDescribedBy>
	<rdf:Bag>
	<rdf:li rdf:resource="urn:miriam:obo.eco:ECO%3A0000313"/>
	</rdf:Bag>
	</bqbiol:isDescribedBy>
	</rdf:Description>
	</rdf:RDF>
	</annotation>
            </qual:qualitativeSpecies>
      <qual:qualitativeSpecies qual:constant="false" metaid="meta_qual_NF_kappa_B1" qual:compartment="default" sboTerm="SBO:0000354" qual:name="NF_kappa_B1" qual:id="qual_NF_kappa_B1">
        <notes>
          <body xmlns="http://www.w3.org/1999/xhtml"/>
        </notes>
        <annotation>
	<rdf:RDF xmlns:rdf="http://www.w3.org/1999/02/22-rdf-syntax-ns#" xmlns:bqmodel="http://biomodels.net/model-qualifiers/" xmlns:bqbiol="http://biomodels.net/biology-qualifiers/">
	<rdf:Description rdf:about="#meta_qual_NF_kappa_B1">
              <bqbiol:encodes>
	<rdf:Bag>
	<rdf:li rdf:resource="urn:miriam:uniprot:P19838"/>
	</rdf:Bag>
	</bqbiol:encodes>
	
	<bqbiol:isDescribedBy>
	<rdf:Bag>
	<rdf:li rdf:resource="urn:miriam:obo.eco:ECO%3A0000313"/>
	</rdf:Bag>
	</bqbiol:isDescribedBy>
	</rdf:Description>
	</rdf:RDF>
	</annotation>
            </qual:qualitativeSpecies>
      <qual:qualitativeSpecies qual:constant="false" metaid="meta_qual_RELA" qual:compartment="default" sboTerm="SBO:0000354" qual:name="RELA" qual:id="qual_RELA">
        <notes>
          <body xmlns="http://www.w3.org/1999/xhtml">
            <p>
              <b>Description for “RELA, NFKB3, p65”:</b> (RefSeq) v-rel avian reticuloendotheliosis viral oncogene homolog A</p>
</body>
        </notes>
        <annotation>
	<rdf:RDF xmlns:rdf="http://www.w3.org/1999/02/22-rdf-syntax-ns#" xmlns:bqmodel="http://biomodels.net/model-qualifiers/" xmlns:bqbiol="http://biomodels.net/biology-qualifiers/">
	<rdf:Description rdf:about="#meta_qual_RELA">
              <bqbiol:is>
	<rdf:Bag>
	<rdf:li rdf:resource="urn:miriam:entrez.gene:5970"/>
	</rdf:Bag>
	</bqbiol:is>
	<bqbiol:is>
	<rdf:Bag>
	<rdf:li rdf:resource="urn:miriam:kegg.genes:hsa%3A5970"/>
	</rdf:Bag>
	</bqbiol:is>
	<bqbiol:is>
	<rdf:Bag>
	<rdf:li rdf:resource="urn:miriam:hgnc:HGNC%3A9955"/>
	</rdf:Bag>
	</bqbiol:is>
	<bqbiol:encodes>
	<rdf:Bag>
	<rdf:li rdf:resource="urn:miriam:uniprot:Q04206"/>
	</rdf:Bag>
	</bqbiol:encodes>
	<bqbiol:hasProperty>
	<rdf:Bag>
	<rdf:li rdf:resource="urn:miriam:omim:164014"/>
	</rdf:Bag>
	</bqbiol:hasProperty>
	<bqbiol:is>
	<rdf:Bag>
	<rdf:li rdf:resource="urn:miriam:ensembl:ENSG00000173039"/>
	</rdf:Bag>
	</bqbiol:is>
	
	<bqbiol:isDescribedBy>
	<rdf:Bag>
	<rdf:li rdf:resource="urn:miriam:obo.eco:ECO%3A0000313"/>
	</rdf:Bag>
	</bqbiol:isDescribedBy>
	</rdf:Description>
	</rdf:RDF>
	</annotation>
            </qual:qualitativeSpecies>
      <qual:qualitativeSpecies qual:constant="false" metaid="meta_qual_RelANF_kappa_B1" qual:compartment="cytoplasm" sboTerm="SBO:0000253" qual:name="RelA/NF_kappa_B1" qual:id="qual_RelANF_kappa_B1">
        <notes>
          <body xmlns="http://www.w3.org/1999/xhtml">
            <p>This species is a group, consisting of 2 components:<br/><ul>
                <li>NF_kappa_B1</li><li>RELA</li></ul></p></body>
        </notes>
        <annotation>
	<rdf:RDF xmlns:rdf="http://www.w3.org/1999/02/22-rdf-syntax-ns#" xmlns:bqmodel="http://biomodels.net/model-qualifiers/" xmlns:bqbiol="http://biomodels.net/biology-qualifiers/">
	<rdf:Description rdf:about="#meta_qual_RelANF_kappa_B1">
              <bqbiol:isEncodedBy>
	<rdf:Bag>
	<rdf:li rdf:resource="urn:miriam:kegg.genes:hsa%3A5970"/>
	</rdf:Bag>
	</bqbiol:isEncodedBy>
	
	<bqbiol:isDescribedBy>
	<rdf:Bag>
	<rdf:li rdf:resource="urn:miriam:obo.eco:ECO%3A0000313"/>
	</rdf:Bag>
	</bqbiol:isDescribedBy>
	</rdf:Description>
	</rdf:RDF>
	</annotation>
            </qual:qualitativeSpecies>
      <qual:qualitativeSpecies qual:constant="false" metaid="meta_qual_regulation_of_nitric_oxide_biosynthetic_process" qual:compartment="default" sboTerm="SBO:0000552" qual:name="regulation_of_nitric_oxide_biosynthetic_process" qual:id="qual_regulation_of_nitric_oxide_biosynthetic_process">
        <notes>
          <body xmlns="http://www.w3.org/1999/xhtml"/>
        </notes>
        <annotation>
	<rdf:RDF xmlns:rdf="http://www.w3.org/1999/02/22-rdf-syntax-ns#" xmlns:bqmodel="http://biomodels.net/model-qualifiers/" xmlns:bqbiol="http://biomodels.net/biology-qualifiers/">
	<rdf:Description rdf:about="#meta_qual_regulation_of_nitric_oxide_biosynthetic_process">
	<bqbiol:isDescribedBy>
	<rdf:Bag>
	<rdf:li rdf:resource="urn:miriam:obo.eco:ECO%3A0000313"/>
	</rdf:Bag>
	</bqbiol:isDescribedBy>
	</rdf:Description>
	</rdf:RDF>
	</annotation>
            </qual:qualitativeSpecies>
      <qual:qualitativeSpecies qual:constant="false" metaid="meta_qual_Caspase_8" qual:compartment="cytoplasm" sboTerm="SBO:0000354" qual:name="Caspase_8" qual:id="qual_Caspase_8">
        <notes>
          <body xmlns="http://www.w3.org/1999/xhtml"/>
        </notes>
        <annotation>
	<rdf:RDF xmlns:rdf="http://www.w3.org/1999/02/22-rdf-syntax-ns#" xmlns:bqmodel="http://biomodels.net/model-qualifiers/" xmlns:bqbiol="http://biomodels.net/biology-qualifiers/">
	<rdf:Description rdf:about="#meta_qual_Caspase_8">
              <bqbiol:encodes>
	<rdf:Bag>
	<rdf:li rdf:resource="urn:miriam:uniprot:Q14790"/>
	</rdf:Bag>
	</bqbiol:encodes>
	
	<bqbiol:isDescribedBy>
	<rdf:Bag>
	<rdf:li rdf:resource="urn:miriam:obo.eco:ECO%3A0000313"/>
	</rdf:Bag>
	</bqbiol:isDescribedBy>
	</rdf:Description>
	</rdf:RDF>
	</annotation>
            </qual:qualitativeSpecies>
      <qual:qualitativeSpecies qual:constant="false" metaid="meta_qual_AIF" qual:compartment="mitochondria" sboTerm="SBO:0000354" qual:name="AIF" qual:id="qual_AIF">
        <notes>
          <body xmlns="http://www.w3.org/1999/xhtml"/>
        </notes>
        <annotation>
	<rdf:RDF xmlns:rdf="http://www.w3.org/1999/02/22-rdf-syntax-ns#" xmlns:bqmodel="http://biomodels.net/model-qualifiers/" xmlns:bqbiol="http://biomodels.net/biology-qualifiers/">
	<rdf:Description rdf:about="#meta_qual_AIF">
              <bqbiol:encodes>
	<rdf:Bag>
	<rdf:li rdf:resource="urn:miriam:uniprot:O95831"/>
	</rdf:Bag>
	</bqbiol:encodes>
	
	<bqbiol:isDescribedBy>
	<rdf:Bag>
	<rdf:li rdf:resource="urn:miriam:obo.eco:ECO%3A0000313"/>
	</rdf:Bag>
	</bqbiol:isDescribedBy>
	</rdf:Description>
	</rdf:RDF>
	</annotation>
            </qual:qualitativeSpecies>
      <qual:qualitativeSpecies qual:constant="false" metaid="meta_qual_AIF_1" qual:compartment="cytoplasm" sboTerm="SBO:0000354" qual:name="AIF" qual:id="qual_AIF_1">
        <notes>
          <body xmlns="http://www.w3.org/1999/xhtml"/>
        </notes>
        <annotation>
	<rdf:RDF xmlns:rdf="http://www.w3.org/1999/02/22-rdf-syntax-ns#" xmlns:bqmodel="http://biomodels.net/model-qualifiers/" xmlns:bqbiol="http://biomodels.net/biology-qualifiers/">
	<rdf:Description rdf:about="#meta_qual_AIF_1">
              <bqbiol:encodes>
	<rdf:Bag>
	<rdf:li rdf:resource="urn:miriam:uniprot:O95831"/>
	</rdf:Bag>
	</bqbiol:encodes>
	
	<bqbiol:isDescribedBy>
	<rdf:Bag>
	<rdf:li rdf:resource="urn:miriam:obo.eco:ECO%3A0000313"/>
	</rdf:Bag>
	</bqbiol:isDescribedBy>
	</rdf:Description>
	</rdf:RDF>
	</annotation>
            </qual:qualitativeSpecies>
      <qual:qualitativeSpecies qual:constant="false" metaid="meta_qual_cell_survival" qual:compartment="default" sboTerm="SBO:0000552" qual:name="cell_survival" qual:id="qual_cell_survival">
        <notes>
          <body xmlns="http://www.w3.org/1999/xhtml"/>
        </notes>
        <annotation>
	<rdf:RDF xmlns:rdf="http://www.w3.org/1999/02/22-rdf-syntax-ns#" xmlns:bqmodel="http://biomodels.net/model-qualifiers/" xmlns:bqbiol="http://biomodels.net/biology-qualifiers/">
	<rdf:Description rdf:about="#meta_qual_cell_survival">
	<bqbiol:isDescribedBy>
	<rdf:Bag>
	<rdf:li rdf:resource="urn:miriam:obo.eco:ECO%3A0000313"/>
	</rdf:Bag>
	</bqbiol:isDescribedBy>
	</rdf:Description>
	</rdf:RDF>
	</annotation>
            </qual:qualitativeSpecies>
      <qual:qualitativeSpecies qual:constant="false" metaid="meta_qual_cell_proliferation" qual:compartment="default" sboTerm="SBO:0000552" qual:name="cell_proliferation" qual:id="qual_cell_proliferation">
        <notes>
          <body xmlns="http://www.w3.org/1999/xhtml"/>
        </notes>
        <annotation>
	<rdf:RDF xmlns:rdf="http://www.w3.org/1999/02/22-rdf-syntax-ns#" xmlns:bqmodel="http://biomodels.net/model-qualifiers/" xmlns:bqbiol="http://biomodels.net/biology-qualifiers/">
	<rdf:Description rdf:about="#meta_qual_cell_proliferation">
	<bqbiol:isDescribedBy>
	<rdf:Bag>
	<rdf:li rdf:resource="urn:miriam:obo.eco:ECO%3A0000313"/>
	</rdf:Bag>
	</bqbiol:isDescribedBy>
	</rdf:Description>
	</rdf:RDF>
	</annotation>
            </qual:qualitativeSpecies>
      <qual:qualitativeSpecies qual:constant="false" metaid="meta_qual_BAX" qual:compartment="default" sboTerm="SBO:0000354" qual:name="BAX" qual:id="qual_BAX">
        <notes>
          <body xmlns="http://www.w3.org/1999/xhtml">
            <p>
              <b>Description for “BAX, BCL2L4”:</b> (RefSeq) BCL2-associated X protein</p>
</body>
        </notes>
        <annotation>
	<rdf:RDF xmlns:rdf="http://www.w3.org/1999/02/22-rdf-syntax-ns#" xmlns:bqmodel="http://biomodels.net/model-qualifiers/" xmlns:bqbiol="http://biomodels.net/biology-qualifiers/">
	<rdf:Description rdf:about="#meta_qual_BAX">
              <bqbiol:is>
	<rdf:Bag>
	<rdf:li rdf:resource="urn:miriam:entrez.gene:581"/>
	</rdf:Bag>
	</bqbiol:is>
	<bqbiol:is>
	<rdf:Bag>
	<rdf:li rdf:resource="urn:miriam:kegg.genes:hsa%3A581"/>
	</rdf:Bag>
	</bqbiol:is>
	<bqbiol:is>
	<rdf:Bag>
	<rdf:li rdf:resource="urn:miriam:hgnc:HGNC%3A959"/>
	</rdf:Bag>
	</bqbiol:is>
	<bqbiol:encodes>
	<rdf:Bag>
	<rdf:li rdf:resource="urn:miriam:uniprot:Q07812"/>
	</rdf:Bag>
	</bqbiol:encodes>
	<bqbiol:hasProperty>
	<rdf:Bag>
	<rdf:li rdf:resource="urn:miriam:omim:600040"/>
	</rdf:Bag>
	</bqbiol:hasProperty>
	<bqbiol:is>
	<rdf:Bag>
	<rdf:li rdf:resource="urn:miriam:ensembl:ENSG00000087088"/>
	</rdf:Bag>
	</bqbiol:is>
	
	<bqbiol:isDescribedBy>
	<rdf:Bag>
	<rdf:li rdf:resource="urn:miriam:obo.eco:ECO%3A0000313"/>
	</rdf:Bag>
	</bqbiol:isDescribedBy>
	</rdf:Description>
	</rdf:RDF>
	</annotation>
            </qual:qualitativeSpecies>
      <qual:qualitativeSpecies qual:constant="false" metaid="meta_qual_SPHK2" qual:compartment="default" sboTerm="SBO:0000354" qual:name="SPHK2" qual:id="qual_SPHK2">
        <notes>
          <body xmlns="http://www.w3.org/1999/xhtml">
            <p>
              <b>Description for “SPHK2, SK_2, SK-2, SPK_2, SPK-2”:</b> (RefSeq) sphingosine kinase 2 (EC:2.7.1.91)</p>
</body>
        </notes>
        <annotation>
	<rdf:RDF xmlns:rdf="http://www.w3.org/1999/02/22-rdf-syntax-ns#" xmlns:bqmodel="http://biomodels.net/model-qualifiers/" xmlns:bqbiol="http://biomodels.net/biology-qualifiers/">
	<rdf:Description rdf:about="#meta_qual_SPHK2">
              <bqbiol:hasProperty>
	<rdf:Bag>
	<rdf:li rdf:resource="urn:miriam:ec-code:2.7.1.91"/>
	</rdf:Bag>
	</bqbiol:hasProperty>
	<bqbiol:is>
	<rdf:Bag>
	<rdf:li rdf:resource="urn:miriam:entrez.gene:56848"/>
	</rdf:Bag>
	</bqbiol:is>
	<bqbiol:is>
	<rdf:Bag>
	<rdf:li rdf:resource="urn:miriam:kegg.genes:hsa%3A56848"/>
	</rdf:Bag>
	</bqbiol:is>
	<bqbiol:is>
	<rdf:Bag>
	<rdf:li rdf:resource="urn:miriam:hgnc:HGNC%3A18859"/>
	</rdf:Bag>
	</bqbiol:is>
	<bqbiol:encodes>
	<rdf:Bag>
	<rdf:li rdf:resource="urn:miriam:uniprot:Q9NRA0"/>
	<rdf:li rdf:resource="urn:miriam:uniprot:B3KV83"/>
	</rdf:Bag>
	</bqbiol:encodes>
	<bqbiol:hasProperty>
	<rdf:Bag>
	<rdf:li rdf:resource="urn:miriam:omim:607092"/>
	</rdf:Bag>
	</bqbiol:hasProperty>
	<bqbiol:is>
	<rdf:Bag>
	<rdf:li rdf:resource="urn:miriam:ensembl:ENSG00000063176"/>
	</rdf:Bag>
	</bqbiol:is>
	
	<bqbiol:isDescribedBy>
	<rdf:Bag>
	<rdf:li rdf:resource="urn:miriam:obo.eco:ECO%3A0000313"/>
	</rdf:Bag>
	</bqbiol:isDescribedBy>
	</rdf:Description>
	</rdf:RDF>
	</annotation>
            </qual:qualitativeSpecies>
      <qual:qualitativeSpecies qual:constant="false" metaid="meta_qual_sphingosine" qual:compartment="default" sboTerm="SBO:0000247" qual:name="sphingosine" qual:id="qual_sphingosine">
        <notes>
          <body xmlns="http://www.w3.org/1999/xhtml"/>
        </notes>
        <annotation>
	<rdf:RDF xmlns:rdf="http://www.w3.org/1999/02/22-rdf-syntax-ns#" xmlns:bqmodel="http://biomodels.net/model-qualifiers/" xmlns:bqbiol="http://biomodels.net/biology-qualifiers/">
	<rdf:Description rdf:about="#meta_qual_sphingosine">
              <bqbiol:is>
	<rdf:Bag>
	<rdf:li rdf:resource="urn:miriam:cas:123-78-4"/>
	</rdf:Bag>
	</bqbiol:is>
	
	<bqbiol:isDescribedBy>
	<rdf:Bag>
	<rdf:li rdf:resource="urn:miriam:obo.eco:ECO%3A0000313"/>
	</rdf:Bag>
	</bqbiol:isDescribedBy>
	</rdf:Description>
	</rdf:RDF>
	</annotation>
            </qual:qualitativeSpecies>
      <qual:qualitativeSpecies qual:constant="false" metaid="meta_qual_Sphingosine1phosphate" qual:compartment="default" sboTerm="SBO:0000247" qual:name="Sphingosine-1-phosphate" qual:id="qual_Sphingosine1phosphate">
        <notes>
          <body xmlns="http://www.w3.org/1999/xhtml"/>
        </notes>
        <annotation>
	<rdf:RDF xmlns:rdf="http://www.w3.org/1999/02/22-rdf-syntax-ns#" xmlns:bqmodel="http://biomodels.net/model-qualifiers/" xmlns:bqbiol="http://biomodels.net/biology-qualifiers/">
	<rdf:Description rdf:about="#meta_qual_Sphingosine1phosphate">
	<bqbiol:isDescribedBy>
	<rdf:Bag>
	<rdf:li rdf:resource="urn:miriam:obo.eco:ECO%3A0000313"/>
	</rdf:Bag>
	</bqbiol:isDescribedBy>
	</rdf:Description>
	</rdf:RDF>
	</annotation>
            </qual:qualitativeSpecies>
      <qual:qualitativeSpecies qual:constant="false" metaid="meta_qual_GD3" qual:compartment="default" sboTerm="SBO:0000247" qual:name="GD3" qual:id="qual_GD3">
        <notes>
          <body xmlns="http://www.w3.org/1999/xhtml"/>
        </notes>
        <annotation>
	<rdf:RDF xmlns:rdf="http://www.w3.org/1999/02/22-rdf-syntax-ns#" xmlns:bqmodel="http://biomodels.net/model-qualifiers/" xmlns:bqbiol="http://biomodels.net/biology-qualifiers/">
	<rdf:Description rdf:about="#meta_qual_GD3">
              <bqbiol:is>
	<rdf:Bag>
	<rdf:li rdf:resource="urn:miriam:cas:62010-37-1"/>
	</rdf:Bag>
	</bqbiol:is>
	
	<bqbiol:isDescribedBy>
	<rdf:Bag>
	<rdf:li rdf:resource="urn:miriam:obo.eco:ECO%3A0000313"/>
	</rdf:Bag>
	</bqbiol:isDescribedBy>
	</rdf:Description>
	</rdf:RDF>
	</annotation>
            </qual:qualitativeSpecies>
      <qual:qualitativeSpecies qual:constant="false" metaid="meta_qual_Cathepsin_D" qual:compartment="default" sboTerm="SBO:0000354" qual:name="Cathepsin_D" qual:id="qual_Cathepsin_D">
        <notes>
          <body xmlns="http://www.w3.org/1999/xhtml"/>
        </notes>
        <annotation>
	<rdf:RDF xmlns:rdf="http://www.w3.org/1999/02/22-rdf-syntax-ns#" xmlns:bqmodel="http://biomodels.net/model-qualifiers/" xmlns:bqbiol="http://biomodels.net/biology-qualifiers/">
	<rdf:Description rdf:about="#meta_qual_Cathepsin_D">
              <bqbiol:encodes>
	<rdf:Bag>
	<rdf:li rdf:resource="urn:miriam:uniprot:P07339"/>
	</rdf:Bag>
	</bqbiol:encodes>
	
	<bqbiol:isDescribedBy>
	<rdf:Bag>
	<rdf:li rdf:resource="urn:miriam:obo.eco:ECO%3A0000313"/>
	</rdf:Bag>
	</bqbiol:isDescribedBy>
	</rdf:Description>
	</rdf:RDF>
	</annotation>
            </qual:qualitativeSpecies>
      <qual:qualitativeSpecies qual:constant="false" metaid="meta_qual_Cathepsin_Dceramide" qual:compartment="default" sboTerm="SBO:0000253" qual:name="Cathepsin_D/ceramide" qual:id="qual_Cathepsin_Dceramide">
        <notes>
          <body xmlns="http://www.w3.org/1999/xhtml">
            <p>This species is a group, consisting of 2 components:<br/><ul>
                <li>Cathepsin_D</li><li>ceramide</li></ul></p></body>
        </notes>
        <annotation>
	<rdf:RDF xmlns:rdf="http://www.w3.org/1999/02/22-rdf-syntax-ns#" xmlns:bqmodel="http://biomodels.net/model-qualifiers/" xmlns:bqbiol="http://biomodels.net/biology-qualifiers/">
	<rdf:Description rdf:about="#meta_qual_Cathepsin_Dceramide">
	<bqbiol:isDescribedBy>
	<rdf:Bag>
	<rdf:li rdf:resource="urn:miriam:obo.eco:ECO%3A0000313"/>
	</rdf:Bag>
	</bqbiol:isDescribedBy>
	</rdf:Description>
	</rdf:RDF>
	</annotation>
            </qual:qualitativeSpecies>
      <qual:qualitativeSpecies qual:constant="false" metaid="meta_qual_BID" qual:compartment="cytoplasm" sboTerm="SBO:0000354" qual:name="BID" qual:id="qual_BID">
        <notes>
          <body xmlns="http://www.w3.org/1999/xhtml">
            <p>
              <b>Description for “BID, FP497”:</b> (RefSeq) BH3 interacting domain death agonist</p>
</body>
        </notes>
        <annotation>
	<rdf:RDF xmlns:rdf="http://www.w3.org/1999/02/22-rdf-syntax-ns#" xmlns:bqmodel="http://biomodels.net/model-qualifiers/" xmlns:bqbiol="http://biomodels.net/biology-qualifiers/">
	<rdf:Description rdf:about="#meta_qual_BID">
              <bqbiol:is>
	<rdf:Bag>
	<rdf:li rdf:resource="urn:miriam:entrez.gene:637"/>
	</rdf:Bag>
	</bqbiol:is>
	<bqbiol:is>
	<rdf:Bag>
	<rdf:li rdf:resource="urn:miriam:kegg.genes:hsa%3A637"/>
	</rdf:Bag>
	</bqbiol:is>
	<bqbiol:is>
	<rdf:Bag>
	<rdf:li rdf:resource="urn:miriam:hgnc:HGNC%3A1050"/>
	</rdf:Bag>
	</bqbiol:is>
	<bqbiol:encodes>
	<rdf:Bag>
	<rdf:li rdf:resource="urn:miriam:uniprot:A8ASI8"/>
	<rdf:li rdf:resource="urn:miriam:uniprot:B3KT21"/>
	<rdf:li rdf:resource="urn:miriam:uniprot:P55957"/>
	</rdf:Bag>
	</bqbiol:encodes>
	<bqbiol:hasProperty>
	<rdf:Bag>
	<rdf:li rdf:resource="urn:miriam:omim:601997"/>
	</rdf:Bag>
	</bqbiol:hasProperty>
	<bqbiol:is>
	<rdf:Bag>
	<rdf:li rdf:resource="urn:miriam:ensembl:ENSG00000015475"/>
	</rdf:Bag>
	</bqbiol:is>
	
	<bqbiol:isDescribedBy>
	<rdf:Bag>
	<rdf:li rdf:resource="urn:miriam:obo.eco:ECO%3A0000313"/>
	</rdf:Bag>
	</bqbiol:isDescribedBy>
	</rdf:Description>
	</rdf:RDF>
	</annotation>
            </qual:qualitativeSpecies>
      <qual:qualitativeSpecies qual:constant="false" metaid="meta_qual_MAP4K4" qual:compartment="default" sboTerm="SBO:0000354" qual:name="MAP4K4" qual:id="qual_MAP4K4">
        <notes>
          <body xmlns="http://www.w3.org/1999/xhtml">
            <p>
              <b>Description for “MAP4K4, FLH21957, HEL-S-31, HGK, MEKKK4, NIK”:</b> (RefSeq) mitogen-activated protein kinase kinase kinase kinase 4 (EC:2.7.11.1)</p>
</body>
        </notes>
        <annotation>
	<rdf:RDF xmlns:rdf="http://www.w3.org/1999/02/22-rdf-syntax-ns#" xmlns:bqmodel="http://biomodels.net/model-qualifiers/" xmlns:bqbiol="http://biomodels.net/biology-qualifiers/">
	<rdf:Description rdf:about="#meta_qual_MAP4K4">
              <bqbiol:hasProperty>
	<rdf:Bag>
	<rdf:li rdf:resource="urn:miriam:ec-code:2.7.11.1"/>
	</rdf:Bag>
	</bqbiol:hasProperty>
	<bqbiol:is>
	<rdf:Bag>
	<rdf:li rdf:resource="urn:miriam:entrez.gene:9448"/>
	</rdf:Bag>
	</bqbiol:is>
	<bqbiol:is>
	<rdf:Bag>
	<rdf:li rdf:resource="urn:miriam:kegg.genes:hsa%3A9448"/>
	</rdf:Bag>
	</bqbiol:is>
	<bqbiol:is>
	<rdf:Bag>
	<rdf:li rdf:resource="urn:miriam:hgnc:HGNC%3A6866"/>
	</rdf:Bag>
	</bqbiol:is>
	<bqbiol:encodes>
	<rdf:Bag>
	<rdf:li rdf:resource="urn:miriam:uniprot:O95819"/>
	</rdf:Bag>
	</bqbiol:encodes>
	<bqbiol:hasProperty>
	<rdf:Bag>
	<rdf:li rdf:resource="urn:miriam:omim:604666"/>
	</rdf:Bag>
	</bqbiol:hasProperty>
	<bqbiol:is>
	<rdf:Bag>
	<rdf:li rdf:resource="urn:miriam:ensembl:ENSG00000071054"/>
	</rdf:Bag>
	</bqbiol:is>
	
	<bqbiol:isDescribedBy>
	<rdf:Bag>
	<rdf:li rdf:resource="urn:miriam:obo.eco:ECO%3A0000313"/>
	</rdf:Bag>
	</bqbiol:isDescribedBy>
	</rdf:Description>
	</rdf:RDF>
	</annotation>
            </qual:qualitativeSpecies>
      <qual:qualitativeSpecies qual:constant="false" metaid="meta_qual_MEKK1" qual:compartment="default" sboTerm="SBO:0000354" qual:name="MEKK1" qual:id="qual_MEKK1">
        <notes>
          <body xmlns="http://www.w3.org/1999/xhtml"/>
        </notes>
        <annotation>
	<rdf:RDF xmlns:rdf="http://www.w3.org/1999/02/22-rdf-syntax-ns#" xmlns:bqmodel="http://biomodels.net/model-qualifiers/" xmlns:bqbiol="http://biomodels.net/biology-qualifiers/">
	<rdf:Description rdf:about="#meta_qual_MEKK1">
              <bqbiol:encodes>
	<rdf:Bag>
	<rdf:li rdf:resource="urn:miriam:uniprot:Q13233"/>
	</rdf:Bag>
	</bqbiol:encodes>
	
	<bqbiol:isDescribedBy>
	<rdf:Bag>
	<rdf:li rdf:resource="urn:miriam:obo.eco:ECO%3A0000313"/>
	</rdf:Bag>
	</bqbiol:isDescribedBy>
	</rdf:Description>
	</rdf:RDF>
	</annotation>
            </qual:qualitativeSpecies>
      <qual:qualitativeSpecies qual:constant="false" metaid="meta_qual_IKKs" qual:compartment="default" sboTerm="SBO:0000354" qual:name="IKKs" qual:id="qual_IKKs">
        <notes>
          <body xmlns="http://www.w3.org/1999/xhtml"/>
        </notes>
        <annotation>
	<rdf:RDF xmlns:rdf="http://www.w3.org/1999/02/22-rdf-syntax-ns#" xmlns:bqmodel="http://biomodels.net/model-qualifiers/" xmlns:bqbiol="http://biomodels.net/biology-qualifiers/">
	<rdf:Description rdf:about="#meta_qual_IKKs">
	<bqbiol:isDescribedBy>
	<rdf:Bag>
	<rdf:li rdf:resource="urn:miriam:obo.eco:ECO%3A0000313"/>
	</rdf:Bag>
	</bqbiol:isDescribedBy>
	</rdf:Description>
	</rdf:RDF>
	</annotation>
            </qual:qualitativeSpecies>
      <qual:qualitativeSpecies qual:constant="false" metaid="meta_qual_I_kappa_B_alpha" qual:compartment="default" sboTerm="SBO:0000354" qual:name="I_kappa_B_alpha" qual:id="qual_I_kappa_B_alpha">
        <notes>
          <body xmlns="http://www.w3.org/1999/xhtml"/>
        </notes>
        <annotation>
	<rdf:RDF xmlns:rdf="http://www.w3.org/1999/02/22-rdf-syntax-ns#" xmlns:bqmodel="http://biomodels.net/model-qualifiers/" xmlns:bqbiol="http://biomodels.net/biology-qualifiers/">
	<rdf:Description rdf:about="#meta_qual_I_kappa_B_alpha">
              <bqbiol:encodes>
	<rdf:Bag>
	<rdf:li rdf:resource="urn:miriam:uniprot:P25963"/>
	</rdf:Bag>
	</bqbiol:encodes>
	
	<bqbiol:isDescribedBy>
	<rdf:Bag>
	<rdf:li rdf:resource="urn:miriam:obo.eco:ECO%3A0000313"/>
	</rdf:Bag>
	</bqbiol:isDescribedBy>
	</rdf:Description>
	</rdf:RDF>
	</annotation>
            </qual:qualitativeSpecies>
      <qual:qualitativeSpecies qual:constant="false" metaid="meta_qual_NF_kappa_B1RelAI_kappa_B_alpha" qual:compartment="cytoplasm" sboTerm="SBO:0000253" qual:name="NF_kappa_B1/RelA/I_kappa_B_alpha" qual:id="qual_NF_kappa_B1RelAI_kappa_B_alpha">
        <notes>
          <body xmlns="http://www.w3.org/1999/xhtml">
            <p>This species is a group, consisting of 3 components:<br/><ul>
                <li>NF_kappa_B1</li><li>I_kappa_B_alpha</li><li>RELA</li></ul></p></body>
        </notes>
        <annotation>
	<rdf:RDF xmlns:rdf="http://www.w3.org/1999/02/22-rdf-syntax-ns#" xmlns:bqmodel="http://biomodels.net/model-qualifiers/" xmlns:bqbiol="http://biomodels.net/biology-qualifiers/">
	<rdf:Description rdf:about="#meta_qual_NF_kappa_B1RelAI_kappa_B_alpha">
              <bqbiol:isEncodedBy>
	<rdf:Bag>
	<rdf:li rdf:resource="urn:miriam:kegg.genes:hsa%3A5970"/>
	</rdf:Bag>
	</bqbiol:isEncodedBy>
	
	<bqbiol:isDescribedBy>
	<rdf:Bag>
	<rdf:li rdf:resource="urn:miriam:obo.eco:ECO%3A0000313"/>
	</rdf:Bag>
	</bqbiol:isDescribedBy>
	</rdf:Description>
	</rdf:RDF>
	</annotation>
            </qual:qualitativeSpecies>
      <qual:qualitativeSpecies qual:constant="false" metaid="meta_qual_NF_kappa_B1RelAI_kappa_B_alpha_1" qual:compartment="cytoplasm" sboTerm="SBO:0000253" qual:name="NF_kappa_B1/RelA/I_kappa_B_alpha" qual:id="qual_NF_kappa_B1RelAI_kappa_B_alpha_1">
        <notes>
          <body xmlns="http://www.w3.org/1999/xhtml">
            <p>This species is a group, consisting of 3 components:<br/><ul>
                <li>I_kappa_B_alpha</li><li>RELA</li><li>NF_kappa_B1</li></ul></p></body>
        </notes>
        <annotation>
	<rdf:RDF xmlns:rdf="http://www.w3.org/1999/02/22-rdf-syntax-ns#" xmlns:bqmodel="http://biomodels.net/model-qualifiers/" xmlns:bqbiol="http://biomodels.net/biology-qualifiers/">
	<rdf:Description rdf:about="#meta_qual_NF_kappa_B1RelAI_kappa_B_alpha_1">
              <bqbiol:isEncodedBy>
	<rdf:Bag>
	<rdf:li rdf:resource="urn:miriam:kegg.genes:hsa%3A5970"/>
	</rdf:Bag>
	</bqbiol:isEncodedBy>
	
	<bqbiol:isDescribedBy>
	<rdf:Bag>
	<rdf:li rdf:resource="urn:miriam:obo.eco:ECO%3A0000313"/>
	</rdf:Bag>
	</bqbiol:isDescribedBy>
	</rdf:Description>
	</rdf:RDF>
	</annotation>
            </qual:qualitativeSpecies>
      <qual:qualitativeSpecies qual:constant="false" metaid="meta_qual_MKK4" qual:compartment="default" sboTerm="SBO:0000354" qual:name="MKK4" qual:id="qual_MKK4">
        <notes>
          <body xmlns="http://www.w3.org/1999/xhtml"/>
        </notes>
        <annotation>
	<rdf:RDF xmlns:rdf="http://www.w3.org/1999/02/22-rdf-syntax-ns#" xmlns:bqmodel="http://biomodels.net/model-qualifiers/" xmlns:bqbiol="http://biomodels.net/biology-qualifiers/">
	<rdf:Description rdf:about="#meta_qual_MKK4">
              <bqbiol:encodes>
	<rdf:Bag>
	<rdf:li rdf:resource="urn:miriam:uniprot:P45985"/>
	</rdf:Bag>
	</bqbiol:encodes>
	
	<bqbiol:isDescribedBy>
	<rdf:Bag>
	<rdf:li rdf:resource="urn:miriam:obo.eco:ECO%3A0000313"/>
	</rdf:Bag>
	</bqbiol:isDescribedBy>
	</rdf:Description>
	</rdf:RDF>
	</annotation>
            </qual:qualitativeSpecies>
      <qual:qualitativeSpecies qual:constant="false" metaid="meta_qual_JNK1" qual:compartment="cytoplasm" sboTerm="SBO:0000354" qual:name="JNK1" qual:id="qual_JNK1">
        <notes>
          <body xmlns="http://www.w3.org/1999/xhtml"/>
        </notes>
        <annotation>
	<rdf:RDF xmlns:rdf="http://www.w3.org/1999/02/22-rdf-syntax-ns#" xmlns:bqmodel="http://biomodels.net/model-qualifiers/" xmlns:bqbiol="http://biomodels.net/biology-qualifiers/">
	<rdf:Description rdf:about="#meta_qual_JNK1">
              <bqbiol:encodes>
	<rdf:Bag>
	<rdf:li rdf:resource="urn:miriam:uniprot:P45983"/>
	</rdf:Bag>
	</bqbiol:encodes>
	
	<bqbiol:isDescribedBy>
	<rdf:Bag>
	<rdf:li rdf:resource="urn:miriam:obo.eco:ECO%3A0000313"/>
	</rdf:Bag>
	</bqbiol:isDescribedBy>
	</rdf:Description>
	</rdf:RDF>
	</annotation>
            </qual:qualitativeSpecies>
      <qual:qualitativeSpecies qual:constant="false" metaid="meta_qual_JNK1_1" qual:compartment="default" sboTerm="SBO:0000354" qual:name="JNK1" qual:id="qual_JNK1_1">
        <notes>
          <body xmlns="http://www.w3.org/1999/xhtml"/>
        </notes>
        <annotation>
	<rdf:RDF xmlns:rdf="http://www.w3.org/1999/02/22-rdf-syntax-ns#" xmlns:bqmodel="http://biomodels.net/model-qualifiers/" xmlns:bqbiol="http://biomodels.net/biology-qualifiers/">
	<rdf:Description rdf:about="#meta_qual_JNK1_1">
              <bqbiol:encodes>
	<rdf:Bag>
	<rdf:li rdf:resource="urn:miriam:uniprot:P45983"/>
	</rdf:Bag>
	</bqbiol:encodes>
	
	<bqbiol:isDescribedBy>
	<rdf:Bag>
	<rdf:li rdf:resource="urn:miriam:obo.eco:ECO%3A0000313"/>
	</rdf:Bag>
	</bqbiol:isDescribedBy>
	</rdf:Description>
	</rdf:RDF>
	</annotation>
            </qual:qualitativeSpecies>
      <qual:qualitativeSpecies qual:constant="false" metaid="meta_qual_cIAP2" qual:compartment="cytoplasm" sboTerm="SBO:0000354" qual:name="cIAP2" qual:id="qual_cIAP2">
        <notes>
          <body xmlns="http://www.w3.org/1999/xhtml"/>
        </notes>
        <annotation>
	<rdf:RDF xmlns:rdf="http://www.w3.org/1999/02/22-rdf-syntax-ns#" xmlns:bqmodel="http://biomodels.net/model-qualifiers/" xmlns:bqbiol="http://biomodels.net/biology-qualifiers/">
	<rdf:Description rdf:about="#meta_qual_cIAP2">
              <bqbiol:encodes>
	<rdf:Bag>
	<rdf:li rdf:resource="urn:miriam:uniprot:Q13489"/>
	</rdf:Bag>
	</bqbiol:encodes>
	
	<bqbiol:isDescribedBy>
	<rdf:Bag>
	<rdf:li rdf:resource="urn:miriam:obo.eco:ECO%3A0000313"/>
	</rdf:Bag>
	</bqbiol:isDescribedBy>
	</rdf:Description>
	</rdf:RDF>
	</annotation>
            </qual:qualitativeSpecies>
      <qual:qualitativeSpecies qual:constant="false" metaid="meta_qual_RAIDD" qual:compartment="default" sboTerm="SBO:0000354" qual:name="RAIDD" qual:id="qual_RAIDD">
        <notes>
          <body xmlns="http://www.w3.org/1999/xhtml"/>
        </notes>
        <annotation>
	<rdf:RDF xmlns:rdf="http://www.w3.org/1999/02/22-rdf-syntax-ns#" xmlns:bqmodel="http://biomodels.net/model-qualifiers/" xmlns:bqbiol="http://biomodels.net/biology-qualifiers/">
	<rdf:Description rdf:about="#meta_qual_RAIDD">
              <bqbiol:encodes>
	<rdf:Bag>
	<rdf:li rdf:resource="urn:miriam:uniprot:P78560"/>
	</rdf:Bag>
	</bqbiol:encodes>
	
	<bqbiol:isDescribedBy>
	<rdf:Bag>
	<rdf:li rdf:resource="urn:miriam:obo.eco:ECO%3A0000313"/>
	</rdf:Bag>
	</bqbiol:isDescribedBy>
	</rdf:Description>
	</rdf:RDF>
	</annotation>
            </qual:qualitativeSpecies>
      <qual:qualitativeSpecies qual:constant="false" metaid="meta_qual_TNFalpha" qual:compartment="default" sboTerm="SBO:0000354" qual:name="TNF-alpha" qual:id="qual_TNFalpha">
        <notes>
          <body xmlns="http://www.w3.org/1999/xhtml"/>
        </notes>
        <annotation>
	<rdf:RDF xmlns:rdf="http://www.w3.org/1999/02/22-rdf-syntax-ns#" xmlns:bqmodel="http://biomodels.net/model-qualifiers/" xmlns:bqbiol="http://biomodels.net/biology-qualifiers/">
	<rdf:Description rdf:about="#meta_qual_TNFalpha">
              <bqbiol:encodes>
	<rdf:Bag>
	<rdf:li rdf:resource="urn:miriam:uniprot:P01375"/>
	</rdf:Bag>
	</bqbiol:encodes>
	
	<bqbiol:isDescribedBy>
	<rdf:Bag>
	<rdf:li rdf:resource="urn:miriam:obo.eco:ECO%3A0000313"/>
	</rdf:Bag>
	</bqbiol:isDescribedBy>
	</rdf:Description>
	</rdf:RDF>
	</annotation>
            </qual:qualitativeSpecies>
      <qual:qualitativeSpecies qual:constant="false" metaid="meta_qual_TNFR1A" qual:compartment="transmembrane" sboTerm="SBO:0000354" qual:name="TNFR1A" qual:id="qual_TNFR1A">
        <notes>
          <body xmlns="http://www.w3.org/1999/xhtml"/>
        </notes>
        <annotation>
	<rdf:RDF xmlns:rdf="http://www.w3.org/1999/02/22-rdf-syntax-ns#" xmlns:bqmodel="http://biomodels.net/model-qualifiers/" xmlns:bqbiol="http://biomodels.net/biology-qualifiers/">
	<rdf:Description rdf:about="#meta_qual_TNFR1A">
              <bqbiol:encodes>
	<rdf:Bag>
	<rdf:li rdf:resource="urn:miriam:uniprot:P19438"/>
	</rdf:Bag>
	</bqbiol:encodes>
	
	<bqbiol:isDescribedBy>
	<rdf:Bag>
	<rdf:li rdf:resource="urn:miriam:obo.eco:ECO%3A0000313"/>
	</rdf:Bag>
	</bqbiol:isDescribedBy>
	</rdf:Description>
	</rdf:RDF>
	</annotation>
            </qual:qualitativeSpecies>
      <qual:qualitativeSpecies qual:constant="false" metaid="meta_qual_RIP" qual:compartment="cytoplasm" sboTerm="SBO:0000354" qual:name="RIP" qual:id="qual_RIP">
        <notes>
          <body xmlns="http://www.w3.org/1999/xhtml"/>
        </notes>
        <annotation>
	<rdf:RDF xmlns:rdf="http://www.w3.org/1999/02/22-rdf-syntax-ns#" xmlns:bqmodel="http://biomodels.net/model-qualifiers/" xmlns:bqbiol="http://biomodels.net/biology-qualifiers/">
	<rdf:Description rdf:about="#meta_qual_RIP">
              <bqbiol:encodes>
	<rdf:Bag>
	<rdf:li rdf:resource="urn:miriam:uniprot:Q13546"/>
	</rdf:Bag>
	</bqbiol:encodes>
	
	<bqbiol:isDescribedBy>
	<rdf:Bag>
	<rdf:li rdf:resource="urn:miriam:obo.eco:ECO%3A0000313"/>
	</rdf:Bag>
	</bqbiol:isDescribedBy>
	</rdf:Description>
	</rdf:RDF>
	</annotation>
            </qual:qualitativeSpecies>
      <qual:qualitativeSpecies qual:constant="false" metaid="meta_qual_TRADD" qual:compartment="default" sboTerm="SBO:0000354" qual:name="TRADD" qual:id="qual_TRADD">
        <notes>
          <body xmlns="http://www.w3.org/1999/xhtml">
            <p>
              <b>Description for “TRADD, Hs.89862”:</b> (RefSeq) TNFRSF1A-associated via death domain</p>
</body>
        </notes>
        <annotation>
	<rdf:RDF xmlns:rdf="http://www.w3.org/1999/02/22-rdf-syntax-ns#" xmlns:bqmodel="http://biomodels.net/model-qualifiers/" xmlns:bqbiol="http://biomodels.net/biology-qualifiers/">
	<rdf:Description rdf:about="#meta_qual_TRADD">
              <bqbiol:is>
	<rdf:Bag>
	<rdf:li rdf:resource="urn:miriam:entrez.gene:8717"/>
	</rdf:Bag>
	</bqbiol:is>
	<bqbiol:is>
	<rdf:Bag>
	<rdf:li rdf:resource="urn:miriam:kegg.genes:hsa%3A8717"/>
	</rdf:Bag>
	</bqbiol:is>
	<bqbiol:is>
	<rdf:Bag>
	<rdf:li rdf:resource="urn:miriam:hgnc:HGNC%3A12030"/>
	</rdf:Bag>
	</bqbiol:is>
	<bqbiol:encodes>
	<rdf:Bag>
	<rdf:li rdf:resource="urn:miriam:uniprot:Q15628"/>
	</rdf:Bag>
	</bqbiol:encodes>
	<bqbiol:hasProperty>
	<rdf:Bag>
	<rdf:li rdf:resource="urn:miriam:omim:603500"/>
	</rdf:Bag>
	</bqbiol:hasProperty>
	
	<bqbiol:isDescribedBy>
	<rdf:Bag>
	<rdf:li rdf:resource="urn:miriam:obo.eco:ECO%3A0000313"/>
	</rdf:Bag>
	</bqbiol:isDescribedBy>
	</rdf:Description>
	</rdf:RDF>
	</annotation>
            </qual:qualitativeSpecies>
      <qual:qualitativeSpecies qual:constant="false" metaid="meta_qual_MADD" qual:compartment="default" sboTerm="SBO:0000354" qual:name="MADD" qual:id="qual_MADD">
        <notes>
          <body xmlns="http://www.w3.org/1999/xhtml">
            <p>
              <b>Description for “MADD, DENN, IG20, RAB3GEP”:</b> (RefSeq) MAP-kinase activating death domain</p>
</body>
        </notes>
        <annotation>
	<rdf:RDF xmlns:rdf="http://www.w3.org/1999/02/22-rdf-syntax-ns#" xmlns:bqmodel="http://biomodels.net/model-qualifiers/" xmlns:bqbiol="http://biomodels.net/biology-qualifiers/">
	<rdf:Description rdf:about="#meta_qual_MADD">
              <bqbiol:is>
	<rdf:Bag>
	<rdf:li rdf:resource="urn:miriam:entrez.gene:8567"/>
	</rdf:Bag>
	</bqbiol:is>
	<bqbiol:is>
	<rdf:Bag>
	<rdf:li rdf:resource="urn:miriam:kegg.genes:hsa%3A8567"/>
	</rdf:Bag>
	</bqbiol:is>
	<bqbiol:is>
	<rdf:Bag>
	<rdf:li rdf:resource="urn:miriam:hgnc:HGNC%3A6766"/>
	</rdf:Bag>
	</bqbiol:is>
	<bqbiol:encodes>
	<rdf:Bag>
	<rdf:li rdf:resource="urn:miriam:uniprot:Q8WXG6"/>
	</rdf:Bag>
	</bqbiol:encodes>
	<bqbiol:hasProperty>
	<rdf:Bag>
	<rdf:li rdf:resource="urn:miriam:omim:603584"/>
	</rdf:Bag>
	</bqbiol:hasProperty>
	<bqbiol:is>
	<rdf:Bag>
	<rdf:li rdf:resource="urn:miriam:ensembl:ENSG00000110514"/>
	</rdf:Bag>
	</bqbiol:is>
	
	<bqbiol:isDescribedBy>
	<rdf:Bag>
	<rdf:li rdf:resource="urn:miriam:obo.eco:ECO%3A0000313"/>
	</rdf:Bag>
	</bqbiol:isDescribedBy>
	</rdf:Description>
	</rdf:RDF>
	</annotation>
            </qual:qualitativeSpecies>
      <qual:qualitativeSpecies qual:constant="false" metaid="meta_qual_TRAF2" qual:compartment="cytoplasm" sboTerm="SBO:0000354" qual:name="TRAF2" qual:id="qual_TRAF2">
        <notes>
          <body xmlns="http://www.w3.org/1999/xhtml">
            <p>
              <b>Description for “TRAF2, MGC:45012, TRAP, TRAP3”:</b> (RefSeq) TNF receptor-associated factor 2</p>
</body>
        </notes>
        <annotation>
	<rdf:RDF xmlns:rdf="http://www.w3.org/1999/02/22-rdf-syntax-ns#" xmlns:bqmodel="http://biomodels.net/model-qualifiers/" xmlns:bqbiol="http://biomodels.net/biology-qualifiers/">
	<rdf:Description rdf:about="#meta_qual_TRAF2">
              <bqbiol:is>
	<rdf:Bag>
	<rdf:li rdf:resource="urn:miriam:entrez.gene:7186"/>
	</rdf:Bag>
	</bqbiol:is>
	<bqbiol:is>
	<rdf:Bag>
	<rdf:li rdf:resource="urn:miriam:kegg.genes:hsa%3A7186"/>
	</rdf:Bag>
	</bqbiol:is>
	<bqbiol:is>
	<rdf:Bag>
	<rdf:li rdf:resource="urn:miriam:hgnc:HGNC%3A12032"/>
	</rdf:Bag>
	</bqbiol:is>
	<bqbiol:encodes>
	<rdf:Bag>
	<rdf:li rdf:resource="urn:miriam:uniprot:Q12933"/>
	</rdf:Bag>
	</bqbiol:encodes>
	<bqbiol:hasProperty>
	<rdf:Bag>
	<rdf:li rdf:resource="urn:miriam:omim:601895"/>
	</rdf:Bag>
	</bqbiol:hasProperty>
	<bqbiol:is>
	<rdf:Bag>
	<rdf:li rdf:resource="urn:miriam:ensembl:ENSG00000127191"/>
	</rdf:Bag>
	</bqbiol:is>
	
	<bqbiol:isDescribedBy>
	<rdf:Bag>
	<rdf:li rdf:resource="urn:miriam:obo.eco:ECO%3A0000313"/>
	</rdf:Bag>
	</bqbiol:isDescribedBy>
	</rdf:Description>
	</rdf:RDF>
	</annotation>
            </qual:qualitativeSpecies>
      <qual:qualitativeSpecies qual:constant="false" metaid="meta_qual_TNFalphaTNFR1ATRADDMADDcIAP2RIPTRAF2RAIDD" qual:compartment="default" sboTerm="SBO:0000253" qual:name="TNF-alpha/TNFR1A/TRADD/MADD/cIAP2/RIP/TRAF2/RAIDD" qual:id="qual_TNFalphaTNFR1ATRADDMADDcIAP2RIPTRAF2RAIDD">
        <notes>
          <body xmlns="http://www.w3.org/1999/xhtml">
            <p>This species is a group, consisting of 8 components:<br/><ul>
                <li>cIAP2</li><li>RAIDD</li><li>TNF-alpha</li><li>TNFR1A</li><li>RIP</li><li>TRADD</li><li>MADD</li><li>TRAF2</li></ul></p></body>
        </notes>
        <annotation>
	<rdf:RDF xmlns:rdf="http://www.w3.org/1999/02/22-rdf-syntax-ns#" xmlns:bqmodel="http://biomodels.net/model-qualifiers/" xmlns:bqbiol="http://biomodels.net/biology-qualifiers/">
	<rdf:Description rdf:about="#meta_qual_TNFalphaTNFR1ATRADDMADDcIAP2RIPTRAF2RAIDD">
              <bqbiol:isEncodedBy>
	<rdf:Bag>
	<rdf:li rdf:resource="urn:miriam:kegg.genes:hsa%3A8717"/>
	<rdf:li rdf:resource="urn:miriam:kegg.genes:hsa%3A8567"/>
	<rdf:li rdf:resource="urn:miriam:kegg.genes:hsa%3A7186"/>
	</rdf:Bag>
	</bqbiol:isEncodedBy>
	
	<bqbiol:isDescribedBy>
	<rdf:Bag>
	<rdf:li rdf:resource="urn:miriam:obo.eco:ECO%3A0000313"/>
	</rdf:Bag>
	</bqbiol:isDescribedBy>
	</rdf:Description>
	</rdf:RDF>
	</annotation>
            </qual:qualitativeSpecies>
      <qual:qualitativeSpecies qual:constant="false" metaid="meta_qual_response_to_hydrogen_peroxide" qual:compartment="default" sboTerm="SBO:0000552" qual:name="response to hydrogen peroxide" qual:id="qual_response_to_hydrogen_peroxide">
        <notes>
          <body xmlns="http://www.w3.org/1999/xhtml"/>
        </notes>
        <annotation>
	<rdf:RDF xmlns:rdf="http://www.w3.org/1999/02/22-rdf-syntax-ns#" xmlns:bqmodel="http://biomodels.net/model-qualifiers/" xmlns:bqbiol="http://biomodels.net/biology-qualifiers/">
	<rdf:Description rdf:about="#meta_qual_response_to_hydrogen_peroxide">
	<bqbiol:isDescribedBy>
	<rdf:Bag>
	<rdf:li rdf:resource="urn:miriam:obo.eco:ECO%3A0000313"/>
	</rdf:Bag>
	</bqbiol:isDescribedBy>
	</rdf:Description>
	</rdf:RDF>
	</annotation>
            </qual:qualitativeSpecies>
      <qual:qualitativeSpecies qual:constant="false" metaid="meta_qual_Acid_Sphingomyelinase" qual:compartment="default" sboTerm="SBO:0000354" qual:name="Acid_Sphingomyelinase" qual:id="qual_Acid_Sphingomyelinase">
        <notes>
          <body xmlns="http://www.w3.org/1999/xhtml"/>
        </notes>
        <annotation>
	<rdf:RDF xmlns:rdf="http://www.w3.org/1999/02/22-rdf-syntax-ns#" xmlns:bqmodel="http://biomodels.net/model-qualifiers/" xmlns:bqbiol="http://biomodels.net/biology-qualifiers/">
	<rdf:Description rdf:about="#meta_qual_Acid_Sphingomyelinase">
              <bqbiol:encodes>
	<rdf:Bag>
	<rdf:li rdf:resource="urn:miriam:uniprot:P17405"/>
	</rdf:Bag>
	</bqbiol:encodes>
	
	<bqbiol:isDescribedBy>
	<rdf:Bag>
	<rdf:li rdf:resource="urn:miriam:obo.eco:ECO%3A0000313"/>
	</rdf:Bag>
	</bqbiol:isDescribedBy>
	</rdf:Description>
	</rdf:RDF>
	</annotation>
            </qual:qualitativeSpecies>
      <qual:qualitativeSpecies qual:constant="false" metaid="meta_qual_MKK4_1" qual:compartment="cytoplasm" sboTerm="SBO:0000354" qual:name="MKK4" qual:id="qual_MKK4_1">
        <notes>
          <body xmlns="http://www.w3.org/1999/xhtml"/>
        </notes>
        <annotation>
	<rdf:RDF xmlns:rdf="http://www.w3.org/1999/02/22-rdf-syntax-ns#" xmlns:bqmodel="http://biomodels.net/model-qualifiers/" xmlns:bqbiol="http://biomodels.net/biology-qualifiers/">
	<rdf:Description rdf:about="#meta_qual_MKK4_1">
              <bqbiol:encodes>
	<rdf:Bag>
	<rdf:li rdf:resource="urn:miriam:uniprot:P45985"/>
	</rdf:Bag>
	</bqbiol:encodes>
	
	<bqbiol:isDescribedBy>
	<rdf:Bag>
	<rdf:li rdf:resource="urn:miriam:obo.eco:ECO%3A0000313"/>
	</rdf:Bag>
	</bqbiol:isDescribedBy>
	</rdf:Description>
	</rdf:RDF>
	</annotation>
            </qual:qualitativeSpecies>
      <qual:qualitativeSpecies qual:constant="false" metaid="meta_qual_EGF" qual:compartment="extracellular_region" sboTerm="SBO:0000354" qual:name="EGF" qual:id="qual_EGF">
        <notes>
          <body xmlns="http://www.w3.org/1999/xhtml">
            <p>
              <b>Description for “EGF, HOMG4, URG”:</b> (RefSeq) epidermal growth factor</p>
</body>
        </notes>
        <annotation>
	<rdf:RDF xmlns:rdf="http://www.w3.org/1999/02/22-rdf-syntax-ns#" xmlns:bqmodel="http://biomodels.net/model-qualifiers/" xmlns:bqbiol="http://biomodels.net/biology-qualifiers/">
	<rdf:Description rdf:about="#meta_qual_EGF">
              <bqbiol:is>
	<rdf:Bag>
	<rdf:li rdf:resource="urn:miriam:entrez.gene:1950"/>
	</rdf:Bag>
	</bqbiol:is>
	<bqbiol:is>
	<rdf:Bag>
	<rdf:li rdf:resource="urn:miriam:kegg.genes:hsa%3A1950"/>
	</rdf:Bag>
	</bqbiol:is>
	<bqbiol:is>
	<rdf:Bag>
	<rdf:li rdf:resource="urn:miriam:hgnc:HGNC%3A3229"/>
	</rdf:Bag>
	</bqbiol:is>
	<bqbiol:encodes>
	<rdf:Bag>
	<rdf:li rdf:resource="urn:miriam:uniprot:P01133"/>
	</rdf:Bag>
	</bqbiol:encodes>
	<bqbiol:hasProperty>
	<rdf:Bag>
	<rdf:li rdf:resource="urn:miriam:omim:131530"/>
	</rdf:Bag>
	</bqbiol:hasProperty>
	<bqbiol:is>
	<rdf:Bag>
	<rdf:li rdf:resource="urn:miriam:ensembl:ENSG00000138798"/>
	</rdf:Bag>
	</bqbiol:is>
	
	<bqbiol:isDescribedBy>
	<rdf:Bag>
	<rdf:li rdf:resource="urn:miriam:obo.eco:ECO%3A0000313"/>
	</rdf:Bag>
	</bqbiol:isDescribedBy>
	</rdf:Description>
	</rdf:RDF>
	</annotation>
            </qual:qualitativeSpecies>
      <qual:qualitativeSpecies qual:constant="false" metaid="meta_qual_negative_regulation_of_cell_cycle" qual:compartment="default" sboTerm="SBO:0000552" qual:name="negative_regulation_of_cell_cycle" qual:id="qual_negative_regulation_of_cell_cycle">
        <notes>
          <body xmlns="http://www.w3.org/1999/xhtml"/>
        </notes>
        <annotation>
	<rdf:RDF xmlns:rdf="http://www.w3.org/1999/02/22-rdf-syntax-ns#" xmlns:bqmodel="http://biomodels.net/model-qualifiers/" xmlns:bqbiol="http://biomodels.net/biology-qualifiers/">
	<rdf:Description rdf:about="#meta_qual_negative_regulation_of_cell_cycle">
	<bqbiol:isDescribedBy>
	<rdf:Bag>
	<rdf:li rdf:resource="urn:miriam:obo.eco:ECO%3A0000313"/>
	</rdf:Bag>
	</bqbiol:isDescribedBy>
	</rdf:Description>
	</rdf:RDF>
	</annotation>
            </qual:qualitativeSpecies>
      <qual:qualitativeSpecies qual:constant="false" metaid="meta_qual_IGF1" qual:compartment="default" sboTerm="SBO:0000354" qual:name="IGF1" qual:id="qual_IGF1">
        <notes>
          <body xmlns="http://www.w3.org/1999/xhtml">
            <p>
              <b>Description for “IGF1, IGF-I, IGF1A, IGFI”:</b> (RefSeq) insulin-like growth factor 1 (somatomedin C)</p>
</body>
        </notes>
        <annotation>
	<rdf:RDF xmlns:rdf="http://www.w3.org/1999/02/22-rdf-syntax-ns#" xmlns:bqmodel="http://biomodels.net/model-qualifiers/" xmlns:bqbiol="http://biomodels.net/biology-qualifiers/">
	<rdf:Description rdf:about="#meta_qual_IGF1">
              <bqbiol:is>
	<rdf:Bag>
	<rdf:li rdf:resource="urn:miriam:entrez.gene:3479"/>
	</rdf:Bag>
	</bqbiol:is>
	<bqbiol:is>
	<rdf:Bag>
	<rdf:li rdf:resource="urn:miriam:kegg.genes:hsa%3A3479"/>
	</rdf:Bag>
	</bqbiol:is>
	<bqbiol:is>
	<rdf:Bag>
	<rdf:li rdf:resource="urn:miriam:hgnc:HGNC%3A5464"/>
	</rdf:Bag>
	</bqbiol:is>
	<bqbiol:encodes>
	<rdf:Bag>
	<rdf:li rdf:resource="urn:miriam:uniprot:P05019"/>
	<rdf:li rdf:resource="urn:miriam:uniprot:Q5U743"/>
	<rdf:li rdf:resource="urn:miriam:uniprot:Q59GC5"/>
	<rdf:li rdf:resource="urn:miriam:uniprot:P01343"/>
	</rdf:Bag>
	</bqbiol:encodes>
	<bqbiol:hasProperty>
	<rdf:Bag>
	<rdf:li rdf:resource="urn:miriam:omim:147440"/>
	</rdf:Bag>
	</bqbiol:hasProperty>
	<bqbiol:is>
	<rdf:Bag>
	<rdf:li rdf:resource="urn:miriam:ensembl:ENSG00000017427"/>
	</rdf:Bag>
	</bqbiol:is>
	
	<bqbiol:isDescribedBy>
	<rdf:Bag>
	<rdf:li rdf:resource="urn:miriam:obo.eco:ECO%3A0000313"/>
	</rdf:Bag>
	</bqbiol:isDescribedBy>
	</rdf:Description>
	</rdf:RDF>
	</annotation>
            </qual:qualitativeSpecies>
      <qual:qualitativeSpecies qual:constant="false" metaid="meta_qual_tumor_necrosis_factor_receptor_activity" qual:compartment="default" sboTerm="SBO:0000552" qual:name="tumor necrosis factor receptor activity" qual:id="qual_tumor_necrosis_factor_receptor_activity">
        <notes>
          <body xmlns="http://www.w3.org/1999/xhtml"/>
        </notes>
        <annotation>
	<rdf:RDF xmlns:rdf="http://www.w3.org/1999/02/22-rdf-syntax-ns#" xmlns:bqmodel="http://biomodels.net/model-qualifiers/" xmlns:bqbiol="http://biomodels.net/biology-qualifiers/">
	<rdf:Description rdf:about="#meta_qual_tumor_necrosis_factor_receptor_activity">
	<bqbiol:isDescribedBy>
	<rdf:Bag>
	<rdf:li rdf:resource="urn:miriam:obo.eco:ECO%3A0000313"/>
	</rdf:Bag>
	</bqbiol:isDescribedBy>
	</rdf:Description>
	</rdf:RDF>
	</annotation>
            </qual:qualitativeSpecies>
      <qual:qualitativeSpecies qual:constant="false" metaid="meta_qual_PP2A_Heterotrimer" qual:compartment="mitochondria" sboTerm="SBO:0000253" qual:name="PP2A_Heterotrimer" qual:id="qual_PP2A_Heterotrimer">
        <notes>
          <body xmlns="http://www.w3.org/1999/xhtml">
            <p>This species is a group, consisting of 0 components:<br/><ul/></p></body>
        </notes>
        <annotation>
	<rdf:RDF xmlns:rdf="http://www.w3.org/1999/02/22-rdf-syntax-ns#" xmlns:bqmodel="http://biomodels.net/model-qualifiers/" xmlns:bqbiol="http://biomodels.net/biology-qualifiers/">
	<rdf:Description rdf:about="#meta_qual_PP2A_Heterotrimer">
	<bqbiol:isDescribedBy>
	<rdf:Bag>
	<rdf:li rdf:resource="urn:miriam:obo.eco:ECO%3A0000313"/>
	</rdf:Bag>
	</bqbiol:isDescribedBy>
	</rdf:Description>
	</rdf:RDF>
	</annotation>
            </qual:qualitativeSpecies>
      <qual:qualitativeSpecies qual:constant="false" metaid="meta_qual_AKT1" qual:compartment="cytoplasm" sboTerm="SBO:0000354" qual:name="AKT1" qual:id="qual_AKT1">
        <notes>
          <body xmlns="http://www.w3.org/1999/xhtml">
            <p>
              <b>Description for “AKT1, AKT, CWS6, PKB, PKB-ALPHA, PRKBA, RAC, RAC-ALPHA”:</b> (RefSeq) v-akt murine thymoma viral oncogene homolog 1 (EC:2.7.11.1)</p>
</body>
        </notes>
        <annotation>
	<rdf:RDF xmlns:rdf="http://www.w3.org/1999/02/22-rdf-syntax-ns#" xmlns:bqmodel="http://biomodels.net/model-qualifiers/" xmlns:bqbiol="http://biomodels.net/biology-qualifiers/">
	<rdf:Description rdf:about="#meta_qual_AKT1">
              <bqbiol:hasProperty>
	<rdf:Bag>
	<rdf:li rdf:resource="urn:miriam:ec-code:2.7.11.1"/>
	</rdf:Bag>
	</bqbiol:hasProperty>
	<bqbiol:is>
	<rdf:Bag>
	<rdf:li rdf:resource="urn:miriam:entrez.gene:207"/>
	</rdf:Bag>
	</bqbiol:is>
	<bqbiol:is>
	<rdf:Bag>
	<rdf:li rdf:resource="urn:miriam:kegg.genes:hsa%3A207"/>
	</rdf:Bag>
	</bqbiol:is>
	<bqbiol:is>
	<rdf:Bag>
	<rdf:li rdf:resource="urn:miriam:hgnc:HGNC%3A391"/>
	</rdf:Bag>
	</bqbiol:is>
	<bqbiol:encodes>
	<rdf:Bag>
	<rdf:li rdf:resource="urn:miriam:uniprot:B0LPE5"/>
	<rdf:li rdf:resource="urn:miriam:uniprot:P31749"/>
	</rdf:Bag>
	</bqbiol:encodes>
	<bqbiol:hasProperty>
	<rdf:Bag>
	<rdf:li rdf:resource="urn:miriam:omim:164730"/>
	</rdf:Bag>
	</bqbiol:hasProperty>
	<bqbiol:is>
	<rdf:Bag>
	<rdf:li rdf:resource="urn:miriam:ensembl:ENSG00000142208"/>
	</rdf:Bag>
	</bqbiol:is>
	
	<bqbiol:isDescribedBy>
	<rdf:Bag>
	<rdf:li rdf:resource="urn:miriam:obo.eco:ECO%3A0000313"/>
	</rdf:Bag>
	</bqbiol:isDescribedBy>
	</rdf:Description>
	</rdf:RDF>
	</annotation>
            </qual:qualitativeSpecies>
      <qual:qualitativeSpecies qual:constant="false" metaid="meta_qual_response_to_UV" qual:compartment="default" sboTerm="SBO:0000552" qual:name="response to UV" qual:id="qual_response_to_UV">
        <notes>
          <body xmlns="http://www.w3.org/1999/xhtml"/>
        </notes>
        <annotation>
	<rdf:RDF xmlns:rdf="http://www.w3.org/1999/02/22-rdf-syntax-ns#" xmlns:bqmodel="http://biomodels.net/model-qualifiers/" xmlns:bqbiol="http://biomodels.net/biology-qualifiers/">
	<rdf:Description rdf:about="#meta_qual_response_to_UV">
	<bqbiol:isDescribedBy>
	<rdf:Bag>
	<rdf:li rdf:resource="urn:miriam:obo.eco:ECO%3A0000313"/>
	</rdf:Bag>
	</bqbiol:isDescribedBy>
	</rdf:Description>
	</rdf:RDF>
	</annotation>
            </qual:qualitativeSpecies>
      <qual:qualitativeSpecies qual:constant="false" metaid="meta_qual_PDGFA" qual:compartment="default" sboTerm="SBO:0000354" qual:name="PDGFA" qual:id="qual_PDGFA">
        <notes>
          <body xmlns="http://www.w3.org/1999/xhtml">
            <p>
              <b>Description for “PDGFA, PDGF-A, PDGF1”:</b> (RefSeq) platelet-derived growth factor alpha polypeptide</p>
</body>
        </notes>
        <annotation>
	<rdf:RDF xmlns:rdf="http://www.w3.org/1999/02/22-rdf-syntax-ns#" xmlns:bqmodel="http://biomodels.net/model-qualifiers/" xmlns:bqbiol="http://biomodels.net/biology-qualifiers/">
	<rdf:Description rdf:about="#meta_qual_PDGFA">
              <bqbiol:is>
	<rdf:Bag>
	<rdf:li rdf:resource="urn:miriam:entrez.gene:5154"/>
	</rdf:Bag>
	</bqbiol:is>
	<bqbiol:is>
	<rdf:Bag>
	<rdf:li rdf:resource="urn:miriam:kegg.genes:hsa%3A5154"/>
	</rdf:Bag>
	</bqbiol:is>
	<bqbiol:is>
	<rdf:Bag>
	<rdf:li rdf:resource="urn:miriam:hgnc:HGNC%3A8799"/>
	</rdf:Bag>
	</bqbiol:is>
	<bqbiol:encodes>
	<rdf:Bag>
	<rdf:li rdf:resource="urn:miriam:uniprot:P04085"/>
	</rdf:Bag>
	</bqbiol:encodes>
	<bqbiol:hasProperty>
	<rdf:Bag>
	<rdf:li rdf:resource="urn:miriam:omim:173430"/>
	</rdf:Bag>
	</bqbiol:hasProperty>
	<bqbiol:is>
	<rdf:Bag>
	<rdf:li rdf:resource="urn:miriam:ensembl:ENSG00000197461"/>
	</rdf:Bag>
	</bqbiol:is>
	
	<bqbiol:isDescribedBy>
	<rdf:Bag>
	<rdf:li rdf:resource="urn:miriam:obo.eco:ECO%3A0000313"/>
	</rdf:Bag>
	</bqbiol:isDescribedBy>
	</rdf:Description>
	</rdf:RDF>
	</annotation>
            </qual:qualitativeSpecies>
      <qual:qualitativeSpecies qual:constant="false" metaid="meta_qual_MYC" qual:compartment="default" sboTerm="SBO:0000354" qual:name="MYC" qual:id="qual_MYC">
        <notes>
          <body xmlns="http://www.w3.org/1999/xhtml">
            <p>
              <b>Description for “MYC, MRTL, MYCC, bHLHe39, c-Myc”:</b> (RefSeq) v-myc avian myelocytomatosis viral oncogene homolog</p>
</body>
        </notes>
        <annotation>
	<rdf:RDF xmlns:rdf="http://www.w3.org/1999/02/22-rdf-syntax-ns#" xmlns:bqmodel="http://biomodels.net/model-qualifiers/" xmlns:bqbiol="http://biomodels.net/biology-qualifiers/">
	<rdf:Description rdf:about="#meta_qual_MYC">
              <bqbiol:is>
	<rdf:Bag>
	<rdf:li rdf:resource="urn:miriam:entrez.gene:4609"/>
	</rdf:Bag>
	</bqbiol:is>
	<bqbiol:is>
	<rdf:Bag>
	<rdf:li rdf:resource="urn:miriam:kegg.genes:hsa%3A4609"/>
	</rdf:Bag>
	</bqbiol:is>
	<bqbiol:is>
	<rdf:Bag>
	<rdf:li rdf:resource="urn:miriam:hgnc:HGNC%3A7553"/>
	</rdf:Bag>
	</bqbiol:is>
	<bqbiol:encodes>
	<rdf:Bag>
	<rdf:li rdf:resource="urn:miriam:uniprot:P01106"/>
	</rdf:Bag>
	</bqbiol:encodes>
	<bqbiol:hasProperty>
	<rdf:Bag>
	<rdf:li rdf:resource="urn:miriam:omim:190080"/>
	</rdf:Bag>
	</bqbiol:hasProperty>
	<bqbiol:is>
	<rdf:Bag>
	<rdf:li rdf:resource="urn:miriam:ensembl:ENSG00000136997"/>
	</rdf:Bag>
	</bqbiol:is>
	
	<bqbiol:isDescribedBy>
	<rdf:Bag>
	<rdf:li rdf:resource="urn:miriam:obo.eco:ECO%3A0000313"/>
	</rdf:Bag>
	</bqbiol:isDescribedBy>
	</rdf:Description>
	</rdf:RDF>
	</annotation>
            </qual:qualitativeSpecies>
      <qual:qualitativeSpecies qual:constant="false" metaid="meta_qual_glutathione" qual:compartment="default" sboTerm="SBO:0000247" qual:name="glutathione" qual:id="qual_glutathione">
        <notes>
          <body xmlns="http://www.w3.org/1999/xhtml"/>
        </notes>
        <annotation>
	<rdf:RDF xmlns:rdf="http://www.w3.org/1999/02/22-rdf-syntax-ns#" xmlns:bqmodel="http://biomodels.net/model-qualifiers/" xmlns:bqbiol="http://biomodels.net/biology-qualifiers/">
	<rdf:Description rdf:about="#meta_qual_glutathione">
              <bqbiol:is>
	<rdf:Bag>
	<rdf:li rdf:resource="urn:miriam:cas:17-18-8"/>
	</rdf:Bag>
	</bqbiol:is>
	
	<bqbiol:isDescribedBy>
	<rdf:Bag>
	<rdf:li rdf:resource="urn:miriam:obo.eco:ECO%3A0000313"/>
	</rdf:Bag>
	</bqbiol:isDescribedBy>
	</rdf:Description>
	</rdf:RDF>
	</annotation>
            </qual:qualitativeSpecies>
      <qual:qualitativeSpecies qual:constant="false" metaid="meta_qual_FAN" qual:compartment="default" sboTerm="SBO:0000354" qual:name="FAN" qual:id="qual_FAN">
        <notes>
          <body xmlns="http://www.w3.org/1999/xhtml"/>
        </notes>
        <annotation>
	<rdf:RDF xmlns:rdf="http://www.w3.org/1999/02/22-rdf-syntax-ns#" xmlns:bqmodel="http://biomodels.net/model-qualifiers/" xmlns:bqbiol="http://biomodels.net/biology-qualifiers/">
	<rdf:Description rdf:about="#meta_qual_FAN">
              <bqbiol:encodes>
	<rdf:Bag>
	<rdf:li rdf:resource="urn:miriam:uniprot:Q8IW26"/>
	</rdf:Bag>
	</bqbiol:encodes>
	
	<bqbiol:isDescribedBy>
	<rdf:Bag>
	<rdf:li rdf:resource="urn:miriam:obo.eco:ECO%3A0000313"/>
	</rdf:Bag>
	</bqbiol:isDescribedBy>
	</rdf:Description>
	</rdf:RDF>
	</annotation>
            </qual:qualitativeSpecies>
      <qual:qualitativeSpecies qual:constant="false" metaid="meta_qual_TNFR1A_1" qual:compartment="default" sboTerm="SBO:0000354" qual:name="TNFR1A" qual:id="qual_TNFR1A_1">
        <notes>
          <body xmlns="http://www.w3.org/1999/xhtml"/>
        </notes>
        <annotation>
	<rdf:RDF xmlns:rdf="http://www.w3.org/1999/02/22-rdf-syntax-ns#" xmlns:bqmodel="http://biomodels.net/model-qualifiers/" xmlns:bqbiol="http://biomodels.net/biology-qualifiers/">
	<rdf:Description rdf:about="#meta_qual_TNFR1A_1">
              <bqbiol:encodes>
	<rdf:Bag>
	<rdf:li rdf:resource="urn:miriam:uniprot:P19438"/>
	</rdf:Bag>
	</bqbiol:encodes>
	
	<bqbiol:isDescribedBy>
	<rdf:Bag>
	<rdf:li rdf:resource="urn:miriam:obo.eco:ECO%3A0000313"/>
	</rdf:Bag>
	</bqbiol:isDescribedBy>
	</rdf:Description>
	</rdf:RDF>
	</annotation>
            </qual:qualitativeSpecies>
      <qual:qualitativeSpecies qual:constant="false" metaid="meta_qual_TNFalphaTNFR1AFAN" qual:compartment="default" sboTerm="SBO:0000253" qual:name="TNF-alpha/TNFR1A/FAN" qual:id="qual_TNFalphaTNFR1AFAN">
        <notes>
          <body xmlns="http://www.w3.org/1999/xhtml">
            <p>This species is a group, consisting of 3 components:<br/><ul>
                <li>FAN</li><li>TNF-alpha</li><li>TNFR1A</li></ul></p></body>
        </notes>
        <annotation>
	<rdf:RDF xmlns:rdf="http://www.w3.org/1999/02/22-rdf-syntax-ns#" xmlns:bqmodel="http://biomodels.net/model-qualifiers/" xmlns:bqbiol="http://biomodels.net/biology-qualifiers/">
	<rdf:Description rdf:about="#meta_qual_TNFalphaTNFR1AFAN">
	<bqbiol:isDescribedBy>
	<rdf:Bag>
	<rdf:li rdf:resource="urn:miriam:obo.eco:ECO%3A0000313"/>
	</rdf:Bag>
	</bqbiol:isDescribedBy>
	</rdf:Description>
	</rdf:RDF>
	</annotation>
            </qual:qualitativeSpecies>
      <qual:qualitativeSpecies qual:constant="false" metaid="meta_qual_GW4869" qual:compartment="default" sboTerm="SBO:0000247" qual:name="GW4869" qual:id="qual_GW4869">
        <notes>
          <body xmlns="http://www.w3.org/1999/xhtml"/>
        </notes>
        <annotation>
	<rdf:RDF xmlns:rdf="http://www.w3.org/1999/02/22-rdf-syntax-ns#" xmlns:bqmodel="http://biomodels.net/model-qualifiers/" xmlns:bqbiol="http://biomodels.net/biology-qualifiers/">
	<rdf:Description rdf:about="#meta_qual_GW4869">
	<bqbiol:isDescribedBy>
	<rdf:Bag>
	<rdf:li rdf:resource="urn:miriam:obo.eco:ECO%3A0000313"/>
	</rdf:Bag>
	</bqbiol:isDescribedBy>
	</rdf:Description>
	</rdf:RDF>
	</annotation>
            </qual:qualitativeSpecies>
      <qual:qualitativeSpecies qual:constant="false" metaid="meta_qual_C11AG" qual:compartment="default" sboTerm="SBO:0000247" qual:name="C11AG" qual:id="qual_C11AG">
        <notes>
          <body xmlns="http://www.w3.org/1999/xhtml"/>
        </notes>
        <annotation>
	<rdf:RDF xmlns:rdf="http://www.w3.org/1999/02/22-rdf-syntax-ns#" xmlns:bqmodel="http://biomodels.net/model-qualifiers/" xmlns:bqbiol="http://biomodels.net/biology-qualifiers/">
	<rdf:Description rdf:about="#meta_qual_C11AG">
	<bqbiol:isDescribedBy>
	<rdf:Bag>
	<rdf:li rdf:resource="urn:miriam:obo.eco:ECO%3A0000313"/>
	</rdf:Bag>
	</bqbiol:isDescribedBy>
	</rdf:Description>
	</rdf:RDF>
	</annotation>
            </qual:qualitativeSpecies>
      <qual:qualitativeSpecies qual:constant="false" metaid="meta_qual_TNFalpha_1" qual:compartment="extracellular_region" sboTerm="SBO:0000354" qual:name="TNF-alpha" qual:id="qual_TNFalpha_1">
        <notes>
          <body xmlns="http://www.w3.org/1999/xhtml"/>
        </notes>
        <annotation>
	<rdf:RDF xmlns:rdf="http://www.w3.org/1999/02/22-rdf-syntax-ns#" xmlns:bqmodel="http://biomodels.net/model-qualifiers/" xmlns:bqbiol="http://biomodels.net/biology-qualifiers/">
	<rdf:Description rdf:about="#meta_qual_TNFalpha_1">
              <bqbiol:encodes>
	<rdf:Bag>
	<rdf:li rdf:resource="urn:miriam:uniprot:P01375"/>
	</rdf:Bag>
	</bqbiol:encodes>
	
	<bqbiol:isDescribedBy>
	<rdf:Bag>
	<rdf:li rdf:resource="urn:miriam:obo.eco:ECO%3A0000313"/>
	</rdf:Bag>
	</bqbiol:isDescribedBy>
	</rdf:Description>
	</rdf:RDF>
	</annotation>
            </qual:qualitativeSpecies>
      <qual:qualitativeSpecies qual:constant="false" metaid="meta_qual_MEK2" qual:compartment="default" sboTerm="SBO:0000354" qual:name="MEK2" qual:id="qual_MEK2">
        <notes>
          <body xmlns="http://www.w3.org/1999/xhtml"/>
        </notes>
        <annotation>
	<rdf:RDF xmlns:rdf="http://www.w3.org/1999/02/22-rdf-syntax-ns#" xmlns:bqmodel="http://biomodels.net/model-qualifiers/" xmlns:bqbiol="http://biomodels.net/biology-qualifiers/">
	<rdf:Description rdf:about="#meta_qual_MEK2">
              <bqbiol:encodes>
	<rdf:Bag>
	<rdf:li rdf:resource="urn:miriam:uniprot:P36507"/>
	</rdf:Bag>
	</bqbiol:encodes>
	
	<bqbiol:isDescribedBy>
	<rdf:Bag>
	<rdf:li rdf:resource="urn:miriam:obo.eco:ECO%3A0000313"/>
	</rdf:Bag>
	</bqbiol:isDescribedBy>
	</rdf:Description>
	</rdf:RDF>
	</annotation>
            </qual:qualitativeSpecies>
      <qual:qualitativeSpecies qual:constant="false" metaid="meta_qual_ERK2" qual:compartment="cytoplasm" sboTerm="SBO:0000354" qual:name="ERK2" qual:id="qual_ERK2">
        <notes>
          <body xmlns="http://www.w3.org/1999/xhtml"/>
        </notes>
        <annotation>
	<rdf:RDF xmlns:rdf="http://www.w3.org/1999/02/22-rdf-syntax-ns#" xmlns:bqmodel="http://biomodels.net/model-qualifiers/" xmlns:bqbiol="http://biomodels.net/biology-qualifiers/">
	<rdf:Description rdf:about="#meta_qual_ERK2">
              <bqbiol:encodes>
	<rdf:Bag>
	<rdf:li rdf:resource="urn:miriam:uniprot:P28482"/>
	</rdf:Bag>
	</bqbiol:encodes>
	
	<bqbiol:isDescribedBy>
	<rdf:Bag>
	<rdf:li rdf:resource="urn:miriam:obo.eco:ECO%3A0000313"/>
	</rdf:Bag>
	</bqbiol:isDescribedBy>
	</rdf:Description>
	</rdf:RDF>
	</annotation>
            </qual:qualitativeSpecies>
      <qual:qualitativeSpecies qual:constant="false" metaid="meta_qual_MEK1" qual:compartment="default" sboTerm="SBO:0000354" qual:name="MEK1" qual:id="qual_MEK1">
        <notes>
          <body xmlns="http://www.w3.org/1999/xhtml"/>
        </notes>
        <annotation>
	<rdf:RDF xmlns:rdf="http://www.w3.org/1999/02/22-rdf-syntax-ns#" xmlns:bqmodel="http://biomodels.net/model-qualifiers/" xmlns:bqbiol="http://biomodels.net/biology-qualifiers/">
	<rdf:Description rdf:about="#meta_qual_MEK1">
              <bqbiol:encodes>
	<rdf:Bag>
	<rdf:li rdf:resource="urn:miriam:uniprot:Q02750"/>
	</rdf:Bag>
	</bqbiol:encodes>
	
	<bqbiol:isDescribedBy>
	<rdf:Bag>
	<rdf:li rdf:resource="urn:miriam:obo.eco:ECO%3A0000313"/>
	</rdf:Bag>
	</bqbiol:isDescribedBy>
	</rdf:Description>
	</rdf:RDF>
	</annotation>
            </qual:qualitativeSpecies>
      <qual:qualitativeSpecies qual:constant="false" metaid="meta_qual_BAD" qual:compartment="default" sboTerm="SBO:0000354" qual:name="BAD" qual:id="qual_BAD">
        <notes>
          <body xmlns="http://www.w3.org/1999/xhtml">
            <p>
              <b>Description for “BAD, BBC2, BCL2L8”:</b> (RefSeq) BCL2-associated agonist of cell death</p>
</body>
        </notes>
        <annotation>
	<rdf:RDF xmlns:rdf="http://www.w3.org/1999/02/22-rdf-syntax-ns#" xmlns:bqmodel="http://biomodels.net/model-qualifiers/" xmlns:bqbiol="http://biomodels.net/biology-qualifiers/">
	<rdf:Description rdf:about="#meta_qual_BAD">
              <bqbiol:is>
	<rdf:Bag>
	<rdf:li rdf:resource="urn:miriam:entrez.gene:572"/>
	</rdf:Bag>
	</bqbiol:is>
	<bqbiol:is>
	<rdf:Bag>
	<rdf:li rdf:resource="urn:miriam:kegg.genes:hsa%3A572"/>
	</rdf:Bag>
	</bqbiol:is>
	<bqbiol:is>
	<rdf:Bag>
	<rdf:li rdf:resource="urn:miriam:hgnc:HGNC%3A936"/>
	</rdf:Bag>
	</bqbiol:is>
	<bqbiol:encodes>
	<rdf:Bag>
	<rdf:li rdf:resource="urn:miriam:uniprot:Q92934"/>
	</rdf:Bag>
	</bqbiol:encodes>
	<bqbiol:hasProperty>
	<rdf:Bag>
	<rdf:li rdf:resource="urn:miriam:omim:603167"/>
	</rdf:Bag>
	</bqbiol:hasProperty>
	<bqbiol:is>
	<rdf:Bag>
	<rdf:li rdf:resource="urn:miriam:ensembl:ENSG00000002330"/>
	</rdf:Bag>
	</bqbiol:is>
	
	<bqbiol:isDescribedBy>
	<rdf:Bag>
	<rdf:li rdf:resource="urn:miriam:obo.eco:ECO%3A0000313"/>
	</rdf:Bag>
	</bqbiol:isDescribedBy>
	</rdf:Description>
	</rdf:RDF>
	</annotation>
            </qual:qualitativeSpecies>
      <qual:qualitativeSpecies qual:constant="false" metaid="meta_qual_Acid_Ceramidase" qual:compartment="default" sboTerm="SBO:0000354" qual:name="Acid_Ceramidase" qual:id="qual_Acid_Ceramidase">
        <notes>
          <body xmlns="http://www.w3.org/1999/xhtml"/>
        </notes>
        <annotation>
	<rdf:RDF xmlns:rdf="http://www.w3.org/1999/02/22-rdf-syntax-ns#" xmlns:bqmodel="http://biomodels.net/model-qualifiers/" xmlns:bqbiol="http://biomodels.net/biology-qualifiers/">
	<rdf:Description rdf:about="#meta_qual_Acid_Ceramidase">
              <bqbiol:encodes>
	<rdf:Bag>
	<rdf:li rdf:resource="urn:miriam:uniprot:Q13510"/>
	</rdf:Bag>
	</bqbiol:encodes>
	
	<bqbiol:isDescribedBy>
	<rdf:Bag>
	<rdf:li rdf:resource="urn:miriam:obo.eco:ECO%3A0000313"/>
	</rdf:Bag>
	</bqbiol:isDescribedBy>
	</rdf:Description>
	</rdf:RDF>
	</annotation>
            </qual:qualitativeSpecies>
      <qual:qualitativeSpecies qual:constant="false" metaid="meta_qual_Free_Fatty_acid" qual:compartment="default" sboTerm="SBO:0000247" qual:name="Free_Fatty_acid" qual:id="qual_Free_Fatty_acid">
        <notes>
          <body xmlns="http://www.w3.org/1999/xhtml"/>
        </notes>
        <annotation>
	<rdf:RDF xmlns:rdf="http://www.w3.org/1999/02/22-rdf-syntax-ns#" xmlns:bqmodel="http://biomodels.net/model-qualifiers/" xmlns:bqbiol="http://biomodels.net/biology-qualifiers/">
	<rdf:Description rdf:about="#meta_qual_Free_Fatty_acid">
	<bqbiol:isDescribedBy>
	<rdf:Bag>
	<rdf:li rdf:resource="urn:miriam:obo.eco:ECO%3A0000313"/>
	</rdf:Bag>
	</bqbiol:isDescribedBy>
	</rdf:Description>
	</rdf:RDF>
	</annotation>
            </qual:qualitativeSpecies>
      <qual:qualitativeSpecies qual:constant="false" metaid="meta_qual_response_to_radiation" qual:compartment="default" sboTerm="SBO:0000552" qual:name="response to radiation" qual:id="qual_response_to_radiation">
        <notes>
          <body xmlns="http://www.w3.org/1999/xhtml"/>
        </notes>
        <annotation>
	<rdf:RDF xmlns:rdf="http://www.w3.org/1999/02/22-rdf-syntax-ns#" xmlns:bqmodel="http://biomodels.net/model-qualifiers/" xmlns:bqbiol="http://biomodels.net/biology-qualifiers/">
	<rdf:Description rdf:about="#meta_qual_response_to_radiation">
	<bqbiol:isDescribedBy>
	<rdf:Bag>
	<rdf:li rdf:resource="urn:miriam:obo.eco:ECO%3A0000313"/>
	</rdf:Bag>
	</bqbiol:isDescribedBy>
	</rdf:Description>
	</rdf:RDF>
	</annotation>
            </qual:qualitativeSpecies>
      <qual:qualitativeSpecies qual:constant="false" metaid="meta_qual_MEK1_1" qual:compartment="cytoplasm" sboTerm="SBO:0000354" qual:name="MEK1" qual:id="qual_MEK1_1">
        <notes>
          <body xmlns="http://www.w3.org/1999/xhtml"/>
        </notes>
        <annotation>
	<rdf:RDF xmlns:rdf="http://www.w3.org/1999/02/22-rdf-syntax-ns#" xmlns:bqmodel="http://biomodels.net/model-qualifiers/" xmlns:bqbiol="http://biomodels.net/biology-qualifiers/">
	<rdf:Description rdf:about="#meta_qual_MEK1_1">
              <bqbiol:encodes>
	<rdf:Bag>
	<rdf:li rdf:resource="urn:miriam:uniprot:Q02750"/>
	</rdf:Bag>
	</bqbiol:encodes>
	
	<bqbiol:isDescribedBy>
	<rdf:Bag>
	<rdf:li rdf:resource="urn:miriam:obo.eco:ECO%3A0000313"/>
	</rdf:Bag>
	</bqbiol:isDescribedBy>
	</rdf:Description>
	</rdf:RDF>
	</annotation>
            </qual:qualitativeSpecies>
      <qual:qualitativeSpecies qual:constant="false" metaid="meta_qual_MEK2_1" qual:compartment="cytoplasm" sboTerm="SBO:0000354" qual:name="MEK2" qual:id="qual_MEK2_1">
        <notes>
          <body xmlns="http://www.w3.org/1999/xhtml"/>
        </notes>
        <annotation>
	<rdf:RDF xmlns:rdf="http://www.w3.org/1999/02/22-rdf-syntax-ns#" xmlns:bqmodel="http://biomodels.net/model-qualifiers/" xmlns:bqbiol="http://biomodels.net/biology-qualifiers/">
	<rdf:Description rdf:about="#meta_qual_MEK2_1">
              <bqbiol:encodes>
	<rdf:Bag>
	<rdf:li rdf:resource="urn:miriam:uniprot:P36507"/>
	</rdf:Bag>
	</bqbiol:encodes>
	
	<bqbiol:isDescribedBy>
	<rdf:Bag>
	<rdf:li rdf:resource="urn:miriam:obo.eco:ECO%3A0000313"/>
	</rdf:Bag>
	</bqbiol:isDescribedBy>
	</rdf:Description>
	</rdf:RDF>
	</annotation>
            </qual:qualitativeSpecies>
      <qual:qualitativeSpecies qual:constant="false" metaid="meta_qual_FADD" qual:compartment="default" sboTerm="SBO:0000354" qual:name="FADD" qual:id="qual_FADD">
        <notes>
          <body xmlns="http://www.w3.org/1999/xhtml">
            <p>
              <b>Description for “FADD, MORT1”:</b> (RefSeq) Fas (TNFRSF6)-associated via death domain</p>
</body>
        </notes>
        <annotation>
	<rdf:RDF xmlns:rdf="http://www.w3.org/1999/02/22-rdf-syntax-ns#" xmlns:bqmodel="http://biomodels.net/model-qualifiers/" xmlns:bqbiol="http://biomodels.net/biology-qualifiers/">
	<rdf:Description rdf:about="#meta_qual_FADD">
              <bqbiol:is>
	<rdf:Bag>
	<rdf:li rdf:resource="urn:miriam:entrez.gene:8772"/>
	</rdf:Bag>
	</bqbiol:is>
	<bqbiol:is>
	<rdf:Bag>
	<rdf:li rdf:resource="urn:miriam:kegg.genes:hsa%3A8772"/>
	</rdf:Bag>
	</bqbiol:is>
	<bqbiol:is>
	<rdf:Bag>
	<rdf:li rdf:resource="urn:miriam:hgnc:HGNC%3A3573"/>
	</rdf:Bag>
	</bqbiol:is>
	<bqbiol:encodes>
	<rdf:Bag>
	<rdf:li rdf:resource="urn:miriam:uniprot:Q13158"/>
	</rdf:Bag>
	</bqbiol:encodes>
	<bqbiol:hasProperty>
	<rdf:Bag>
	<rdf:li rdf:resource="urn:miriam:omim:602457"/>
	</rdf:Bag>
	</bqbiol:hasProperty>
	<bqbiol:is>
	<rdf:Bag>
	<rdf:li rdf:resource="urn:miriam:ensembl:ENSG00000168040"/>
	</rdf:Bag>
	</bqbiol:is>
	
	<bqbiol:isDescribedBy>
	<rdf:Bag>
	<rdf:li rdf:resource="urn:miriam:obo.eco:ECO%3A0000313"/>
	</rdf:Bag>
	</bqbiol:isDescribedBy>
	</rdf:Description>
	</rdf:RDF>
	</annotation>
            </qual:qualitativeSpecies>
      <qual:qualitativeSpecies qual:constant="false" metaid="meta_qual_FADDCaspase_8" qual:compartment="default" sboTerm="SBO:0000253" qual:name="FADD/Caspase_8" qual:id="qual_FADDCaspase_8">
        <notes>
          <body xmlns="http://www.w3.org/1999/xhtml">
            <p>This species is a group, consisting of 2 components:<br/><ul>
                <li>Caspase_8</li><li>FADD</li></ul></p></body>
        </notes>
        <annotation>
	<rdf:RDF xmlns:rdf="http://www.w3.org/1999/02/22-rdf-syntax-ns#" xmlns:bqmodel="http://biomodels.net/model-qualifiers/" xmlns:bqbiol="http://biomodels.net/biology-qualifiers/">
	<rdf:Description rdf:about="#meta_qual_FADDCaspase_8">
              <bqbiol:isEncodedBy>
	<rdf:Bag>
	<rdf:li rdf:resource="urn:miriam:kegg.genes:hsa%3A8772"/>
	</rdf:Bag>
	</bqbiol:isEncodedBy>
	
	<bqbiol:isDescribedBy>
	<rdf:Bag>
	<rdf:li rdf:resource="urn:miriam:obo.eco:ECO%3A0000313"/>
	</rdf:Bag>
	</bqbiol:isDescribedBy>
	</rdf:Description>
	</rdf:RDF>
	</annotation>
            </qual:qualitativeSpecies>
      <qual:qualitativeSpecies qual:constant="false" metaid="meta_qual_RB1" qual:compartment="default" sboTerm="SBO:0000354" qual:name="RB1" qual:id="qual_RB1">
        <notes>
          <body xmlns="http://www.w3.org/1999/xhtml">
            <p>
              <b>Description for “RB1, OSRC, PPP1R130, RB, p105-Rb, pRb, pp110”:</b> (RefSeq) retinoblastoma 1</p>
</body>
        </notes>
        <annotation>
	<rdf:RDF xmlns:rdf="http://www.w3.org/1999/02/22-rdf-syntax-ns#" xmlns:bqmodel="http://biomodels.net/model-qualifiers/" xmlns:bqbiol="http://biomodels.net/biology-qualifiers/">
	<rdf:Description rdf:about="#meta_qual_RB1">
              <bqbiol:is>
	<rdf:Bag>
	<rdf:li rdf:resource="urn:miriam:entrez.gene:5925"/>
	</rdf:Bag>
	</bqbiol:is>
	<bqbiol:is>
	<rdf:Bag>
	<rdf:li rdf:resource="urn:miriam:kegg.genes:hsa%3A5925"/>
	</rdf:Bag>
	</bqbiol:is>
	<bqbiol:is>
	<rdf:Bag>
	<rdf:li rdf:resource="urn:miriam:hgnc:HGNC%3A9884"/>
	</rdf:Bag>
	</bqbiol:is>
	<bqbiol:encodes>
	<rdf:Bag>
	<rdf:li rdf:resource="urn:miriam:uniprot:P06400"/>
	<rdf:li rdf:resource="urn:miriam:uniprot:Q5VW46"/>
	</rdf:Bag>
	</bqbiol:encodes>
	<bqbiol:hasProperty>
	<rdf:Bag>
	<rdf:li rdf:resource="urn:miriam:omim:614041"/>
	</rdf:Bag>
	</bqbiol:hasProperty>
	<bqbiol:is>
	<rdf:Bag>
	<rdf:li rdf:resource="urn:miriam:ensembl:ENSG00000139687"/>
	</rdf:Bag>
	</bqbiol:is>
	
	<bqbiol:isDescribedBy>
	<rdf:Bag>
	<rdf:li rdf:resource="urn:miriam:obo.eco:ECO%3A0000313"/>
	</rdf:Bag>
	</bqbiol:isDescribedBy>
	</rdf:Description>
	</rdf:RDF>
	</annotation>
            </qual:qualitativeSpecies>
      <qual:qualitativeSpecies qual:constant="false" metaid="meta_qual_response_to_heat" qual:compartment="default" sboTerm="SBO:0000552" qual:name="response to heat" qual:id="qual_response_to_heat">
        <notes>
          <body xmlns="http://www.w3.org/1999/xhtml"/>
        </notes>
        <annotation>
	<rdf:RDF xmlns:rdf="http://www.w3.org/1999/02/22-rdf-syntax-ns#" xmlns:bqmodel="http://biomodels.net/model-qualifiers/" xmlns:bqbiol="http://biomodels.net/biology-qualifiers/">
	<rdf:Description rdf:about="#meta_qual_response_to_heat">
	<bqbiol:isDescribedBy>
	<rdf:Bag>
	<rdf:li rdf:resource="urn:miriam:obo.eco:ECO%3A0000313"/>
	</rdf:Bag>
	</bqbiol:isDescribedBy>
	</rdf:Description>
	</rdf:RDF>
	</annotation>
            </qual:qualitativeSpecies>
      <qual:qualitativeSpecies qual:constant="false" metaid="meta_qual_BAG4" qual:compartment="cytoplasm" sboTerm="SBO:0000354" qual:name="BAG4" qual:id="qual_BAG4">
        <notes>
          <body xmlns="http://www.w3.org/1999/xhtml">
            <p>
              <b>Description for “BAG4, BAG-4, SODD”:</b> (RefSeq) BCL2-associated athanogene 4</p>
</body>
        </notes>
        <annotation>
	<rdf:RDF xmlns:rdf="http://www.w3.org/1999/02/22-rdf-syntax-ns#" xmlns:bqmodel="http://biomodels.net/model-qualifiers/" xmlns:bqbiol="http://biomodels.net/biology-qualifiers/">
	<rdf:Description rdf:about="#meta_qual_BAG4">
              <bqbiol:is>
	<rdf:Bag>
	<rdf:li rdf:resource="urn:miriam:entrez.gene:9530"/>
	</rdf:Bag>
	</bqbiol:is>
	<bqbiol:is>
	<rdf:Bag>
	<rdf:li rdf:resource="urn:miriam:kegg.genes:hsa%3A9530"/>
	</rdf:Bag>
	</bqbiol:is>
	<bqbiol:is>
	<rdf:Bag>
	<rdf:li rdf:resource="urn:miriam:hgnc:HGNC%3A940"/>
	</rdf:Bag>
	</bqbiol:is>
	<bqbiol:encodes>
	<rdf:Bag>
	<rdf:li rdf:resource="urn:miriam:uniprot:O95429"/>
	</rdf:Bag>
	</bqbiol:encodes>
	<bqbiol:hasProperty>
	<rdf:Bag>
	<rdf:li rdf:resource="urn:miriam:omim:603884"/>
	</rdf:Bag>
	</bqbiol:hasProperty>
	<bqbiol:is>
	<rdf:Bag>
	<rdf:li rdf:resource="urn:miriam:ensembl:ENSG00000156735"/>
	</rdf:Bag>
	</bqbiol:is>
	
	<bqbiol:isDescribedBy>
	<rdf:Bag>
	<rdf:li rdf:resource="urn:miriam:obo.eco:ECO%3A0000313"/>
	</rdf:Bag>
	</bqbiol:isDescribedBy>
	</rdf:Description>
	</rdf:RDF>
	</annotation>
            </qual:qualitativeSpecies>
      <qual:qualitativeSpecies qual:constant="false" metaid="meta_qual_TNFR1ABAG4" qual:compartment="default" sboTerm="SBO:0000253" qual:name="TNFR1A/BAG4" qual:id="qual_TNFR1ABAG4">
        <notes>
          <body xmlns="http://www.w3.org/1999/xhtml">
            <p>This species is a group, consisting of 2 components:<br/><ul>
                <li>BAG4</li><li>TNFR1A</li></ul></p></body>
        </notes>
        <annotation>
	<rdf:RDF xmlns:rdf="http://www.w3.org/1999/02/22-rdf-syntax-ns#" xmlns:bqmodel="http://biomodels.net/model-qualifiers/" xmlns:bqbiol="http://biomodels.net/biology-qualifiers/">
	<rdf:Description rdf:about="#meta_qual_TNFR1ABAG4">
              <bqbiol:isEncodedBy>
	<rdf:Bag>
	<rdf:li rdf:resource="urn:miriam:kegg.genes:hsa%3A9530"/>
	</rdf:Bag>
	</bqbiol:isEncodedBy>
	
	<bqbiol:isDescribedBy>
	<rdf:Bag>
	<rdf:li rdf:resource="urn:miriam:obo.eco:ECO%3A0000313"/>
	</rdf:Bag>
	</bqbiol:isDescribedBy>
	</rdf:Description>
	</rdf:RDF>
	</annotation>
            </qual:qualitativeSpecies>
      <qual:qualitativeSpecies qual:constant="false" metaid="meta_qual_TNFR1ABAG4TNFalpha" qual:compartment="default" sboTerm="SBO:0000253" qual:name="TNFR1A/BAG4/TNF-alpha" qual:id="qual_TNFR1ABAG4TNFalpha">
        <notes>
          <body xmlns="http://www.w3.org/1999/xhtml">
            <p>This species is a group, consisting of 3 components:<br/><ul>
                <li>TNFR1A</li><li>TNF-alpha</li><li>BAG4</li></ul></p></body>
        </notes>
        <annotation>
	<rdf:RDF xmlns:rdf="http://www.w3.org/1999/02/22-rdf-syntax-ns#" xmlns:bqmodel="http://biomodels.net/model-qualifiers/" xmlns:bqbiol="http://biomodels.net/biology-qualifiers/">
	<rdf:Description rdf:about="#meta_qual_TNFR1ABAG4TNFalpha">
              <bqbiol:isEncodedBy>
	<rdf:Bag>
	<rdf:li rdf:resource="urn:miriam:kegg.genes:hsa%3A9530"/>
	</rdf:Bag>
	</bqbiol:isEncodedBy>
	
	<bqbiol:isDescribedBy>
	<rdf:Bag>
	<rdf:li rdf:resource="urn:miriam:obo.eco:ECO%3A0000313"/>
	</rdf:Bag>
	</bqbiol:isDescribedBy>
	</rdf:Description>
	</rdf:RDF>
	</annotation>
            </qual:qualitativeSpecies>
      <qual:qualitativeSpecies qual:constant="false" metaid="meta_qual_I_kappa_B_alpha_degradation_00" qual:compartment="default" sboTerm="SBO:0000354" qual:name="I_kappa_B_alpha_(degradation)_0-0" qual:id="qual_I_kappa_B_alpha_degradation_00">
        <notes>
          <body xmlns="http://www.w3.org/1999/xhtml"/>
        </notes>
        <annotation>
	<rdf:RDF xmlns:rdf="http://www.w3.org/1999/02/22-rdf-syntax-ns#" xmlns:bqmodel="http://biomodels.net/model-qualifiers/" xmlns:bqbiol="http://biomodels.net/biology-qualifiers/">
	<rdf:Description rdf:about="#meta_qual_I_kappa_B_alpha_degradation_00">
              <bqbiol:encodes>
	<rdf:Bag>
	<rdf:li rdf:resource="urn:miriam:uniprot:P25963"/>
	</rdf:Bag>
	</bqbiol:encodes>
	
	<bqbiol:isDescribedBy>
	<rdf:Bag>
	<rdf:li rdf:resource="urn:miriam:obo.eco:ECO%3A0000313"/>
	</rdf:Bag>
	</bqbiol:isDescribedBy>
	</rdf:Description>
	</rdf:RDF>
	</annotation>
            </qual:qualitativeSpecies>
      <qual:qualitativeSpecies qual:constant="false" metaid="meta_qual_OKADAIC_ACID" qual:compartment="default" sboTerm="SBO:0000247" qual:name="OKADAIC_ACID" qual:id="qual_OKADAIC_ACID">
        <notes>
          <body xmlns="http://www.w3.org/1999/xhtml"/>
        </notes>
        <annotation>
	<rdf:RDF xmlns:rdf="http://www.w3.org/1999/02/22-rdf-syntax-ns#" xmlns:bqmodel="http://biomodels.net/model-qualifiers/" xmlns:bqbiol="http://biomodels.net/biology-qualifiers/">
	<rdf:Description rdf:about="#meta_qual_OKADAIC_ACID">
              <bqbiol:is>
	<rdf:Bag>
	<rdf:li rdf:resource="urn:miriam:cas:78111-17-8"/>
	</rdf:Bag>
	</bqbiol:is>
	
	<bqbiol:isDescribedBy>
	<rdf:Bag>
	<rdf:li rdf:resource="urn:miriam:obo.eco:ECO%3A0000313"/>
	</rdf:Bag>
	</bqbiol:isDescribedBy>
	</rdf:Description>
	</rdf:RDF>
	</annotation>
            </qual:qualitativeSpecies>
      <qual:qualitativeSpecies qual:constant="false" metaid="meta_qual_negative_transcription_elongation_factor_activity" qual:compartment="default" sboTerm="SBO:0000552" qual:name="negative transcription elongation factor activity" qual:id="qual_negative_transcription_elongation_factor_activity">
        <notes>
          <body xmlns="http://www.w3.org/1999/xhtml"/>
        </notes>
        <annotation>
	<rdf:RDF xmlns:rdf="http://www.w3.org/1999/02/22-rdf-syntax-ns#" xmlns:bqmodel="http://biomodels.net/model-qualifiers/" xmlns:bqbiol="http://biomodels.net/biology-qualifiers/">
	<rdf:Description rdf:about="#meta_qual_negative_transcription_elongation_factor_activity">
	<bqbiol:isDescribedBy>
	<rdf:Bag>
	<rdf:li rdf:resource="urn:miriam:obo.eco:ECO%3A0000313"/>
	</rdf:Bag>
	</bqbiol:isDescribedBy>
	</rdf:Description>
	</rdf:RDF>
	</annotation>
            </qual:qualitativeSpecies>
    </qual:listOfQualitativeSpecies>
    <qual:listOfTransitions xmlns:qual="http://www.sbml.org/sbml/level3/version1/qual/version1">
      <qual:transition metaid="_102fccff-bde4-4d62-b69d-a97b8af82551" sboTerm="SBO:0000170" qual:id="tr">
        <annotation>
	<rdf:RDF xmlns:rdf="http://www.w3.org/1999/02/22-rdf-syntax-ns#" xmlns:bqmodel="http://biomodels.net/model-qualifiers/" xmlns:bqbiol="http://biomodels.net/biology-qualifiers/">
	<rdf:Description rdf:about="#_102fccff-bde4-4d62-b69d-a97b8af82551">
              <bqbiol:is>
	<rdf:Bag>
	<rdf:li rdf:resource="urn:miriam:biomodels.sbo:SBO%3A0000170"/>
	</rdf:Bag>
	</bqbiol:is>
	<bqbiol:isDescribedBy>
	<rdf:Bag>
	<rdf:li rdf:resource="urn:miriam:obo.eco:ECO%3A0000313"/>
	</rdf:Bag>
	</bqbiol:isDescribedBy>
	
	<bqbiol:isDescribedBy>
	<rdf:Bag>
	<rdf:li rdf:resource="urn:miriam:obo.go:GO%3A0006979"/>
	</rdf:Bag>
	</bqbiol:isDescribedBy>
	</rdf:Description>
	</rdf:RDF>
	</annotation>
              <qual:listOfInputs>
          <qual:input metaid="meta_in" qual:transitionEffect="none" qual:sign="positive" sboTerm="SBO:0000170" qual:qualitativeSpecies="qual_response_to_oxidative_stress" qual:id="in"/>
        </qual:listOfInputs>
        <qual:listOfOutputs>
          <qual:output qual:transitionEffect="assignmentLevel" qual:qualitativeSpecies="qual_Neutral_sphingomyelinase_II" qual:id="out"/>
        </qual:listOfOutputs>
      </qual:transition>
      <qual:transition metaid="_2860326b-7367-4903-aea8-2cc1710f5220" qual:id="tr_1">
        <annotation>
	<rdf:RDF xmlns:rdf="http://www.w3.org/1999/02/22-rdf-syntax-ns#" xmlns:bqmodel="http://biomodels.net/model-qualifiers/" xmlns:bqbiol="http://biomodels.net/biology-qualifiers/">
	<rdf:Description rdf:about="#_2860326b-7367-4903-aea8-2cc1710f5220">
              <bqbiol:isDescribedBy>
	<rdf:Bag>
	<rdf:li rdf:resource="urn:miriam:obo.eco:ECO%3A0000313"/>
	</rdf:Bag>
	</bqbiol:isDescribedBy>
	<bqbiol:isDescribedBy>
	<rdf:Bag>
	<rdf:li rdf:resource="urn:miriam:obo.go:GO%3A0045428"/>
	</rdf:Bag>
	</bqbiol:isDescribedBy>
	
	<bqbiol:isDescribedBy>
	<rdf:Bag>
	<rdf:li rdf:resource="urn:miriam:pubmed:9446561"/>
	</rdf:Bag>
	</bqbiol:isDescribedBy>
	</rdf:Description>
	</rdf:RDF>
	</annotation>
              <qual:listOfInputs>
          <qual:input metaid="meta_in_1" qual:transitionEffect="none" qual:qualitativeSpecies="qual_RelANF_kappa_B1" qual:id="in_1"/>
        </qual:listOfInputs>
        <qual:listOfOutputs>
          <qual:output qual:transitionEffect="assignmentLevel" qual:qualitativeSpecies="qual_regulation_of_nitric_oxide_biosynthetic_process" qual:id="out_1"/>
        </qual:listOfOutputs>
      </qual:transition>
      <qual:transition metaid="dba7cc13-37e4-4626-8452-920a15d7a589" qual:id="tr_2">
        <annotation>
	<rdf:RDF xmlns:rdf="http://www.w3.org/1999/02/22-rdf-syntax-ns#" xmlns:bqmodel="http://biomodels.net/model-qualifiers/" xmlns:bqbiol="http://biomodels.net/biology-qualifiers/">
	<rdf:Description rdf:about="#dba7cc13-37e4-4626-8452-920a15d7a589">
	<bqbiol:isDescribedBy>
	<rdf:Bag>
	<rdf:li rdf:resource="urn:miriam:obo.eco:ECO%3A0000313"/>
	</rdf:Bag>
	</bqbiol:isDescribedBy>
	</rdf:Description>
	</rdf:RDF>
	</annotation>
              <qual:listOfInputs>
          <qual:input metaid="meta_in_2" qual:transitionEffect="none" qual:qualitativeSpecies="qual_PKC_zetaceramide" qual:id="in_2"/>
        </qual:listOfInputs>
        <qual:listOfOutputs>
          <qual:output qual:transitionEffect="assignmentLevel" qual:qualitativeSpecies="qual_cell_survival" qual:id="out_2"/>
        </qual:listOfOutputs>
      </qual:transition>
      <qual:transition metaid="_7dd9c985-4ac6-4e78-a97d-9fafd6e34fc0" sboTerm="SBO:0000170" qual:id="tr_3">
        <annotation>
	<rdf:RDF xmlns:rdf="http://www.w3.org/1999/02/22-rdf-syntax-ns#" xmlns:bqmodel="http://biomodels.net/model-qualifiers/" xmlns:bqbiol="http://biomodels.net/biology-qualifiers/">
	<rdf:Description rdf:about="#_7dd9c985-4ac6-4e78-a97d-9fafd6e34fc0">
              <bqbiol:is>
	<rdf:Bag>
	<rdf:li rdf:resource="urn:miriam:biomodels.sbo:SBO%3A0000170"/>
	</rdf:Bag>
	</bqbiol:is>
	<bqbiol:isDescribedBy>
	<rdf:Bag>
	<rdf:li rdf:resource="urn:miriam:obo.eco:ECO%3A0000313"/>
	</rdf:Bag>
	</bqbiol:isDescribedBy>
	
	<bqbiol:isDescribedBy>
	<rdf:Bag>
	<rdf:li rdf:resource="urn:miriam:obo.go:GO%3A0042542"/>
	</rdf:Bag>
	</bqbiol:isDescribedBy>
	</rdf:Description>
	</rdf:RDF>
	</annotation>
              <qual:listOfInputs>
          <qual:input metaid="meta_in_3" qual:transitionEffect="none" qual:sign="positive" sboTerm="SBO:0000170" qual:qualitativeSpecies="qual_response_to_hydrogen_peroxide" qual:id="in_3"/>
        </qual:listOfInputs>
        <qual:listOfOutputs>
          <qual:output qual:transitionEffect="assignmentLevel" qual:qualitativeSpecies="qual_Acid_Sphingomyelinase" qual:id="out_3"/>
        </qual:listOfOutputs>
      </qual:transition>
      <qual:transition metaid="_5638c85b-fb49-4643-90f5-13d22d6f0d18" sboTerm="SBO:0000170" qual:id="tr_4">
        <annotation>
	<rdf:RDF xmlns:rdf="http://www.w3.org/1999/02/22-rdf-syntax-ns#" xmlns:bqmodel="http://biomodels.net/model-qualifiers/" xmlns:bqbiol="http://biomodels.net/biology-qualifiers/">
	<rdf:Description rdf:about="#_5638c85b-fb49-4643-90f5-13d22d6f0d18">
              <bqbiol:is>
	<rdf:Bag>
	<rdf:li rdf:resource="urn:miriam:biomodels.sbo:SBO%3A0000170"/>
	</rdf:Bag>
	</bqbiol:is>
	<bqbiol:isDescribedBy>
	<rdf:Bag>
	<rdf:li rdf:resource="urn:miriam:obo.eco:ECO%3A0000313"/>
	</rdf:Bag>
	</bqbiol:isDescribedBy>
	
	<bqbiol:isDescribedBy>
	<rdf:Bag>
	<rdf:li rdf:resource="urn:miriam:obo.go:GO%3A0005031"/>
	</rdf:Bag>
	</bqbiol:isDescribedBy>
	</rdf:Description>
	</rdf:RDF>
	</annotation>
              <qual:listOfInputs>
          <qual:input metaid="meta_in_4" qual:transitionEffect="none" qual:sign="positive" sboTerm="SBO:0000170" qual:qualitativeSpecies="qual_tumor_necrosis_factor_receptor_activity" qual:id="in_4"/>
        </qual:listOfInputs>
        <qual:listOfOutputs>
          <qual:output qual:transitionEffect="assignmentLevel" qual:qualitativeSpecies="qual_PP2A_Heterotrimer" qual:id="out_4"/>
        </qual:listOfOutputs>
      </qual:transition>
      <qual:transition metaid="ca0d6080-bf63-410b-a428-52708e768b69" sboTerm="SBO:0000170" qual:id="tr_5">
        <annotation>
	<rdf:RDF xmlns:rdf="http://www.w3.org/1999/02/22-rdf-syntax-ns#" xmlns:bqmodel="http://biomodels.net/model-qualifiers/" xmlns:bqbiol="http://biomodels.net/biology-qualifiers/">
	<rdf:Description rdf:about="#ca0d6080-bf63-410b-a428-52708e768b69">
              <bqbiol:is>
	<rdf:Bag>
	<rdf:li rdf:resource="urn:miriam:biomodels.sbo:SBO%3A0000170"/>
	</rdf:Bag>
	</bqbiol:is>
	<bqbiol:isDescribedBy>
	<rdf:Bag>
	<rdf:li rdf:resource="urn:miriam:obo.eco:ECO%3A0000313"/>
	</rdf:Bag>
	</bqbiol:isDescribedBy>
	
	<bqbiol:isDescribedBy>
	<rdf:Bag>
	<rdf:li rdf:resource="urn:miriam:obo.go:GO%3A0009411"/>
	</rdf:Bag>
	</bqbiol:isDescribedBy>
	</rdf:Description>
	</rdf:RDF>
	</annotation>
              <qual:listOfInputs>
          <qual:input metaid="meta_in_5" qual:transitionEffect="none" qual:sign="positive" sboTerm="SBO:0000170" qual:qualitativeSpecies="qual_response_to_UV" qual:id="in_5"/>
        </qual:listOfInputs>
        <qual:listOfOutputs>
          <qual:output qual:transitionEffect="assignmentLevel" qual:qualitativeSpecies="qual_Acid_Sphingomyelinase" qual:id="out_5"/>
        </qual:listOfOutputs>
      </qual:transition>
      <qual:transition metaid="_1487552f-31c6-49a8-876a-5a7a44931731" qual:id="tr_6">
        <annotation>
	<rdf:RDF xmlns:rdf="http://www.w3.org/1999/02/22-rdf-syntax-ns#" xmlns:bqmodel="http://biomodels.net/model-qualifiers/" xmlns:bqbiol="http://biomodels.net/biology-qualifiers/">
	<rdf:Description rdf:about="#_1487552f-31c6-49a8-876a-5a7a44931731">
              <bqbiol:isDescribedBy>
	<rdf:Bag>
	<rdf:li rdf:resource="urn:miriam:obo.eco:ECO%3A0000313"/>
	</rdf:Bag>
	</bqbiol:isDescribedBy>
	<bqbiol:isDescribedBy>
	<rdf:Bag>
	<rdf:li rdf:resource="urn:miriam:obo.go:GO%3A0001574"/>
	</rdf:Bag>
	</bqbiol:isDescribedBy>
	
	<bqbiol:isDescribedBy>
	<rdf:Bag>
	<rdf:li rdf:resource="urn:miriam:pubmed:9287216"/>
	</rdf:Bag>
	</bqbiol:isDescribedBy>
	</rdf:Description>
	</rdf:RDF>
	</annotation>
              <qual:listOfInputs>
          <qual:input metaid="meta_in_6" qual:transitionEffect="none" qual:qualitativeSpecies="qual_ceramide" qual:id="in_6"/>
        </qual:listOfInputs>
        <qual:listOfOutputs>
          <qual:output qual:transitionEffect="assignmentLevel" qual:qualitativeSpecies="qual_GD3" qual:id="out_6"/>
        </qual:listOfOutputs>
      </qual:transition>
      <qual:transition metaid="e5fd6ef0-abd0-4cec-871a-41af3c9ed3ac" sboTerm="SBO:0000170" qual:id="tr_7">
        <annotation>
	<rdf:RDF xmlns:rdf="http://www.w3.org/1999/02/22-rdf-syntax-ns#" xmlns:bqmodel="http://biomodels.net/model-qualifiers/" xmlns:bqbiol="http://biomodels.net/biology-qualifiers/">
	<rdf:Description rdf:about="#e5fd6ef0-abd0-4cec-871a-41af3c9ed3ac">
              <bqbiol:is>
	<rdf:Bag>
	<rdf:li rdf:resource="urn:miriam:biomodels.sbo:SBO%3A0000170"/>
	</rdf:Bag>
	</bqbiol:is>
	<bqbiol:isDescribedBy>
	<rdf:Bag>
	<rdf:li rdf:resource="urn:miriam:obo.eco:ECO%3A0000313"/>
	</rdf:Bag>
	</bqbiol:isDescribedBy>
	
	<bqbiol:isDescribedBy>
	<rdf:Bag>
	<rdf:li rdf:resource="urn:miriam:obo.go:GO%3A0009314"/>
	</rdf:Bag>
	</bqbiol:isDescribedBy>
	</rdf:Description>
	</rdf:RDF>
	</annotation>
              <qual:listOfInputs>
          <qual:input metaid="meta_in_7" qual:transitionEffect="none" qual:sign="positive" sboTerm="SBO:0000170" qual:qualitativeSpecies="qual_response_to_radiation" qual:id="in_7"/>
        </qual:listOfInputs>
        <qual:listOfOutputs>
          <qual:output qual:transitionEffect="assignmentLevel" qual:qualitativeSpecies="qual_Acid_Sphingomyelinase" qual:id="out_7"/>
        </qual:listOfOutputs>
      </qual:transition>
      <qual:transition metaid="_68d43fd2-1d99-4068-b22c-a83ab517a755" qual:id="tr_8">
        <annotation>
	<rdf:RDF xmlns:rdf="http://www.w3.org/1999/02/22-rdf-syntax-ns#" xmlns:bqmodel="http://biomodels.net/model-qualifiers/" xmlns:bqbiol="http://biomodels.net/biology-qualifiers/">
	<rdf:Description rdf:about="#_68d43fd2-1d99-4068-b22c-a83ab517a755">
              <bqbiol:isDescribedBy>
	<rdf:Bag>
	<rdf:li rdf:resource="urn:miriam:obo.eco:ECO%3A0000313"/>
	</rdf:Bag>
	</bqbiol:isDescribedBy>
	
	<bqbiol:isDescribedBy>
	<rdf:Bag>
	<rdf:li rdf:resource="urn:miriam:obo.go:GO%3A0008283"/>
	</rdf:Bag>
	</bqbiol:isDescribedBy>
	</rdf:Description>
	</rdf:RDF>
	</annotation>
              <qual:listOfInputs>
          <qual:input metaid="meta_in_8" qual:transitionEffect="none" qual:qualitativeSpecies="qual_ERK1PKC_delta" qual:id="in_8"/>
        </qual:listOfInputs>
        <qual:listOfOutputs>
          <qual:output qual:transitionEffect="assignmentLevel" qual:qualitativeSpecies="qual_cell_proliferation" qual:id="out_8"/>
        </qual:listOfOutputs>
      </qual:transition>
      <qual:transition metaid="d583a6d9-e8db-42ea-bf71-e32a6aff6626" qual:id="tr_9">
        <annotation>
	<rdf:RDF xmlns:rdf="http://www.w3.org/1999/02/22-rdf-syntax-ns#" xmlns:bqmodel="http://biomodels.net/model-qualifiers/" xmlns:bqbiol="http://biomodels.net/biology-qualifiers/">
	<rdf:Description rdf:about="#d583a6d9-e8db-42ea-bf71-e32a6aff6626">
              <bqbiol:isDescribedBy>
	<rdf:Bag>
	<rdf:li rdf:resource="urn:miriam:obo.eco:ECO%3A0000313"/>
	</rdf:Bag>
	</bqbiol:isDescribedBy>
	
	<bqbiol:isDescribedBy>
	<rdf:Bag>
	<rdf:li rdf:resource="urn:miriam:obo.go:GO%3A0045786"/>
	</rdf:Bag>
	</bqbiol:isDescribedBy>
	</rdf:Description>
	</rdf:RDF>
	</annotation>
              <qual:listOfInputs>
          <qual:input metaid="meta_in_9" qual:transitionEffect="none" qual:qualitativeSpecies="qual_RB1" qual:id="in_9"/>
        </qual:listOfInputs>
        <qual:listOfOutputs>
          <qual:output qual:transitionEffect="assignmentLevel" qual:qualitativeSpecies="qual_negative_regulation_of_cell_cycle" qual:id="out_9"/>
        </qual:listOfOutputs>
      </qual:transition>
      <qual:transition metaid="_46eb2a32-42ac-4622-8954-38bdd8516bfa" sboTerm="SBO:0000170" qual:id="tr_10">
        <annotation>
	<rdf:RDF xmlns:rdf="http://www.w3.org/1999/02/22-rdf-syntax-ns#" xmlns:bqmodel="http://biomodels.net/model-qualifiers/" xmlns:bqbiol="http://biomodels.net/biology-qualifiers/">
	<rdf:Description rdf:about="#_46eb2a32-42ac-4622-8954-38bdd8516bfa">
              <bqbiol:is>
	<rdf:Bag>
	<rdf:li rdf:resource="urn:miriam:biomodels.sbo:SBO%3A0000170"/>
	</rdf:Bag>
	</bqbiol:is>
	<bqbiol:isDescribedBy>
	<rdf:Bag>
	<rdf:li rdf:resource="urn:miriam:obo.eco:ECO%3A0000313"/>
	</rdf:Bag>
	</bqbiol:isDescribedBy>
	
	<bqbiol:isDescribedBy>
	<rdf:Bag>
	<rdf:li rdf:resource="urn:miriam:obo.go:GO%3A0009408"/>
	</rdf:Bag>
	</bqbiol:isDescribedBy>
	</rdf:Description>
	</rdf:RDF>
	</annotation>
              <qual:listOfInputs>
          <qual:input metaid="meta_in_10" qual:transitionEffect="none" qual:sign="positive" sboTerm="SBO:0000170" qual:qualitativeSpecies="qual_response_to_heat" qual:id="in_10"/>
        </qual:listOfInputs>
        <qual:listOfOutputs>
          <qual:output qual:transitionEffect="assignmentLevel" qual:qualitativeSpecies="qual_Acid_Sphingomyelinase" qual:id="out_10"/>
        </qual:listOfOutputs>
      </qual:transition>
    </qual:listOfTransitions>
    <listOfUnitDefinitions>
      <unitDefinition id="time" name="Predefined unit time">
        <listOfUnits>
          <unit scale="0" exponent="1" metaid="_76559c62-1876-461a-a4eb-96136b2a49f1" multiplier="1" kind="second">
            <annotation>
	<rdf:RDF xmlns:rdf="http://www.w3.org/1999/02/22-rdf-syntax-ns#" xmlns:bqmodel="http://biomodels.net/model-qualifiers/" xmlns:bqbiol="http://biomodels.net/biology-qualifiers/">
	<rdf:Description rdf:about="#_76559c62-1876-461a-a4eb-96136b2a49f1">
	<bqbiol:is>
	<rdf:Bag>
	<rdf:li rdf:resource="http://identifiers.org/obo.unit/UO:0000010"/>
	</rdf:Bag>
	</bqbiol:is>
	</rdf:Description>
	</rdf:RDF>
	</annotation>
                    </unit>
        </listOfUnits>
      </unitDefinition>
      <unitDefinition id="volume" name="Predefined unit volume">
        <listOfUnits>
          <unit scale="0" exponent="1" metaid="e7dedcd7-7ed1-4a1d-8a3d-336f8a930f26" multiplier="1" kind="litre">
            <annotation>
	<rdf:RDF xmlns:rdf="http://www.w3.org/1999/02/22-rdf-syntax-ns#" xmlns:bqmodel="http://biomodels.net/model-qualifiers/" xmlns:bqbiol="http://biomodels.net/biology-qualifiers/">
	<rdf:Description rdf:about="#e7dedcd7-7ed1-4a1d-8a3d-336f8a930f26">
	<bqbiol:is>
	<rdf:Bag>
	<rdf:li rdf:resource="http://identifiers.org/obo.unit/UO:0000099"/>
	</rdf:Bag>
	</bqbiol:is>
	</rdf:Description>
	</rdf:RDF>
	</annotation>
                    </unit>
        </listOfUnits>
      </unitDefinition>
      <unitDefinition id="substance" name="Predefined unit substance">
        <listOfUnits>
          <unit scale="0" exponent="1" metaid="b7f91e22-92af-403a-b406-3cee4e6533a4" multiplier="1" kind="mole">
            <annotation>
	<rdf:RDF xmlns:rdf="http://www.w3.org/1999/02/22-rdf-syntax-ns#" xmlns:bqmodel="http://biomodels.net/model-qualifiers/" xmlns:bqbiol="http://biomodels.net/biology-qualifiers/">
	<rdf:Description rdf:about="#b7f91e22-92af-403a-b406-3cee4e6533a4">
	<bqbiol:is>
	<rdf:Bag>
	<rdf:li rdf:resource="http://identifiers.org/obo.unit/UO:0000013"/>
	</rdf:Bag>
	</bqbiol:is>
	</rdf:Description>
	</rdf:RDF>
	</annotation>
                    </unit>
        </listOfUnits>
      </unitDefinition>
      <unitDefinition id="mole_per_second" name="mole per second">
        <listOfUnits>
          <unit scale="0" exponent="1" metaid="_0a649b82-5e91-4e83-ada7-ad4fe220de8f" multiplier="1" kind="mole">
            <annotation>
	<rdf:RDF xmlns:rdf="http://www.w3.org/1999/02/22-rdf-syntax-ns#" xmlns:bqmodel="http://biomodels.net/model-qualifiers/" xmlns:bqbiol="http://biomodels.net/biology-qualifiers/">
	<rdf:Description rdf:about="#_0a649b82-5e91-4e83-ada7-ad4fe220de8f">
	<bqbiol:is>
	<rdf:Bag>
	<rdf:li rdf:resource="http://identifiers.org/obo.unit/UO:0000013"/>
	</rdf:Bag>
	</bqbiol:is>
	</rdf:Description>
	</rdf:RDF>
	</annotation>
                    </unit>
          <unit scale="0" exponent="-1" metaid="c3ff49bd-0c5b-4618-b815-6768926b0844" multiplier="1" kind="second">
            <annotation>
	<rdf:RDF xmlns:rdf="http://www.w3.org/1999/02/22-rdf-syntax-ns#" xmlns:bqmodel="http://biomodels.net/model-qualifiers/" xmlns:bqbiol="http://biomodels.net/biology-qualifiers/">
	<rdf:Description rdf:about="#c3ff49bd-0c5b-4618-b815-6768926b0844">
	<bqbiol:is>
	<rdf:Bag>
	<rdf:li rdf:resource="http://identifiers.org/obo.unit/UO:0000010"/>
	</rdf:Bag>
	</bqbiol:is>
	</rdf:Description>
	</rdf:RDF>
	</annotation>
                    </unit>
        </listOfUnits>
      </unitDefinition>
      <unitDefinition id="per_second" name="per second">
        <listOfUnits>
          <unit scale="0" exponent="-1" metaid="_27ca4b13-280e-46c4-a995-2b52fbab5f92" multiplier="1" kind="second">
            <annotation>
	<rdf:RDF xmlns:rdf="http://www.w3.org/1999/02/22-rdf-syntax-ns#" xmlns:bqmodel="http://biomodels.net/model-qualifiers/" xmlns:bqbiol="http://biomodels.net/biology-qualifiers/">
	<rdf:Description rdf:about="#_27ca4b13-280e-46c4-a995-2b52fbab5f92">
	<bqbiol:is>
	<rdf:Bag>
	<rdf:li rdf:resource="http://identifiers.org/obo.unit/UO:0000010"/>
	</rdf:Bag>
	</bqbiol:is>
	</rdf:Description>
	</rdf:RDF>
	</annotation>
                    </unit>
        </listOfUnits>
      </unitDefinition>
    </listOfUnitDefinitions>
    <listOfCompartments>
      <compartment id="default" constant="true" spatialDimensions="3" name="default" sboTerm="SBO:0000410" units="volume" size="1"/>
      <compartment id="cytoplasm" constant="true" spatialDimensions="3" name="cytoplasm" units="volume" size="1"/>
      <compartment id="mitochondria" constant="true" spatialDimensions="3" name="mitochondria" units="volume" size="1"/>
      <compartment id="transmembrane" constant="true" spatialDimensions="3" name="transmembrane" size="1"/>
      <compartment id="extracellular_region" constant="true" spatialDimensions="3" name="extracellular region" units="volume" size="1"/>
    </listOfCompartments>
    <listOfSpecies>
      <species id="RAX" constant="false" initialAmount="1" hasOnlySubstanceUnits="false" name="RAX" metaid="meta_RAX" boundaryCondition="false" sboTerm="SBO:0000354" substanceUnits="substance" compartment="default">
        <notes>
          <body xmlns="http://www.w3.org/1999/xhtml">
            <p>
              <b>Description for “RAX, MCOP3, RX”:</b> (RefSeq) retina and anterior neural fold homeobox</p>
</body>
        </notes>
        <annotation>
	<rdf:RDF xmlns:rdf="http://www.w3.org/1999/02/22-rdf-syntax-ns#" xmlns:bqmodel="http://biomodels.net/model-qualifiers/" xmlns:bqbiol="http://biomodels.net/biology-qualifiers/">
	<rdf:Description rdf:about="#meta_RAX">
              <bqbiol:is>
	<rdf:Bag>
	<rdf:li rdf:resource="urn:miriam:entrez.gene:30062"/>
	</rdf:Bag>
	</bqbiol:is>
	<bqbiol:is>
	<rdf:Bag>
	<rdf:li rdf:resource="urn:miriam:kegg.genes:hsa%3A30062"/>
	</rdf:Bag>
	</bqbiol:is>
	<bqbiol:is>
	<rdf:Bag>
	<rdf:li rdf:resource="urn:miriam:hgnc:HGNC%3A18662"/>
	</rdf:Bag>
	</bqbiol:is>
	<bqbiol:encodes>
	<rdf:Bag>
	<rdf:li rdf:resource="urn:miriam:uniprot:O75569"/>
	<rdf:li rdf:resource="urn:miriam:uniprot:Q9Y2V3"/>
	</rdf:Bag>
	</bqbiol:encodes>
	<bqbiol:hasProperty>
	<rdf:Bag>
	<rdf:li rdf:resource="urn:miriam:omim:601881"/>
	</rdf:Bag>
	</bqbiol:hasProperty>
	<bqbiol:is>
	<rdf:Bag>
	<rdf:li rdf:resource="urn:miriam:ensembl:ENSG00000134438"/>
	</rdf:Bag>
	</bqbiol:is>
	
	<bqbiol:isDescribedBy>
	<rdf:Bag>
	<rdf:li rdf:resource="urn:miriam:obo.eco:ECO%3A0000313"/>
	</rdf:Bag>
	</bqbiol:isDescribedBy>
	</rdf:Description>
	</rdf:RDF>
	</annotation>
            </species>
      <species id="PKR" constant="false" initialAmount="1" hasOnlySubstanceUnits="false" name="PKR" metaid="meta_PKR" boundaryCondition="false" sboTerm="SBO:0000354" substanceUnits="substance" compartment="default">
        <notes>
          <body xmlns="http://www.w3.org/1999/xhtml"/>
        </notes>
        <annotation>
	<rdf:RDF xmlns:rdf="http://www.w3.org/1999/02/22-rdf-syntax-ns#" xmlns:bqmodel="http://biomodels.net/model-qualifiers/" xmlns:bqbiol="http://biomodels.net/biology-qualifiers/">
	<rdf:Description rdf:about="#meta_PKR">
              <bqbiol:encodes>
	<rdf:Bag>
	<rdf:li rdf:resource="urn:miriam:uniprot:P19525"/>
	</rdf:Bag>
	</bqbiol:encodes>
	
	<bqbiol:isDescribedBy>
	<rdf:Bag>
	<rdf:li rdf:resource="urn:miriam:obo.eco:ECO%3A0000313"/>
	</rdf:Bag>
	</bqbiol:isDescribedBy>
	</rdf:Description>
	</rdf:RDF>
	</annotation>
            </species>
      <species id="ceramide" constant="false" initialAmount="1" hasOnlySubstanceUnits="false" name="ceramide" metaid="meta_ceramide" boundaryCondition="false" sboTerm="SBO:0000247" substanceUnits="substance" compartment="default">
        <notes>
          <body xmlns="http://www.w3.org/1999/xhtml"/>
        </notes>
        <annotation>
	<rdf:RDF xmlns:rdf="http://www.w3.org/1999/02/22-rdf-syntax-ns#" xmlns:bqmodel="http://biomodels.net/model-qualifiers/" xmlns:bqbiol="http://biomodels.net/biology-qualifiers/">
	<rdf:Description rdf:about="#meta_ceramide">
              <bqbiol:is>
	<rdf:Bag>
	<rdf:li rdf:resource="urn:miriam:cas:24696-26-2"/>
	</rdf:Bag>
	</bqbiol:is>
	
	<bqbiol:isDescribedBy>
	<rdf:Bag>
	<rdf:li rdf:resource="urn:miriam:obo.eco:ECO%3A0000313"/>
	</rdf:Bag>
	</bqbiol:isDescribedBy>
	</rdf:Description>
	</rdf:RDF>
	</annotation>
            </species>
      <species id="ERK1" constant="false" initialAmount="1" hasOnlySubstanceUnits="false" name="ERK1" metaid="meta_ERK1" boundaryCondition="false" sboTerm="SBO:0000354" substanceUnits="substance" compartment="cytoplasm">
        <notes>
          <body xmlns="http://www.w3.org/1999/xhtml"/>
        </notes>
        <annotation>
	<rdf:RDF xmlns:rdf="http://www.w3.org/1999/02/22-rdf-syntax-ns#" xmlns:bqmodel="http://biomodels.net/model-qualifiers/" xmlns:bqbiol="http://biomodels.net/biology-qualifiers/">
	<rdf:Description rdf:about="#meta_ERK1">
              <bqbiol:encodes>
	<rdf:Bag>
	<rdf:li rdf:resource="urn:miriam:uniprot:P27361"/>
	</rdf:Bag>
	</bqbiol:encodes>
	
	<bqbiol:isDescribedBy>
	<rdf:Bag>
	<rdf:li rdf:resource="urn:miriam:obo.eco:ECO%3A0000313"/>
	</rdf:Bag>
	</bqbiol:isDescribedBy>
	</rdf:Description>
	</rdf:RDF>
	</annotation>
            </species>
      <species id="PKC_delta" constant="false" initialAmount="1" hasOnlySubstanceUnits="false" name="PKC_delta" metaid="meta_PKC_delta" boundaryCondition="false" sboTerm="SBO:0000354" substanceUnits="substance" compartment="default">
        <notes>
          <body xmlns="http://www.w3.org/1999/xhtml"/>
        </notes>
        <annotation>
	<rdf:RDF xmlns:rdf="http://www.w3.org/1999/02/22-rdf-syntax-ns#" xmlns:bqmodel="http://biomodels.net/model-qualifiers/" xmlns:bqbiol="http://biomodels.net/biology-qualifiers/">
	<rdf:Description rdf:about="#meta_PKC_delta">
              <bqbiol:encodes>
	<rdf:Bag>
	<rdf:li rdf:resource="urn:miriam:uniprot:Q05655"/>
	</rdf:Bag>
	</bqbiol:encodes>
	
	<bqbiol:isDescribedBy>
	<rdf:Bag>
	<rdf:li rdf:resource="urn:miriam:obo.eco:ECO%3A0000313"/>
	</rdf:Bag>
	</bqbiol:isDescribedBy>
	</rdf:Description>
	</rdf:RDF>
	</annotation>
            </species>
      <species id="KSR" constant="false" initialAmount="1" hasOnlySubstanceUnits="false" name="KSR" metaid="meta_KSR" boundaryCondition="false" sboTerm="SBO:0000354" substanceUnits="substance" compartment="default">
        <notes>
          <body xmlns="http://www.w3.org/1999/xhtml"/>
        </notes>
        <annotation>
	<rdf:RDF xmlns:rdf="http://www.w3.org/1999/02/22-rdf-syntax-ns#" xmlns:bqmodel="http://biomodels.net/model-qualifiers/" xmlns:bqbiol="http://biomodels.net/biology-qualifiers/">
	<rdf:Description rdf:about="#meta_KSR">
              <bqbiol:encodes>
	<rdf:Bag>
	<rdf:li rdf:resource="urn:miriam:uniprot:Q8IVT5"/>
	</rdf:Bag>
	</bqbiol:encodes>
	
	<bqbiol:isDescribedBy>
	<rdf:Bag>
	<rdf:li rdf:resource="urn:miriam:obo.eco:ECO%3A0000313"/>
	</rdf:Bag>
	</bqbiol:isDescribedBy>
	</rdf:Description>
	</rdf:RDF>
	</annotation>
            </species>
      <species id="RAF1" constant="false" initialAmount="1" hasOnlySubstanceUnits="false" name="RAF1" metaid="meta_RAF1" boundaryCondition="false" sboTerm="SBO:0000354" substanceUnits="substance" compartment="default">
        <notes>
          <body xmlns="http://www.w3.org/1999/xhtml">
            <p>
              <b>Description for “RAF1, CMD1NN, CRAF, NS5, Raf-1, c-Raf”:</b> (RefSeq) Raf-1 proto-oncogene, serine/threonine kinase (EC:2.7.11.1)</p>
</body>
        </notes>
        <annotation>
	<rdf:RDF xmlns:rdf="http://www.w3.org/1999/02/22-rdf-syntax-ns#" xmlns:bqmodel="http://biomodels.net/model-qualifiers/" xmlns:bqbiol="http://biomodels.net/biology-qualifiers/">
	<rdf:Description rdf:about="#meta_RAF1">
              <bqbiol:hasProperty>
	<rdf:Bag>
	<rdf:li rdf:resource="urn:miriam:ec-code:2.7.11.1"/>
	</rdf:Bag>
	</bqbiol:hasProperty>
	<bqbiol:is>
	<rdf:Bag>
	<rdf:li rdf:resource="urn:miriam:entrez.gene:5894"/>
	</rdf:Bag>
	</bqbiol:is>
	<bqbiol:is>
	<rdf:Bag>
	<rdf:li rdf:resource="urn:miriam:kegg.genes:hsa%3A5894"/>
	</rdf:Bag>
	</bqbiol:is>
	<bqbiol:is>
	<rdf:Bag>
	<rdf:li rdf:resource="urn:miriam:hgnc:HGNC%3A9829"/>
	</rdf:Bag>
	</bqbiol:is>
	<bqbiol:encodes>
	<rdf:Bag>
	<rdf:li rdf:resource="urn:miriam:uniprot:P04049"/>
	<rdf:li rdf:resource="urn:miriam:uniprot:L7RRS6"/>
	</rdf:Bag>
	</bqbiol:encodes>
	<bqbiol:hasProperty>
	<rdf:Bag>
	<rdf:li rdf:resource="urn:miriam:omim:164760"/>
	</rdf:Bag>
	</bqbiol:hasProperty>
	<bqbiol:is>
	<rdf:Bag>
	<rdf:li rdf:resource="urn:miriam:ensembl:ENSG00000132155"/>
	</rdf:Bag>
	</bqbiol:is>
	
	<bqbiol:isDescribedBy>
	<rdf:Bag>
	<rdf:li rdf:resource="urn:miriam:obo.eco:ECO%3A0000313"/>
	</rdf:Bag>
	</bqbiol:isDescribedBy>
	</rdf:Description>
	</rdf:RDF>
	</annotation>
            </species>
      <species id="BCL2" constant="false" initialAmount="1" hasOnlySubstanceUnits="false" name="BCL2" metaid="meta_BCL2" boundaryCondition="false" sboTerm="SBO:0000354" substanceUnits="substance" compartment="default">
        <notes>
          <body xmlns="http://www.w3.org/1999/xhtml">
            <p>
              <b>Description for “BCL2, Bcl-2, PPP1R50”:</b> (RefSeq) B-cell CLL/lymphoma 2</p>
</body>
        </notes>
        <annotation>
	<rdf:RDF xmlns:rdf="http://www.w3.org/1999/02/22-rdf-syntax-ns#" xmlns:bqmodel="http://biomodels.net/model-qualifiers/" xmlns:bqbiol="http://biomodels.net/biology-qualifiers/">
	<rdf:Description rdf:about="#meta_BCL2">
              <bqbiol:is>
	<rdf:Bag>
	<rdf:li rdf:resource="urn:miriam:entrez.gene:596"/>
	</rdf:Bag>
	</bqbiol:is>
	<bqbiol:is>
	<rdf:Bag>
	<rdf:li rdf:resource="urn:miriam:kegg.genes:hsa%3A596"/>
	</rdf:Bag>
	</bqbiol:is>
	<bqbiol:is>
	<rdf:Bag>
	<rdf:li rdf:resource="urn:miriam:hgnc:HGNC%3A990"/>
	</rdf:Bag>
	</bqbiol:is>
	<bqbiol:encodes>
	<rdf:Bag>
	<rdf:li rdf:resource="urn:miriam:uniprot:P10415"/>
	</rdf:Bag>
	</bqbiol:encodes>
	<bqbiol:hasProperty>
	<rdf:Bag>
	<rdf:li rdf:resource="urn:miriam:omim:151430"/>
	</rdf:Bag>
	</bqbiol:hasProperty>
	
	<bqbiol:isDescribedBy>
	<rdf:Bag>
	<rdf:li rdf:resource="urn:miriam:obo.eco:ECO%3A0000313"/>
	</rdf:Bag>
	</bqbiol:isDescribedBy>
	</rdf:Description>
	</rdf:RDF>
	</annotation>
            </species>
      <species id="Cytochrome_C" constant="false" initialAmount="1" hasOnlySubstanceUnits="false" name="Cytochrome_C" metaid="meta_Cytochrome_C" boundaryCondition="false" sboTerm="SBO:0000354" substanceUnits="substance" compartment="mitochondria">
        <notes>
          <body xmlns="http://www.w3.org/1999/xhtml"/>
        </notes>
        <annotation>
	<rdf:RDF xmlns:rdf="http://www.w3.org/1999/02/22-rdf-syntax-ns#" xmlns:bqmodel="http://biomodels.net/model-qualifiers/" xmlns:bqbiol="http://biomodels.net/biology-qualifiers/">
	<rdf:Description rdf:about="#meta_Cytochrome_C">
              <bqbiol:encodes>
	<rdf:Bag>
	<rdf:li rdf:resource="urn:miriam:uniprot:P99999"/>
	</rdf:Bag>
	</bqbiol:encodes>
	
	<bqbiol:isDescribedBy>
	<rdf:Bag>
	<rdf:li rdf:resource="urn:miriam:obo.eco:ECO%3A0000313"/>
	</rdf:Bag>
	</bqbiol:isDescribedBy>
	</rdf:Description>
	</rdf:RDF>
	</annotation>
            </species>
      <species id="Cytochrome_C_1" constant="false" initialAmount="1" hasOnlySubstanceUnits="false" name="Cytochrome_C" metaid="meta_Cytochrome_C_1" boundaryCondition="false" sboTerm="SBO:0000354" substanceUnits="substance" compartment="cytoplasm">
        <notes>
          <body xmlns="http://www.w3.org/1999/xhtml"/>
        </notes>
        <annotation>
	<rdf:RDF xmlns:rdf="http://www.w3.org/1999/02/22-rdf-syntax-ns#" xmlns:bqmodel="http://biomodels.net/model-qualifiers/" xmlns:bqbiol="http://biomodels.net/biology-qualifiers/">
	<rdf:Description rdf:about="#meta_Cytochrome_C_1">
              <bqbiol:encodes>
	<rdf:Bag>
	<rdf:li rdf:resource="urn:miriam:uniprot:P99999"/>
	</rdf:Bag>
	</bqbiol:encodes>
	
	<bqbiol:isDescribedBy>
	<rdf:Bag>
	<rdf:li rdf:resource="urn:miriam:obo.eco:ECO%3A0000313"/>
	</rdf:Bag>
	</bqbiol:isDescribedBy>
	</rdf:Description>
	</rdf:RDF>
	</annotation>
            </species>
      <species id="Neutral_sphingomyelinase_II" constant="false" initialAmount="1" hasOnlySubstanceUnits="false" name="Neutral_sphingomyelinase_II" metaid="meta_Neutral_sphingomyelinase_II" boundaryCondition="false" sboTerm="SBO:0000354" substanceUnits="substance" compartment="default">
        <notes>
          <body xmlns="http://www.w3.org/1999/xhtml"/>
        </notes>
        <annotation>
	<rdf:RDF xmlns:rdf="http://www.w3.org/1999/02/22-rdf-syntax-ns#" xmlns:bqmodel="http://biomodels.net/model-qualifiers/" xmlns:bqbiol="http://biomodels.net/biology-qualifiers/">
	<rdf:Description rdf:about="#meta_Neutral_sphingomyelinase_II">
              <bqbiol:encodes>
	<rdf:Bag>
	<rdf:li rdf:resource="urn:miriam:uniprot:Q9NY59"/>
	</rdf:Bag>
	</bqbiol:encodes>
	
	<bqbiol:isDescribedBy>
	<rdf:Bag>
	<rdf:li rdf:resource="urn:miriam:obo.eco:ECO%3A0000313"/>
	</rdf:Bag>
	</bqbiol:isDescribedBy>
	</rdf:Description>
	</rdf:RDF>
	</annotation>
            </species>
      <species id="sphingomyelin" constant="false" initialAmount="1" hasOnlySubstanceUnits="false" name="sphingomyelin" metaid="meta_sphingomyelin" boundaryCondition="false" sboTerm="SBO:0000247" substanceUnits="substance" compartment="default">
        <notes>
          <body xmlns="http://www.w3.org/1999/xhtml"/>
        </notes>
        <annotation>
	<rdf:RDF xmlns:rdf="http://www.w3.org/1999/02/22-rdf-syntax-ns#" xmlns:bqmodel="http://biomodels.net/model-qualifiers/" xmlns:bqbiol="http://biomodels.net/biology-qualifiers/">
	<rdf:Description rdf:about="#meta_sphingomyelin">
              <bqbiol:is>
	<rdf:Bag>
	<rdf:li rdf:resource="urn:miriam:cas:9031-54-3"/>
	</rdf:Bag>
	</bqbiol:is>
	
	<bqbiol:isDescribedBy>
	<rdf:Bag>
	<rdf:li rdf:resource="urn:miriam:obo.eco:ECO%3A0000313"/>
	</rdf:Bag>
	</bqbiol:isDescribedBy>
	</rdf:Description>
	</rdf:RDF>
	</annotation>
            </species>
      <species id="PHOSPHOCHOLINE" constant="false" initialAmount="1" hasOnlySubstanceUnits="false" name="PHOSPHOCHOLINE" metaid="meta_PHOSPHOCHOLINE" boundaryCondition="false" sboTerm="SBO:0000247" substanceUnits="substance" compartment="default">
        <notes>
          <body xmlns="http://www.w3.org/1999/xhtml"/>
        </notes>
        <annotation>
	<rdf:RDF xmlns:rdf="http://www.w3.org/1999/02/22-rdf-syntax-ns#" xmlns:bqmodel="http://biomodels.net/model-qualifiers/" xmlns:bqbiol="http://biomodels.net/biology-qualifiers/">
	<rdf:Description rdf:about="#meta_PHOSPHOCHOLINE">
	<bqbiol:isDescribedBy>
	<rdf:Bag>
	<rdf:li rdf:resource="urn:miriam:obo.eco:ECO%3A0000313"/>
	</rdf:Bag>
	</bqbiol:isDescribedBy>
	</rdf:Description>
	</rdf:RDF>
	</annotation>
            </species>
      <species id="EIF2A" constant="false" initialAmount="1" hasOnlySubstanceUnits="false" name="EIF2A" metaid="meta_EIF2A" boundaryCondition="false" sboTerm="SBO:0000354" substanceUnits="substance" compartment="default">
        <notes>
          <body xmlns="http://www.w3.org/1999/xhtml">
            <p>
              <b>Description for “EIF2A, EIF-2A, MST089, MSTP004, MSTP089”:</b> (RefSeq) eukaryotic translation initiation factor 2A, 65kDa</p>
</body>
        </notes>
        <annotation>
	<rdf:RDF xmlns:rdf="http://www.w3.org/1999/02/22-rdf-syntax-ns#" xmlns:bqmodel="http://biomodels.net/model-qualifiers/" xmlns:bqbiol="http://biomodels.net/biology-qualifiers/">
	<rdf:Description rdf:about="#meta_EIF2A">
              <bqbiol:is>
	<rdf:Bag>
	<rdf:li rdf:resource="urn:miriam:entrez.gene:83939"/>
	</rdf:Bag>
	</bqbiol:is>
	<bqbiol:is>
	<rdf:Bag>
	<rdf:li rdf:resource="urn:miriam:kegg.genes:hsa%3A83939"/>
	</rdf:Bag>
	</bqbiol:is>
	<bqbiol:is>
	<rdf:Bag>
	<rdf:li rdf:resource="urn:miriam:hgnc:HGNC%3A3254"/>
	</rdf:Bag>
	</bqbiol:is>
	<bqbiol:encodes>
	<rdf:Bag>
	<rdf:li rdf:resource="urn:miriam:uniprot:Q9BY44"/>
	<rdf:li rdf:resource="urn:miriam:uniprot:Q8NFM1"/>
	</rdf:Bag>
	</bqbiol:encodes>
	<bqbiol:hasProperty>
	<rdf:Bag>
	<rdf:li rdf:resource="urn:miriam:omim:609234"/>
	</rdf:Bag>
	</bqbiol:hasProperty>
	
	<bqbiol:isDescribedBy>
	<rdf:Bag>
	<rdf:li rdf:resource="urn:miriam:obo.eco:ECO%3A0000313"/>
	</rdf:Bag>
	</bqbiol:isDescribedBy>
	</rdf:Description>
	</rdf:RDF>
	</annotation>
            </species>
      <species id="PAR4" constant="false" initialAmount="1" hasOnlySubstanceUnits="false" name="PAR4" metaid="meta_PAR4" boundaryCondition="false" sboTerm="SBO:0000354" substanceUnits="substance" compartment="default">
        <notes>
          <body xmlns="http://www.w3.org/1999/xhtml"/>
        </notes>
        <annotation>
	<rdf:RDF xmlns:rdf="http://www.w3.org/1999/02/22-rdf-syntax-ns#" xmlns:bqmodel="http://biomodels.net/model-qualifiers/" xmlns:bqbiol="http://biomodels.net/biology-qualifiers/">
	<rdf:Description rdf:about="#meta_PAR4">
              <bqbiol:encodes>
	<rdf:Bag>
	<rdf:li rdf:resource="urn:miriam:uniprot:Q96IZ0"/>
	</rdf:Bag>
	</bqbiol:encodes>
	
	<bqbiol:isDescribedBy>
	<rdf:Bag>
	<rdf:li rdf:resource="urn:miriam:obo.eco:ECO%3A0000313"/>
	</rdf:Bag>
	</bqbiol:isDescribedBy>
	</rdf:Description>
	</rdf:RDF>
	</annotation>
            </species>
      <species id="PKC_zeta" constant="false" initialAmount="1" hasOnlySubstanceUnits="false" name="PKC_zeta" metaid="meta_PKC_zeta" boundaryCondition="false" sboTerm="SBO:0000354" substanceUnits="substance" compartment="default">
        <notes>
          <body xmlns="http://www.w3.org/1999/xhtml"/>
        </notes>
        <annotation>
	<rdf:RDF xmlns:rdf="http://www.w3.org/1999/02/22-rdf-syntax-ns#" xmlns:bqmodel="http://biomodels.net/model-qualifiers/" xmlns:bqbiol="http://biomodels.net/biology-qualifiers/">
	<rdf:Description rdf:about="#meta_PKC_zeta">
              <bqbiol:encodes>
	<rdf:Bag>
	<rdf:li rdf:resource="urn:miriam:uniprot:Q05513"/>
	</rdf:Bag>
	</bqbiol:encodes>
	
	<bqbiol:isDescribedBy>
	<rdf:Bag>
	<rdf:li rdf:resource="urn:miriam:obo.eco:ECO%3A0000313"/>
	</rdf:Bag>
	</bqbiol:isDescribedBy>
	</rdf:Description>
	</rdf:RDF>
	</annotation>
            </species>
      <species id="response_to_oxidative_stress" constant="false" initialAmount="1" hasOnlySubstanceUnits="false" name="response to oxidative stress" metaid="meta_response_to_oxidative_stress" boundaryCondition="false" sboTerm="SBO:0000552" compartment="default">
        <notes>
          <body xmlns="http://www.w3.org/1999/xhtml"/>
        </notes>
        <annotation>
	<rdf:RDF xmlns:rdf="http://www.w3.org/1999/02/22-rdf-syntax-ns#" xmlns:bqmodel="http://biomodels.net/model-qualifiers/" xmlns:bqbiol="http://biomodels.net/biology-qualifiers/">
	<rdf:Description rdf:about="#meta_response_to_oxidative_stress">
	<bqbiol:isDescribedBy>
	<rdf:Bag>
	<rdf:li rdf:resource="urn:miriam:obo.eco:ECO%3A0000313"/>
	</rdf:Bag>
	</bqbiol:isDescribedBy>
	</rdf:Description>
	</rdf:RDF>
	</annotation>
            </species>
      <species id="NF_kappa_B1" constant="false" initialAmount="1" hasOnlySubstanceUnits="false" name="NF_kappa_B1" metaid="meta_NF_kappa_B1" boundaryCondition="false" sboTerm="SBO:0000354" compartment="default">
        <notes>
          <body xmlns="http://www.w3.org/1999/xhtml"/>
        </notes>
        <annotation>
	<rdf:RDF xmlns:rdf="http://www.w3.org/1999/02/22-rdf-syntax-ns#" xmlns:bqmodel="http://biomodels.net/model-qualifiers/" xmlns:bqbiol="http://biomodels.net/biology-qualifiers/">
	<rdf:Description rdf:about="#meta_NF_kappa_B1">
              <bqbiol:encodes>
	<rdf:Bag>
	<rdf:li rdf:resource="urn:miriam:uniprot:P19838"/>
	</rdf:Bag>
	</bqbiol:encodes>
	
	<bqbiol:isDescribedBy>
	<rdf:Bag>
	<rdf:li rdf:resource="urn:miriam:obo.eco:ECO%3A0000313"/>
	</rdf:Bag>
	</bqbiol:isDescribedBy>
	</rdf:Description>
	</rdf:RDF>
	</annotation>
            </species>
      <species id="RELA" constant="false" initialAmount="1" hasOnlySubstanceUnits="false" name="RELA" metaid="meta_RELA" boundaryCondition="false" sboTerm="SBO:0000354" compartment="default">
        <notes>
          <body xmlns="http://www.w3.org/1999/xhtml">
            <p>
              <b>Description for “RELA, NFKB3, p65”:</b> (RefSeq) v-rel avian reticuloendotheliosis viral oncogene homolog A</p>
</body>
        </notes>
        <annotation>
	<rdf:RDF xmlns:rdf="http://www.w3.org/1999/02/22-rdf-syntax-ns#" xmlns:bqmodel="http://biomodels.net/model-qualifiers/" xmlns:bqbiol="http://biomodels.net/biology-qualifiers/">
	<rdf:Description rdf:about="#meta_RELA">
              <bqbiol:is>
	<rdf:Bag>
	<rdf:li rdf:resource="urn:miriam:entrez.gene:5970"/>
	</rdf:Bag>
	</bqbiol:is>
	<bqbiol:is>
	<rdf:Bag>
	<rdf:li rdf:resource="urn:miriam:kegg.genes:hsa%3A5970"/>
	</rdf:Bag>
	</bqbiol:is>
	<bqbiol:is>
	<rdf:Bag>
	<rdf:li rdf:resource="urn:miriam:hgnc:HGNC%3A9955"/>
	</rdf:Bag>
	</bqbiol:is>
	<bqbiol:encodes>
	<rdf:Bag>
	<rdf:li rdf:resource="urn:miriam:uniprot:Q04206"/>
	</rdf:Bag>
	</bqbiol:encodes>
	<bqbiol:hasProperty>
	<rdf:Bag>
	<rdf:li rdf:resource="urn:miriam:omim:164014"/>
	</rdf:Bag>
	</bqbiol:hasProperty>
	<bqbiol:is>
	<rdf:Bag>
	<rdf:li rdf:resource="urn:miriam:ensembl:ENSG00000173039"/>
	</rdf:Bag>
	</bqbiol:is>
	
	<bqbiol:isDescribedBy>
	<rdf:Bag>
	<rdf:li rdf:resource="urn:miriam:obo.eco:ECO%3A0000313"/>
	</rdf:Bag>
	</bqbiol:isDescribedBy>
	</rdf:Description>
	</rdf:RDF>
	</annotation>
            </species>
      <species id="regulation_of_nitric_oxide_biosynthetic_process" constant="false" initialAmount="1" hasOnlySubstanceUnits="false" name="regulation_of_nitric_oxide_biosynthetic_process" metaid="meta_regulation_of_nitric_oxide_biosynthetic_process" boundaryCondition="false" sboTerm="SBO:0000552" compartment="default">
        <notes>
          <body xmlns="http://www.w3.org/1999/xhtml"/>
        </notes>
        <annotation>
	<rdf:RDF xmlns:rdf="http://www.w3.org/1999/02/22-rdf-syntax-ns#" xmlns:bqmodel="http://biomodels.net/model-qualifiers/" xmlns:bqbiol="http://biomodels.net/biology-qualifiers/">
	<rdf:Description rdf:about="#meta_regulation_of_nitric_oxide_biosynthetic_process">
	<bqbiol:isDescribedBy>
	<rdf:Bag>
	<rdf:li rdf:resource="urn:miriam:obo.eco:ECO%3A0000313"/>
	</rdf:Bag>
	</bqbiol:isDescribedBy>
	</rdf:Description>
	</rdf:RDF>
	</annotation>
            </species>
      <species id="Caspase_8" constant="false" initialAmount="1" hasOnlySubstanceUnits="false" name="Caspase_8" metaid="meta_Caspase_8" boundaryCondition="false" sboTerm="SBO:0000354" substanceUnits="substance" compartment="cytoplasm">
        <notes>
          <body xmlns="http://www.w3.org/1999/xhtml"/>
        </notes>
        <annotation>
	<rdf:RDF xmlns:rdf="http://www.w3.org/1999/02/22-rdf-syntax-ns#" xmlns:bqmodel="http://biomodels.net/model-qualifiers/" xmlns:bqbiol="http://biomodels.net/biology-qualifiers/">
	<rdf:Description rdf:about="#meta_Caspase_8">
              <bqbiol:encodes>
	<rdf:Bag>
	<rdf:li rdf:resource="urn:miriam:uniprot:Q14790"/>
	</rdf:Bag>
	</bqbiol:encodes>
	
	<bqbiol:isDescribedBy>
	<rdf:Bag>
	<rdf:li rdf:resource="urn:miriam:obo.eco:ECO%3A0000313"/>
	</rdf:Bag>
	</bqbiol:isDescribedBy>
	</rdf:Description>
	</rdf:RDF>
	</annotation>
            </species>
      <species id="AIF" constant="false" initialAmount="1" hasOnlySubstanceUnits="false" name="AIF" metaid="meta_AIF" boundaryCondition="false" sboTerm="SBO:0000354" substanceUnits="substance" compartment="mitochondria">
        <notes>
          <body xmlns="http://www.w3.org/1999/xhtml"/>
        </notes>
        <annotation>
	<rdf:RDF xmlns:rdf="http://www.w3.org/1999/02/22-rdf-syntax-ns#" xmlns:bqmodel="http://biomodels.net/model-qualifiers/" xmlns:bqbiol="http://biomodels.net/biology-qualifiers/">
	<rdf:Description rdf:about="#meta_AIF">
              <bqbiol:encodes>
	<rdf:Bag>
	<rdf:li rdf:resource="urn:miriam:uniprot:O95831"/>
	</rdf:Bag>
	</bqbiol:encodes>
	
	<bqbiol:isDescribedBy>
	<rdf:Bag>
	<rdf:li rdf:resource="urn:miriam:obo.eco:ECO%3A0000313"/>
	</rdf:Bag>
	</bqbiol:isDescribedBy>
	</rdf:Description>
	</rdf:RDF>
	</annotation>
            </species>
      <species id="AIF_1" constant="false" initialAmount="1" hasOnlySubstanceUnits="false" name="AIF" metaid="meta_AIF_1" boundaryCondition="false" sboTerm="SBO:0000354" substanceUnits="substance" compartment="cytoplasm">
        <notes>
          <body xmlns="http://www.w3.org/1999/xhtml"/>
        </notes>
        <annotation>
	<rdf:RDF xmlns:rdf="http://www.w3.org/1999/02/22-rdf-syntax-ns#" xmlns:bqmodel="http://biomodels.net/model-qualifiers/" xmlns:bqbiol="http://biomodels.net/biology-qualifiers/">
	<rdf:Description rdf:about="#meta_AIF_1">
              <bqbiol:encodes>
	<rdf:Bag>
	<rdf:li rdf:resource="urn:miriam:uniprot:O95831"/>
	</rdf:Bag>
	</bqbiol:encodes>
	
	<bqbiol:isDescribedBy>
	<rdf:Bag>
	<rdf:li rdf:resource="urn:miriam:obo.eco:ECO%3A0000313"/>
	</rdf:Bag>
	</bqbiol:isDescribedBy>
	</rdf:Description>
	</rdf:RDF>
	</annotation>
            </species>
      <species id="cell_survival" constant="false" initialAmount="1" hasOnlySubstanceUnits="false" name="cell_survival" metaid="meta_cell_survival" boundaryCondition="false" sboTerm="SBO:0000552" compartment="default">
        <notes>
          <body xmlns="http://www.w3.org/1999/xhtml"/>
        </notes>
        <annotation>
	<rdf:RDF xmlns:rdf="http://www.w3.org/1999/02/22-rdf-syntax-ns#" xmlns:bqmodel="http://biomodels.net/model-qualifiers/" xmlns:bqbiol="http://biomodels.net/biology-qualifiers/">
	<rdf:Description rdf:about="#meta_cell_survival">
	<bqbiol:isDescribedBy>
	<rdf:Bag>
	<rdf:li rdf:resource="urn:miriam:obo.eco:ECO%3A0000313"/>
	</rdf:Bag>
	</bqbiol:isDescribedBy>
	</rdf:Description>
	</rdf:RDF>
	</annotation>
            </species>
      <species id="cell_proliferation" constant="false" initialAmount="1" hasOnlySubstanceUnits="false" name="cell_proliferation" metaid="meta_cell_proliferation" boundaryCondition="false" sboTerm="SBO:0000552" compartment="default">
        <notes>
          <body xmlns="http://www.w3.org/1999/xhtml"/>
        </notes>
        <annotation>
	<rdf:RDF xmlns:rdf="http://www.w3.org/1999/02/22-rdf-syntax-ns#" xmlns:bqmodel="http://biomodels.net/model-qualifiers/" xmlns:bqbiol="http://biomodels.net/biology-qualifiers/">
	<rdf:Description rdf:about="#meta_cell_proliferation">
	<bqbiol:isDescribedBy>
	<rdf:Bag>
	<rdf:li rdf:resource="urn:miriam:obo.eco:ECO%3A0000313"/>
	</rdf:Bag>
	</bqbiol:isDescribedBy>
	</rdf:Description>
	</rdf:RDF>
	</annotation>
            </species>
      <species id="BAX" constant="false" initialAmount="1" hasOnlySubstanceUnits="false" name="BAX" metaid="meta_BAX" boundaryCondition="false" sboTerm="SBO:0000354" substanceUnits="substance" compartment="default">
        <notes>
          <body xmlns="http://www.w3.org/1999/xhtml">
            <p>
              <b>Description for “BAX, BCL2L4”:</b> (RefSeq) BCL2-associated X protein</p>
</body>
        </notes>
        <annotation>
	<rdf:RDF xmlns:rdf="http://www.w3.org/1999/02/22-rdf-syntax-ns#" xmlns:bqmodel="http://biomodels.net/model-qualifiers/" xmlns:bqbiol="http://biomodels.net/biology-qualifiers/">
	<rdf:Description rdf:about="#meta_BAX">
              <bqbiol:is>
	<rdf:Bag>
	<rdf:li rdf:resource="urn:miriam:entrez.gene:581"/>
	</rdf:Bag>
	</bqbiol:is>
	<bqbiol:is>
	<rdf:Bag>
	<rdf:li rdf:resource="urn:miriam:kegg.genes:hsa%3A581"/>
	</rdf:Bag>
	</bqbiol:is>
	<bqbiol:is>
	<rdf:Bag>
	<rdf:li rdf:resource="urn:miriam:hgnc:HGNC%3A959"/>
	</rdf:Bag>
	</bqbiol:is>
	<bqbiol:encodes>
	<rdf:Bag>
	<rdf:li rdf:resource="urn:miriam:uniprot:Q07812"/>
	</rdf:Bag>
	</bqbiol:encodes>
	<bqbiol:hasProperty>
	<rdf:Bag>
	<rdf:li rdf:resource="urn:miriam:omim:600040"/>
	</rdf:Bag>
	</bqbiol:hasProperty>
	<bqbiol:is>
	<rdf:Bag>
	<rdf:li rdf:resource="urn:miriam:ensembl:ENSG00000087088"/>
	</rdf:Bag>
	</bqbiol:is>
	
	<bqbiol:isDescribedBy>
	<rdf:Bag>
	<rdf:li rdf:resource="urn:miriam:obo.eco:ECO%3A0000313"/>
	</rdf:Bag>
	</bqbiol:isDescribedBy>
	</rdf:Description>
	</rdf:RDF>
	</annotation>
            </species>
      <species id="SPHK2" constant="false" initialAmount="1" hasOnlySubstanceUnits="false" name="SPHK2" metaid="meta_SPHK2" boundaryCondition="false" sboTerm="SBO:0000354" substanceUnits="substance" compartment="default">
        <notes>
          <body xmlns="http://www.w3.org/1999/xhtml">
            <p>
              <b>Description for “SPHK2, SK_2, SK-2, SPK_2, SPK-2”:</b> (RefSeq) sphingosine kinase 2 (EC:2.7.1.91)</p>
</body>
        </notes>
        <annotation>
	<rdf:RDF xmlns:rdf="http://www.w3.org/1999/02/22-rdf-syntax-ns#" xmlns:bqmodel="http://biomodels.net/model-qualifiers/" xmlns:bqbiol="http://biomodels.net/biology-qualifiers/">
	<rdf:Description rdf:about="#meta_SPHK2">
              <bqbiol:hasProperty>
	<rdf:Bag>
	<rdf:li rdf:resource="urn:miriam:ec-code:2.7.1.91"/>
	</rdf:Bag>
	</bqbiol:hasProperty>
	<bqbiol:is>
	<rdf:Bag>
	<rdf:li rdf:resource="urn:miriam:entrez.gene:56848"/>
	</rdf:Bag>
	</bqbiol:is>
	<bqbiol:is>
	<rdf:Bag>
	<rdf:li rdf:resource="urn:miriam:kegg.genes:hsa%3A56848"/>
	</rdf:Bag>
	</bqbiol:is>
	<bqbiol:is>
	<rdf:Bag>
	<rdf:li rdf:resource="urn:miriam:hgnc:HGNC%3A18859"/>
	</rdf:Bag>
	</bqbiol:is>
	<bqbiol:encodes>
	<rdf:Bag>
	<rdf:li rdf:resource="urn:miriam:uniprot:Q9NRA0"/>
	<rdf:li rdf:resource="urn:miriam:uniprot:B3KV83"/>
	</rdf:Bag>
	</bqbiol:encodes>
	<bqbiol:hasProperty>
	<rdf:Bag>
	<rdf:li rdf:resource="urn:miriam:omim:607092"/>
	</rdf:Bag>
	</bqbiol:hasProperty>
	<bqbiol:is>
	<rdf:Bag>
	<rdf:li rdf:resource="urn:miriam:ensembl:ENSG00000063176"/>
	</rdf:Bag>
	</bqbiol:is>
	
	<bqbiol:isDescribedBy>
	<rdf:Bag>
	<rdf:li rdf:resource="urn:miriam:obo.eco:ECO%3A0000313"/>
	</rdf:Bag>
	</bqbiol:isDescribedBy>
	</rdf:Description>
	</rdf:RDF>
	</annotation>
            </species>
      <species id="sphingosine" constant="false" initialAmount="1" hasOnlySubstanceUnits="false" name="sphingosine" metaid="meta_sphingosine" boundaryCondition="false" sboTerm="SBO:0000247" substanceUnits="substance" compartment="default">
        <notes>
          <body xmlns="http://www.w3.org/1999/xhtml"/>
        </notes>
        <annotation>
	<rdf:RDF xmlns:rdf="http://www.w3.org/1999/02/22-rdf-syntax-ns#" xmlns:bqmodel="http://biomodels.net/model-qualifiers/" xmlns:bqbiol="http://biomodels.net/biology-qualifiers/">
	<rdf:Description rdf:about="#meta_sphingosine">
              <bqbiol:is>
	<rdf:Bag>
	<rdf:li rdf:resource="urn:miriam:cas:123-78-4"/>
	</rdf:Bag>
	</bqbiol:is>
	
	<bqbiol:isDescribedBy>
	<rdf:Bag>
	<rdf:li rdf:resource="urn:miriam:obo.eco:ECO%3A0000313"/>
	</rdf:Bag>
	</bqbiol:isDescribedBy>
	</rdf:Description>
	</rdf:RDF>
	</annotation>
            </species>
      <species id="Sphingosine1phosphate" constant="false" initialAmount="1" hasOnlySubstanceUnits="false" name="Sphingosine-1-phosphate" metaid="meta_Sphingosine1phosphate" boundaryCondition="false" sboTerm="SBO:0000247" substanceUnits="substance" compartment="default">
        <notes>
          <body xmlns="http://www.w3.org/1999/xhtml"/>
        </notes>
        <annotation>
	<rdf:RDF xmlns:rdf="http://www.w3.org/1999/02/22-rdf-syntax-ns#" xmlns:bqmodel="http://biomodels.net/model-qualifiers/" xmlns:bqbiol="http://biomodels.net/biology-qualifiers/">
	<rdf:Description rdf:about="#meta_Sphingosine1phosphate">
	<bqbiol:isDescribedBy>
	<rdf:Bag>
	<rdf:li rdf:resource="urn:miriam:obo.eco:ECO%3A0000313"/>
	</rdf:Bag>
	</bqbiol:isDescribedBy>
	</rdf:Description>
	</rdf:RDF>
	</annotation>
            </species>
      <species id="GD3" constant="false" initialAmount="1" hasOnlySubstanceUnits="false" name="GD3" metaid="meta_GD3" boundaryCondition="false" sboTerm="SBO:0000247" substanceUnits="substance" compartment="default">
        <notes>
          <body xmlns="http://www.w3.org/1999/xhtml"/>
        </notes>
        <annotation>
	<rdf:RDF xmlns:rdf="http://www.w3.org/1999/02/22-rdf-syntax-ns#" xmlns:bqmodel="http://biomodels.net/model-qualifiers/" xmlns:bqbiol="http://biomodels.net/biology-qualifiers/">
	<rdf:Description rdf:about="#meta_GD3">
              <bqbiol:is>
	<rdf:Bag>
	<rdf:li rdf:resource="urn:miriam:cas:62010-37-1"/>
	</rdf:Bag>
	</bqbiol:is>
	
	<bqbiol:isDescribedBy>
	<rdf:Bag>
	<rdf:li rdf:resource="urn:miriam:obo.eco:ECO%3A0000313"/>
	</rdf:Bag>
	</bqbiol:isDescribedBy>
	</rdf:Description>
	</rdf:RDF>
	</annotation>
            </species>
      <species id="Cathepsin_D" constant="false" initialAmount="1" hasOnlySubstanceUnits="false" name="Cathepsin_D" metaid="meta_Cathepsin_D" boundaryCondition="false" sboTerm="SBO:0000354" substanceUnits="substance" compartment="default">
        <notes>
          <body xmlns="http://www.w3.org/1999/xhtml"/>
        </notes>
        <annotation>
	<rdf:RDF xmlns:rdf="http://www.w3.org/1999/02/22-rdf-syntax-ns#" xmlns:bqmodel="http://biomodels.net/model-qualifiers/" xmlns:bqbiol="http://biomodels.net/biology-qualifiers/">
	<rdf:Description rdf:about="#meta_Cathepsin_D">
              <bqbiol:encodes>
	<rdf:Bag>
	<rdf:li rdf:resource="urn:miriam:uniprot:P07339"/>
	</rdf:Bag>
	</bqbiol:encodes>
	
	<bqbiol:isDescribedBy>
	<rdf:Bag>
	<rdf:li rdf:resource="urn:miriam:obo.eco:ECO%3A0000313"/>
	</rdf:Bag>
	</bqbiol:isDescribedBy>
	</rdf:Description>
	</rdf:RDF>
	</annotation>
            </species>
      <species id="BID" constant="false" initialAmount="1" hasOnlySubstanceUnits="false" name="BID" metaid="meta_BID" boundaryCondition="false" sboTerm="SBO:0000354" substanceUnits="substance" compartment="cytoplasm">
        <notes>
          <body xmlns="http://www.w3.org/1999/xhtml">
            <p>
              <b>Description for “BID, FP497”:</b> (RefSeq) BH3 interacting domain death agonist</p>
</body>
        </notes>
        <annotation>
	<rdf:RDF xmlns:rdf="http://www.w3.org/1999/02/22-rdf-syntax-ns#" xmlns:bqmodel="http://biomodels.net/model-qualifiers/" xmlns:bqbiol="http://biomodels.net/biology-qualifiers/">
	<rdf:Description rdf:about="#meta_BID">
              <bqbiol:is>
	<rdf:Bag>
	<rdf:li rdf:resource="urn:miriam:entrez.gene:637"/>
	</rdf:Bag>
	</bqbiol:is>
	<bqbiol:is>
	<rdf:Bag>
	<rdf:li rdf:resource="urn:miriam:kegg.genes:hsa%3A637"/>
	</rdf:Bag>
	</bqbiol:is>
	<bqbiol:is>
	<rdf:Bag>
	<rdf:li rdf:resource="urn:miriam:hgnc:HGNC%3A1050"/>
	</rdf:Bag>
	</bqbiol:is>
	<bqbiol:encodes>
	<rdf:Bag>
	<rdf:li rdf:resource="urn:miriam:uniprot:A8ASI8"/>
	<rdf:li rdf:resource="urn:miriam:uniprot:B3KT21"/>
	<rdf:li rdf:resource="urn:miriam:uniprot:P55957"/>
	</rdf:Bag>
	</bqbiol:encodes>
	<bqbiol:hasProperty>
	<rdf:Bag>
	<rdf:li rdf:resource="urn:miriam:omim:601997"/>
	</rdf:Bag>
	</bqbiol:hasProperty>
	<bqbiol:is>
	<rdf:Bag>
	<rdf:li rdf:resource="urn:miriam:ensembl:ENSG00000015475"/>
	</rdf:Bag>
	</bqbiol:is>
	
	<bqbiol:isDescribedBy>
	<rdf:Bag>
	<rdf:li rdf:resource="urn:miriam:obo.eco:ECO%3A0000313"/>
	</rdf:Bag>
	</bqbiol:isDescribedBy>
	</rdf:Description>
	</rdf:RDF>
	</annotation>
            </species>
      <species id="MAP4K4" constant="false" initialAmount="1" hasOnlySubstanceUnits="false" name="MAP4K4" metaid="meta_MAP4K4" boundaryCondition="false" sboTerm="SBO:0000354" substanceUnits="substance" compartment="default">
        <notes>
          <body xmlns="http://www.w3.org/1999/xhtml">
            <p>
              <b>Description for “MAP4K4, FLH21957, HEL-S-31, HGK, MEKKK4, NIK”:</b> (RefSeq) mitogen-activated protein kinase kinase kinase kinase 4 (EC:2.7.11.1)</p>
</body>
        </notes>
        <annotation>
	<rdf:RDF xmlns:rdf="http://www.w3.org/1999/02/22-rdf-syntax-ns#" xmlns:bqmodel="http://biomodels.net/model-qualifiers/" xmlns:bqbiol="http://biomodels.net/biology-qualifiers/">
	<rdf:Description rdf:about="#meta_MAP4K4">
              <bqbiol:hasProperty>
	<rdf:Bag>
	<rdf:li rdf:resource="urn:miriam:ec-code:2.7.11.1"/>
	</rdf:Bag>
	</bqbiol:hasProperty>
	<bqbiol:is>
	<rdf:Bag>
	<rdf:li rdf:resource="urn:miriam:entrez.gene:9448"/>
	</rdf:Bag>
	</bqbiol:is>
	<bqbiol:is>
	<rdf:Bag>
	<rdf:li rdf:resource="urn:miriam:kegg.genes:hsa%3A9448"/>
	</rdf:Bag>
	</bqbiol:is>
	<bqbiol:is>
	<rdf:Bag>
	<rdf:li rdf:resource="urn:miriam:hgnc:HGNC%3A6866"/>
	</rdf:Bag>
	</bqbiol:is>
	<bqbiol:encodes>
	<rdf:Bag>
	<rdf:li rdf:resource="urn:miriam:uniprot:O95819"/>
	</rdf:Bag>
	</bqbiol:encodes>
	<bqbiol:hasProperty>
	<rdf:Bag>
	<rdf:li rdf:resource="urn:miriam:omim:604666"/>
	</rdf:Bag>
	</bqbiol:hasProperty>
	<bqbiol:is>
	<rdf:Bag>
	<rdf:li rdf:resource="urn:miriam:ensembl:ENSG00000071054"/>
	</rdf:Bag>
	</bqbiol:is>
	
	<bqbiol:isDescribedBy>
	<rdf:Bag>
	<rdf:li rdf:resource="urn:miriam:obo.eco:ECO%3A0000313"/>
	</rdf:Bag>
	</bqbiol:isDescribedBy>
	</rdf:Description>
	</rdf:RDF>
	</annotation>
            </species>
      <species id="MEKK1" constant="false" initialAmount="1" hasOnlySubstanceUnits="false" name="MEKK1" metaid="meta_MEKK1" boundaryCondition="false" sboTerm="SBO:0000354" substanceUnits="substance" compartment="default">
        <notes>
          <body xmlns="http://www.w3.org/1999/xhtml"/>
        </notes>
        <annotation>
	<rdf:RDF xmlns:rdf="http://www.w3.org/1999/02/22-rdf-syntax-ns#" xmlns:bqmodel="http://biomodels.net/model-qualifiers/" xmlns:bqbiol="http://biomodels.net/biology-qualifiers/">
	<rdf:Description rdf:about="#meta_MEKK1">
              <bqbiol:encodes>
	<rdf:Bag>
	<rdf:li rdf:resource="urn:miriam:uniprot:Q13233"/>
	</rdf:Bag>
	</bqbiol:encodes>
	
	<bqbiol:isDescribedBy>
	<rdf:Bag>
	<rdf:li rdf:resource="urn:miriam:obo.eco:ECO%3A0000313"/>
	</rdf:Bag>
	</bqbiol:isDescribedBy>
	</rdf:Description>
	</rdf:RDF>
	</annotation>
            </species>
      <species id="IKKs" constant="false" initialAmount="1" hasOnlySubstanceUnits="false" name="IKKs" metaid="meta_IKKs" boundaryCondition="false" sboTerm="SBO:0000354" substanceUnits="substance" compartment="default">
        <notes>
          <body xmlns="http://www.w3.org/1999/xhtml"/>
        </notes>
        <annotation>
	<rdf:RDF xmlns:rdf="http://www.w3.org/1999/02/22-rdf-syntax-ns#" xmlns:bqmodel="http://biomodels.net/model-qualifiers/" xmlns:bqbiol="http://biomodels.net/biology-qualifiers/">
	<rdf:Description rdf:about="#meta_IKKs">
	<bqbiol:isDescribedBy>
	<rdf:Bag>
	<rdf:li rdf:resource="urn:miriam:obo.eco:ECO%3A0000313"/>
	</rdf:Bag>
	</bqbiol:isDescribedBy>
	</rdf:Description>
	</rdf:RDF>
	</annotation>
            </species>
      <species id="I_kappa_B_alpha" constant="false" initialAmount="1" hasOnlySubstanceUnits="false" name="I_kappa_B_alpha" metaid="meta_I_kappa_B_alpha" boundaryCondition="false" sboTerm="SBO:0000354" compartment="default">
        <notes>
          <body xmlns="http://www.w3.org/1999/xhtml"/>
        </notes>
        <annotation>
	<rdf:RDF xmlns:rdf="http://www.w3.org/1999/02/22-rdf-syntax-ns#" xmlns:bqmodel="http://biomodels.net/model-qualifiers/" xmlns:bqbiol="http://biomodels.net/biology-qualifiers/">
	<rdf:Description rdf:about="#meta_I_kappa_B_alpha">
              <bqbiol:encodes>
	<rdf:Bag>
	<rdf:li rdf:resource="urn:miriam:uniprot:P25963"/>
	</rdf:Bag>
	</bqbiol:encodes>
	
	<bqbiol:isDescribedBy>
	<rdf:Bag>
	<rdf:li rdf:resource="urn:miriam:obo.eco:ECO%3A0000313"/>
	</rdf:Bag>
	</bqbiol:isDescribedBy>
	</rdf:Description>
	</rdf:RDF>
	</annotation>
            </species>
      <species id="MKK4" constant="false" initialAmount="1" hasOnlySubstanceUnits="false" name="MKK4" metaid="meta_MKK4" boundaryCondition="false" sboTerm="SBO:0000354" substanceUnits="substance" compartment="default">
        <notes>
          <body xmlns="http://www.w3.org/1999/xhtml"/>
        </notes>
        <annotation>
	<rdf:RDF xmlns:rdf="http://www.w3.org/1999/02/22-rdf-syntax-ns#" xmlns:bqmodel="http://biomodels.net/model-qualifiers/" xmlns:bqbiol="http://biomodels.net/biology-qualifiers/">
	<rdf:Description rdf:about="#meta_MKK4">
              <bqbiol:encodes>
	<rdf:Bag>
	<rdf:li rdf:resource="urn:miriam:uniprot:P45985"/>
	</rdf:Bag>
	</bqbiol:encodes>
	
	<bqbiol:isDescribedBy>
	<rdf:Bag>
	<rdf:li rdf:resource="urn:miriam:obo.eco:ECO%3A0000313"/>
	</rdf:Bag>
	</bqbiol:isDescribedBy>
	</rdf:Description>
	</rdf:RDF>
	</annotation>
            </species>
      <species id="JNK1" constant="false" initialAmount="1" hasOnlySubstanceUnits="false" name="JNK1" metaid="meta_JNK1" boundaryCondition="false" sboTerm="SBO:0000354" substanceUnits="substance" compartment="cytoplasm">
        <notes>
          <body xmlns="http://www.w3.org/1999/xhtml"/>
        </notes>
        <annotation>
	<rdf:RDF xmlns:rdf="http://www.w3.org/1999/02/22-rdf-syntax-ns#" xmlns:bqmodel="http://biomodels.net/model-qualifiers/" xmlns:bqbiol="http://biomodels.net/biology-qualifiers/">
	<rdf:Description rdf:about="#meta_JNK1">
              <bqbiol:encodes>
	<rdf:Bag>
	<rdf:li rdf:resource="urn:miriam:uniprot:P45983"/>
	</rdf:Bag>
	</bqbiol:encodes>
	
	<bqbiol:isDescribedBy>
	<rdf:Bag>
	<rdf:li rdf:resource="urn:miriam:obo.eco:ECO%3A0000313"/>
	</rdf:Bag>
	</bqbiol:isDescribedBy>
	</rdf:Description>
	</rdf:RDF>
	</annotation>
            </species>
      <species id="JNK1_1" constant="false" initialAmount="1" hasOnlySubstanceUnits="false" name="JNK1" metaid="meta_JNK1_1" boundaryCondition="false" sboTerm="SBO:0000354" substanceUnits="substance" compartment="default">
        <notes>
          <body xmlns="http://www.w3.org/1999/xhtml"/>
        </notes>
        <annotation>
	<rdf:RDF xmlns:rdf="http://www.w3.org/1999/02/22-rdf-syntax-ns#" xmlns:bqmodel="http://biomodels.net/model-qualifiers/" xmlns:bqbiol="http://biomodels.net/biology-qualifiers/">
	<rdf:Description rdf:about="#meta_JNK1_1">
              <bqbiol:encodes>
	<rdf:Bag>
	<rdf:li rdf:resource="urn:miriam:uniprot:P45983"/>
	</rdf:Bag>
	</bqbiol:encodes>
	
	<bqbiol:isDescribedBy>
	<rdf:Bag>
	<rdf:li rdf:resource="urn:miriam:obo.eco:ECO%3A0000313"/>
	</rdf:Bag>
	</bqbiol:isDescribedBy>
	</rdf:Description>
	</rdf:RDF>
	</annotation>
            </species>
      <species id="cIAP2" constant="false" initialAmount="1" hasOnlySubstanceUnits="false" name="cIAP2" metaid="meta_cIAP2" boundaryCondition="false" sboTerm="SBO:0000354" substanceUnits="substance" compartment="cytoplasm">
        <notes>
          <body xmlns="http://www.w3.org/1999/xhtml"/>
        </notes>
        <annotation>
	<rdf:RDF xmlns:rdf="http://www.w3.org/1999/02/22-rdf-syntax-ns#" xmlns:bqmodel="http://biomodels.net/model-qualifiers/" xmlns:bqbiol="http://biomodels.net/biology-qualifiers/">
	<rdf:Description rdf:about="#meta_cIAP2">
              <bqbiol:encodes>
	<rdf:Bag>
	<rdf:li rdf:resource="urn:miriam:uniprot:Q13489"/>
	</rdf:Bag>
	</bqbiol:encodes>
	
	<bqbiol:isDescribedBy>
	<rdf:Bag>
	<rdf:li rdf:resource="urn:miriam:obo.eco:ECO%3A0000313"/>
	</rdf:Bag>
	</bqbiol:isDescribedBy>
	</rdf:Description>
	</rdf:RDF>
	</annotation>
            </species>
      <species id="RAIDD" constant="false" initialAmount="1" hasOnlySubstanceUnits="false" name="RAIDD" metaid="meta_RAIDD" boundaryCondition="false" sboTerm="SBO:0000354" substanceUnits="substance" compartment="default">
        <notes>
          <body xmlns="http://www.w3.org/1999/xhtml"/>
        </notes>
        <annotation>
	<rdf:RDF xmlns:rdf="http://www.w3.org/1999/02/22-rdf-syntax-ns#" xmlns:bqmodel="http://biomodels.net/model-qualifiers/" xmlns:bqbiol="http://biomodels.net/biology-qualifiers/">
	<rdf:Description rdf:about="#meta_RAIDD">
              <bqbiol:encodes>
	<rdf:Bag>
	<rdf:li rdf:resource="urn:miriam:uniprot:P78560"/>
	</rdf:Bag>
	</bqbiol:encodes>
	
	<bqbiol:isDescribedBy>
	<rdf:Bag>
	<rdf:li rdf:resource="urn:miriam:obo.eco:ECO%3A0000313"/>
	</rdf:Bag>
	</bqbiol:isDescribedBy>
	</rdf:Description>
	</rdf:RDF>
	</annotation>
            </species>
      <species id="TNFalpha" constant="false" initialAmount="1" hasOnlySubstanceUnits="false" name="TNF-alpha" metaid="meta_TNFalpha" boundaryCondition="false" sboTerm="SBO:0000354" compartment="default">
        <notes>
          <body xmlns="http://www.w3.org/1999/xhtml"/>
        </notes>
        <annotation>
	<rdf:RDF xmlns:rdf="http://www.w3.org/1999/02/22-rdf-syntax-ns#" xmlns:bqmodel="http://biomodels.net/model-qualifiers/" xmlns:bqbiol="http://biomodels.net/biology-qualifiers/">
	<rdf:Description rdf:about="#meta_TNFalpha">
              <bqbiol:encodes>
	<rdf:Bag>
	<rdf:li rdf:resource="urn:miriam:uniprot:P01375"/>
	</rdf:Bag>
	</bqbiol:encodes>
	
	<bqbiol:isDescribedBy>
	<rdf:Bag>
	<rdf:li rdf:resource="urn:miriam:obo.eco:ECO%3A0000313"/>
	</rdf:Bag>
	</bqbiol:isDescribedBy>
	</rdf:Description>
	</rdf:RDF>
	</annotation>
            </species>
      <species id="TNFR1A" constant="false" initialAmount="1" hasOnlySubstanceUnits="false" name="TNFR1A" metaid="meta_TNFR1A" boundaryCondition="false" sboTerm="SBO:0000354" compartment="transmembrane">
        <notes>
          <body xmlns="http://www.w3.org/1999/xhtml"/>
        </notes>
        <annotation>
	<rdf:RDF xmlns:rdf="http://www.w3.org/1999/02/22-rdf-syntax-ns#" xmlns:bqmodel="http://biomodels.net/model-qualifiers/" xmlns:bqbiol="http://biomodels.net/biology-qualifiers/">
	<rdf:Description rdf:about="#meta_TNFR1A">
              <bqbiol:encodes>
	<rdf:Bag>
	<rdf:li rdf:resource="urn:miriam:uniprot:P19438"/>
	</rdf:Bag>
	</bqbiol:encodes>
	
	<bqbiol:isDescribedBy>
	<rdf:Bag>
	<rdf:li rdf:resource="urn:miriam:obo.eco:ECO%3A0000313"/>
	</rdf:Bag>
	</bqbiol:isDescribedBy>
	</rdf:Description>
	</rdf:RDF>
	</annotation>
            </species>
      <species id="RIP" constant="false" initialAmount="1" hasOnlySubstanceUnits="false" name="RIP" metaid="meta_RIP" boundaryCondition="false" sboTerm="SBO:0000354" substanceUnits="substance" compartment="cytoplasm">
        <notes>
          <body xmlns="http://www.w3.org/1999/xhtml"/>
        </notes>
        <annotation>
	<rdf:RDF xmlns:rdf="http://www.w3.org/1999/02/22-rdf-syntax-ns#" xmlns:bqmodel="http://biomodels.net/model-qualifiers/" xmlns:bqbiol="http://biomodels.net/biology-qualifiers/">
	<rdf:Description rdf:about="#meta_RIP">
              <bqbiol:encodes>
	<rdf:Bag>
	<rdf:li rdf:resource="urn:miriam:uniprot:Q13546"/>
	</rdf:Bag>
	</bqbiol:encodes>
	
	<bqbiol:isDescribedBy>
	<rdf:Bag>
	<rdf:li rdf:resource="urn:miriam:obo.eco:ECO%3A0000313"/>
	</rdf:Bag>
	</bqbiol:isDescribedBy>
	</rdf:Description>
	</rdf:RDF>
	</annotation>
            </species>
      <species id="TRADD" constant="false" initialAmount="1" hasOnlySubstanceUnits="false" name="TRADD" metaid="meta_TRADD" boundaryCondition="false" sboTerm="SBO:0000354" substanceUnits="substance" compartment="default">
        <notes>
          <body xmlns="http://www.w3.org/1999/xhtml">
            <p>
              <b>Description for “TRADD, Hs.89862”:</b> (RefSeq) TNFRSF1A-associated via death domain</p>
</body>
        </notes>
        <annotation>
	<rdf:RDF xmlns:rdf="http://www.w3.org/1999/02/22-rdf-syntax-ns#" xmlns:bqmodel="http://biomodels.net/model-qualifiers/" xmlns:bqbiol="http://biomodels.net/biology-qualifiers/">
	<rdf:Description rdf:about="#meta_TRADD">
              <bqbiol:is>
	<rdf:Bag>
	<rdf:li rdf:resource="urn:miriam:entrez.gene:8717"/>
	</rdf:Bag>
	</bqbiol:is>
	<bqbiol:is>
	<rdf:Bag>
	<rdf:li rdf:resource="urn:miriam:kegg.genes:hsa%3A8717"/>
	</rdf:Bag>
	</bqbiol:is>
	<bqbiol:is>
	<rdf:Bag>
	<rdf:li rdf:resource="urn:miriam:hgnc:HGNC%3A12030"/>
	</rdf:Bag>
	</bqbiol:is>
	<bqbiol:encodes>
	<rdf:Bag>
	<rdf:li rdf:resource="urn:miriam:uniprot:Q15628"/>
	</rdf:Bag>
	</bqbiol:encodes>
	<bqbiol:hasProperty>
	<rdf:Bag>
	<rdf:li rdf:resource="urn:miriam:omim:603500"/>
	</rdf:Bag>
	</bqbiol:hasProperty>
	
	<bqbiol:isDescribedBy>
	<rdf:Bag>
	<rdf:li rdf:resource="urn:miriam:obo.eco:ECO%3A0000313"/>
	</rdf:Bag>
	</bqbiol:isDescribedBy>
	</rdf:Description>
	</rdf:RDF>
	</annotation>
            </species>
      <species id="MADD" constant="false" initialAmount="1" hasOnlySubstanceUnits="false" name="MADD" metaid="meta_MADD" boundaryCondition="false" sboTerm="SBO:0000354" substanceUnits="substance" compartment="default">
        <notes>
          <body xmlns="http://www.w3.org/1999/xhtml">
            <p>
              <b>Description for “MADD, DENN, IG20, RAB3GEP”:</b> (RefSeq) MAP-kinase activating death domain</p>
</body>
        </notes>
        <annotation>
	<rdf:RDF xmlns:rdf="http://www.w3.org/1999/02/22-rdf-syntax-ns#" xmlns:bqmodel="http://biomodels.net/model-qualifiers/" xmlns:bqbiol="http://biomodels.net/biology-qualifiers/">
	<rdf:Description rdf:about="#meta_MADD">
              <bqbiol:is>
	<rdf:Bag>
	<rdf:li rdf:resource="urn:miriam:entrez.gene:8567"/>
	</rdf:Bag>
	</bqbiol:is>
	<bqbiol:is>
	<rdf:Bag>
	<rdf:li rdf:resource="urn:miriam:kegg.genes:hsa%3A8567"/>
	</rdf:Bag>
	</bqbiol:is>
	<bqbiol:is>
	<rdf:Bag>
	<rdf:li rdf:resource="urn:miriam:hgnc:HGNC%3A6766"/>
	</rdf:Bag>
	</bqbiol:is>
	<bqbiol:encodes>
	<rdf:Bag>
	<rdf:li rdf:resource="urn:miriam:uniprot:Q8WXG6"/>
	</rdf:Bag>
	</bqbiol:encodes>
	<bqbiol:hasProperty>
	<rdf:Bag>
	<rdf:li rdf:resource="urn:miriam:omim:603584"/>
	</rdf:Bag>
	</bqbiol:hasProperty>
	<bqbiol:is>
	<rdf:Bag>
	<rdf:li rdf:resource="urn:miriam:ensembl:ENSG00000110514"/>
	</rdf:Bag>
	</bqbiol:is>
	
	<bqbiol:isDescribedBy>
	<rdf:Bag>
	<rdf:li rdf:resource="urn:miriam:obo.eco:ECO%3A0000313"/>
	</rdf:Bag>
	</bqbiol:isDescribedBy>
	</rdf:Description>
	</rdf:RDF>
	</annotation>
            </species>
      <species id="TRAF2" constant="false" initialAmount="1" hasOnlySubstanceUnits="false" name="TRAF2" metaid="meta_TRAF2" boundaryCondition="false" sboTerm="SBO:0000354" substanceUnits="substance" compartment="cytoplasm">
        <notes>
          <body xmlns="http://www.w3.org/1999/xhtml">
            <p>
              <b>Description for “TRAF2, MGC:45012, TRAP, TRAP3”:</b> (RefSeq) TNF receptor-associated factor 2</p>
</body>
        </notes>
        <annotation>
	<rdf:RDF xmlns:rdf="http://www.w3.org/1999/02/22-rdf-syntax-ns#" xmlns:bqmodel="http://biomodels.net/model-qualifiers/" xmlns:bqbiol="http://biomodels.net/biology-qualifiers/">
	<rdf:Description rdf:about="#meta_TRAF2">
              <bqbiol:is>
	<rdf:Bag>
	<rdf:li rdf:resource="urn:miriam:entrez.gene:7186"/>
	</rdf:Bag>
	</bqbiol:is>
	<bqbiol:is>
	<rdf:Bag>
	<rdf:li rdf:resource="urn:miriam:kegg.genes:hsa%3A7186"/>
	</rdf:Bag>
	</bqbiol:is>
	<bqbiol:is>
	<rdf:Bag>
	<rdf:li rdf:resource="urn:miriam:hgnc:HGNC%3A12032"/>
	</rdf:Bag>
	</bqbiol:is>
	<bqbiol:encodes>
	<rdf:Bag>
	<rdf:li rdf:resource="urn:miriam:uniprot:Q12933"/>
	</rdf:Bag>
	</bqbiol:encodes>
	<bqbiol:hasProperty>
	<rdf:Bag>
	<rdf:li rdf:resource="urn:miriam:omim:601895"/>
	</rdf:Bag>
	</bqbiol:hasProperty>
	<bqbiol:is>
	<rdf:Bag>
	<rdf:li rdf:resource="urn:miriam:ensembl:ENSG00000127191"/>
	</rdf:Bag>
	</bqbiol:is>
	
	<bqbiol:isDescribedBy>
	<rdf:Bag>
	<rdf:li rdf:resource="urn:miriam:obo.eco:ECO%3A0000313"/>
	</rdf:Bag>
	</bqbiol:isDescribedBy>
	</rdf:Description>
	</rdf:RDF>
	</annotation>
            </species>
      <species id="response_to_hydrogen_peroxide" constant="false" initialAmount="1" hasOnlySubstanceUnits="false" name="response to hydrogen peroxide" metaid="meta_response_to_hydrogen_peroxide" boundaryCondition="false" sboTerm="SBO:0000552" compartment="default">
        <notes>
          <body xmlns="http://www.w3.org/1999/xhtml"/>
        </notes>
        <annotation>
	<rdf:RDF xmlns:rdf="http://www.w3.org/1999/02/22-rdf-syntax-ns#" xmlns:bqmodel="http://biomodels.net/model-qualifiers/" xmlns:bqbiol="http://biomodels.net/biology-qualifiers/">
	<rdf:Description rdf:about="#meta_response_to_hydrogen_peroxide">
	<bqbiol:isDescribedBy>
	<rdf:Bag>
	<rdf:li rdf:resource="urn:miriam:obo.eco:ECO%3A0000313"/>
	</rdf:Bag>
	</bqbiol:isDescribedBy>
	</rdf:Description>
	</rdf:RDF>
	</annotation>
            </species>
      <species id="Acid_Sphingomyelinase" constant="false" initialAmount="1" hasOnlySubstanceUnits="false" name="Acid_Sphingomyelinase" metaid="meta_Acid_Sphingomyelinase" boundaryCondition="false" sboTerm="SBO:0000354" substanceUnits="substance" compartment="default">
        <notes>
          <body xmlns="http://www.w3.org/1999/xhtml"/>
        </notes>
        <annotation>
	<rdf:RDF xmlns:rdf="http://www.w3.org/1999/02/22-rdf-syntax-ns#" xmlns:bqmodel="http://biomodels.net/model-qualifiers/" xmlns:bqbiol="http://biomodels.net/biology-qualifiers/">
	<rdf:Description rdf:about="#meta_Acid_Sphingomyelinase">
              <bqbiol:encodes>
	<rdf:Bag>
	<rdf:li rdf:resource="urn:miriam:uniprot:P17405"/>
	</rdf:Bag>
	</bqbiol:encodes>
	
	<bqbiol:isDescribedBy>
	<rdf:Bag>
	<rdf:li rdf:resource="urn:miriam:obo.eco:ECO%3A0000313"/>
	</rdf:Bag>
	</bqbiol:isDescribedBy>
	</rdf:Description>
	</rdf:RDF>
	</annotation>
            </species>
      <species id="MKK4_1" constant="false" initialAmount="1" hasOnlySubstanceUnits="false" name="MKK4" metaid="meta_MKK4_1" boundaryCondition="false" sboTerm="SBO:0000354" substanceUnits="substance" compartment="cytoplasm">
        <notes>
          <body xmlns="http://www.w3.org/1999/xhtml"/>
        </notes>
        <annotation>
	<rdf:RDF xmlns:rdf="http://www.w3.org/1999/02/22-rdf-syntax-ns#" xmlns:bqmodel="http://biomodels.net/model-qualifiers/" xmlns:bqbiol="http://biomodels.net/biology-qualifiers/">
	<rdf:Description rdf:about="#meta_MKK4_1">
              <bqbiol:encodes>
	<rdf:Bag>
	<rdf:li rdf:resource="urn:miriam:uniprot:P45985"/>
	</rdf:Bag>
	</bqbiol:encodes>
	
	<bqbiol:isDescribedBy>
	<rdf:Bag>
	<rdf:li rdf:resource="urn:miriam:obo.eco:ECO%3A0000313"/>
	</rdf:Bag>
	</bqbiol:isDescribedBy>
	</rdf:Description>
	</rdf:RDF>
	</annotation>
            </species>
      <species id="EGF" constant="false" initialAmount="1" hasOnlySubstanceUnits="false" name="EGF" metaid="meta_EGF" boundaryCondition="false" sboTerm="SBO:0000354" substanceUnits="substance" compartment="extracellular_region">
        <notes>
          <body xmlns="http://www.w3.org/1999/xhtml">
            <p>
              <b>Description for “EGF, HOMG4, URG”:</b> (RefSeq) epidermal growth factor</p>
</body>
        </notes>
        <annotation>
	<rdf:RDF xmlns:rdf="http://www.w3.org/1999/02/22-rdf-syntax-ns#" xmlns:bqmodel="http://biomodels.net/model-qualifiers/" xmlns:bqbiol="http://biomodels.net/biology-qualifiers/">
	<rdf:Description rdf:about="#meta_EGF">
              <bqbiol:is>
	<rdf:Bag>
	<rdf:li rdf:resource="urn:miriam:entrez.gene:1950"/>
	</rdf:Bag>
	</bqbiol:is>
	<bqbiol:is>
	<rdf:Bag>
	<rdf:li rdf:resource="urn:miriam:kegg.genes:hsa%3A1950"/>
	</rdf:Bag>
	</bqbiol:is>
	<bqbiol:is>
	<rdf:Bag>
	<rdf:li rdf:resource="urn:miriam:hgnc:HGNC%3A3229"/>
	</rdf:Bag>
	</bqbiol:is>
	<bqbiol:encodes>
	<rdf:Bag>
	<rdf:li rdf:resource="urn:miriam:uniprot:P01133"/>
	</rdf:Bag>
	</bqbiol:encodes>
	<bqbiol:hasProperty>
	<rdf:Bag>
	<rdf:li rdf:resource="urn:miriam:omim:131530"/>
	</rdf:Bag>
	</bqbiol:hasProperty>
	<bqbiol:is>
	<rdf:Bag>
	<rdf:li rdf:resource="urn:miriam:ensembl:ENSG00000138798"/>
	</rdf:Bag>
	</bqbiol:is>
	
	<bqbiol:isDescribedBy>
	<rdf:Bag>
	<rdf:li rdf:resource="urn:miriam:obo.eco:ECO%3A0000313"/>
	</rdf:Bag>
	</bqbiol:isDescribedBy>
	</rdf:Description>
	</rdf:RDF>
	</annotation>
            </species>
      <species id="negative_regulation_of_cell_cycle" constant="false" initialAmount="1" hasOnlySubstanceUnits="false" name="negative_regulation_of_cell_cycle" metaid="meta_negative_regulation_of_cell_cycle" boundaryCondition="false" sboTerm="SBO:0000552" compartment="default">
        <notes>
          <body xmlns="http://www.w3.org/1999/xhtml"/>
        </notes>
        <annotation>
	<rdf:RDF xmlns:rdf="http://www.w3.org/1999/02/22-rdf-syntax-ns#" xmlns:bqmodel="http://biomodels.net/model-qualifiers/" xmlns:bqbiol="http://biomodels.net/biology-qualifiers/">
	<rdf:Description rdf:about="#meta_negative_regulation_of_cell_cycle">
	<bqbiol:isDescribedBy>
	<rdf:Bag>
	<rdf:li rdf:resource="urn:miriam:obo.eco:ECO%3A0000313"/>
	</rdf:Bag>
	</bqbiol:isDescribedBy>
	</rdf:Description>
	</rdf:RDF>
	</annotation>
            </species>
      <species id="IGF1" constant="false" initialAmount="1" hasOnlySubstanceUnits="false" name="IGF1" metaid="meta_IGF1" boundaryCondition="false" sboTerm="SBO:0000354" substanceUnits="substance" compartment="default">
        <notes>
          <body xmlns="http://www.w3.org/1999/xhtml">
            <p>
              <b>Description for “IGF1, IGF-I, IGF1A, IGFI”:</b> (RefSeq) insulin-like growth factor 1 (somatomedin C)</p>
</body>
        </notes>
        <annotation>
	<rdf:RDF xmlns:rdf="http://www.w3.org/1999/02/22-rdf-syntax-ns#" xmlns:bqmodel="http://biomodels.net/model-qualifiers/" xmlns:bqbiol="http://biomodels.net/biology-qualifiers/">
	<rdf:Description rdf:about="#meta_IGF1">
              <bqbiol:is>
	<rdf:Bag>
	<rdf:li rdf:resource="urn:miriam:entrez.gene:3479"/>
	</rdf:Bag>
	</bqbiol:is>
	<bqbiol:is>
	<rdf:Bag>
	<rdf:li rdf:resource="urn:miriam:kegg.genes:hsa%3A3479"/>
	</rdf:Bag>
	</bqbiol:is>
	<bqbiol:is>
	<rdf:Bag>
	<rdf:li rdf:resource="urn:miriam:hgnc:HGNC%3A5464"/>
	</rdf:Bag>
	</bqbiol:is>
	<bqbiol:encodes>
	<rdf:Bag>
	<rdf:li rdf:resource="urn:miriam:uniprot:P05019"/>
	<rdf:li rdf:resource="urn:miriam:uniprot:Q5U743"/>
	<rdf:li rdf:resource="urn:miriam:uniprot:Q59GC5"/>
	<rdf:li rdf:resource="urn:miriam:uniprot:P01343"/>
	</rdf:Bag>
	</bqbiol:encodes>
	<bqbiol:hasProperty>
	<rdf:Bag>
	<rdf:li rdf:resource="urn:miriam:omim:147440"/>
	</rdf:Bag>
	</bqbiol:hasProperty>
	<bqbiol:is>
	<rdf:Bag>
	<rdf:li rdf:resource="urn:miriam:ensembl:ENSG00000017427"/>
	</rdf:Bag>
	</bqbiol:is>
	
	<bqbiol:isDescribedBy>
	<rdf:Bag>
	<rdf:li rdf:resource="urn:miriam:obo.eco:ECO%3A0000313"/>
	</rdf:Bag>
	</bqbiol:isDescribedBy>
	</rdf:Description>
	</rdf:RDF>
	</annotation>
            </species>
      <species id="tumor_necrosis_factor_receptor_activity" constant="false" initialAmount="1" hasOnlySubstanceUnits="false" name="tumor necrosis factor receptor activity" metaid="meta_tumor_necrosis_factor_receptor_activity" boundaryCondition="false" sboTerm="SBO:0000552" compartment="default">
        <notes>
          <body xmlns="http://www.w3.org/1999/xhtml"/>
        </notes>
        <annotation>
	<rdf:RDF xmlns:rdf="http://www.w3.org/1999/02/22-rdf-syntax-ns#" xmlns:bqmodel="http://biomodels.net/model-qualifiers/" xmlns:bqbiol="http://biomodels.net/biology-qualifiers/">
	<rdf:Description rdf:about="#meta_tumor_necrosis_factor_receptor_activity">
	<bqbiol:isDescribedBy>
	<rdf:Bag>
	<rdf:li rdf:resource="urn:miriam:obo.eco:ECO%3A0000313"/>
	</rdf:Bag>
	</bqbiol:isDescribedBy>
	</rdf:Description>
	</rdf:RDF>
	</annotation>
            </species>
      <species id="AKT1" constant="false" initialAmount="1" hasOnlySubstanceUnits="false" name="AKT1" metaid="meta_AKT1" boundaryCondition="false" sboTerm="SBO:0000354" substanceUnits="substance" compartment="cytoplasm">
        <notes>
          <body xmlns="http://www.w3.org/1999/xhtml">
            <p>
              <b>Description for “AKT1, AKT, CWS6, PKB, PKB-ALPHA, PRKBA, RAC, RAC-ALPHA”:</b> (RefSeq) v-akt murine thymoma viral oncogene homolog 1 (EC:2.7.11.1)</p>
</body>
        </notes>
        <annotation>
	<rdf:RDF xmlns:rdf="http://www.w3.org/1999/02/22-rdf-syntax-ns#" xmlns:bqmodel="http://biomodels.net/model-qualifiers/" xmlns:bqbiol="http://biomodels.net/biology-qualifiers/">
	<rdf:Description rdf:about="#meta_AKT1">
              <bqbiol:hasProperty>
	<rdf:Bag>
	<rdf:li rdf:resource="urn:miriam:ec-code:2.7.11.1"/>
	</rdf:Bag>
	</bqbiol:hasProperty>
	<bqbiol:is>
	<rdf:Bag>
	<rdf:li rdf:resource="urn:miriam:entrez.gene:207"/>
	</rdf:Bag>
	</bqbiol:is>
	<bqbiol:is>
	<rdf:Bag>
	<rdf:li rdf:resource="urn:miriam:kegg.genes:hsa%3A207"/>
	</rdf:Bag>
	</bqbiol:is>
	<bqbiol:is>
	<rdf:Bag>
	<rdf:li rdf:resource="urn:miriam:hgnc:HGNC%3A391"/>
	</rdf:Bag>
	</bqbiol:is>
	<bqbiol:encodes>
	<rdf:Bag>
	<rdf:li rdf:resource="urn:miriam:uniprot:B0LPE5"/>
	<rdf:li rdf:resource="urn:miriam:uniprot:P31749"/>
	</rdf:Bag>
	</bqbiol:encodes>
	<bqbiol:hasProperty>
	<rdf:Bag>
	<rdf:li rdf:resource="urn:miriam:omim:164730"/>
	</rdf:Bag>
	</bqbiol:hasProperty>
	<bqbiol:is>
	<rdf:Bag>
	<rdf:li rdf:resource="urn:miriam:ensembl:ENSG00000142208"/>
	</rdf:Bag>
	</bqbiol:is>
	
	<bqbiol:isDescribedBy>
	<rdf:Bag>
	<rdf:li rdf:resource="urn:miriam:obo.eco:ECO%3A0000313"/>
	</rdf:Bag>
	</bqbiol:isDescribedBy>
	</rdf:Description>
	</rdf:RDF>
	</annotation>
            </species>
      <species id="response_to_UV" constant="false" initialAmount="1" hasOnlySubstanceUnits="false" name="response to UV" metaid="meta_response_to_UV" boundaryCondition="false" sboTerm="SBO:0000552" compartment="default">
        <notes>
          <body xmlns="http://www.w3.org/1999/xhtml"/>
        </notes>
        <annotation>
	<rdf:RDF xmlns:rdf="http://www.w3.org/1999/02/22-rdf-syntax-ns#" xmlns:bqmodel="http://biomodels.net/model-qualifiers/" xmlns:bqbiol="http://biomodels.net/biology-qualifiers/">
	<rdf:Description rdf:about="#meta_response_to_UV">
	<bqbiol:isDescribedBy>
	<rdf:Bag>
	<rdf:li rdf:resource="urn:miriam:obo.eco:ECO%3A0000313"/>
	</rdf:Bag>
	</bqbiol:isDescribedBy>
	</rdf:Description>
	</rdf:RDF>
	</annotation>
            </species>
      <species id="PDGFA" constant="false" initialAmount="1" hasOnlySubstanceUnits="false" name="PDGFA" metaid="meta_PDGFA" boundaryCondition="false" sboTerm="SBO:0000354" substanceUnits="substance" compartment="default">
        <notes>
          <body xmlns="http://www.w3.org/1999/xhtml">
            <p>
              <b>Description for “PDGFA, PDGF-A, PDGF1”:</b> (RefSeq) platelet-derived growth factor alpha polypeptide</p>
</body>
        </notes>
        <annotation>
	<rdf:RDF xmlns:rdf="http://www.w3.org/1999/02/22-rdf-syntax-ns#" xmlns:bqmodel="http://biomodels.net/model-qualifiers/" xmlns:bqbiol="http://biomodels.net/biology-qualifiers/">
	<rdf:Description rdf:about="#meta_PDGFA">
              <bqbiol:is>
	<rdf:Bag>
	<rdf:li rdf:resource="urn:miriam:entrez.gene:5154"/>
	</rdf:Bag>
	</bqbiol:is>
	<bqbiol:is>
	<rdf:Bag>
	<rdf:li rdf:resource="urn:miriam:kegg.genes:hsa%3A5154"/>
	</rdf:Bag>
	</bqbiol:is>
	<bqbiol:is>
	<rdf:Bag>
	<rdf:li rdf:resource="urn:miriam:hgnc:HGNC%3A8799"/>
	</rdf:Bag>
	</bqbiol:is>
	<bqbiol:encodes>
	<rdf:Bag>
	<rdf:li rdf:resource="urn:miriam:uniprot:P04085"/>
	</rdf:Bag>
	</bqbiol:encodes>
	<bqbiol:hasProperty>
	<rdf:Bag>
	<rdf:li rdf:resource="urn:miriam:omim:173430"/>
	</rdf:Bag>
	</bqbiol:hasProperty>
	<bqbiol:is>
	<rdf:Bag>
	<rdf:li rdf:resource="urn:miriam:ensembl:ENSG00000197461"/>
	</rdf:Bag>
	</bqbiol:is>
	
	<bqbiol:isDescribedBy>
	<rdf:Bag>
	<rdf:li rdf:resource="urn:miriam:obo.eco:ECO%3A0000313"/>
	</rdf:Bag>
	</bqbiol:isDescribedBy>
	</rdf:Description>
	</rdf:RDF>
	</annotation>
            </species>
      <species id="MYC" constant="false" initialAmount="1" hasOnlySubstanceUnits="false" name="MYC" metaid="meta_MYC" boundaryCondition="false" sboTerm="SBO:0000354" compartment="default">
        <notes>
          <body xmlns="http://www.w3.org/1999/xhtml">
            <p>
              <b>Description for “MYC, MRTL, MYCC, bHLHe39, c-Myc”:</b> (RefSeq) v-myc avian myelocytomatosis viral oncogene homolog</p>
</body>
        </notes>
        <annotation>
	<rdf:RDF xmlns:rdf="http://www.w3.org/1999/02/22-rdf-syntax-ns#" xmlns:bqmodel="http://biomodels.net/model-qualifiers/" xmlns:bqbiol="http://biomodels.net/biology-qualifiers/">
	<rdf:Description rdf:about="#meta_MYC">
              <bqbiol:is>
	<rdf:Bag>
	<rdf:li rdf:resource="urn:miriam:entrez.gene:4609"/>
	</rdf:Bag>
	</bqbiol:is>
	<bqbiol:is>
	<rdf:Bag>
	<rdf:li rdf:resource="urn:miriam:kegg.genes:hsa%3A4609"/>
	</rdf:Bag>
	</bqbiol:is>
	<bqbiol:is>
	<rdf:Bag>
	<rdf:li rdf:resource="urn:miriam:hgnc:HGNC%3A7553"/>
	</rdf:Bag>
	</bqbiol:is>
	<bqbiol:encodes>
	<rdf:Bag>
	<rdf:li rdf:resource="urn:miriam:uniprot:P01106"/>
	</rdf:Bag>
	</bqbiol:encodes>
	<bqbiol:hasProperty>
	<rdf:Bag>
	<rdf:li rdf:resource="urn:miriam:omim:190080"/>
	</rdf:Bag>
	</bqbiol:hasProperty>
	<bqbiol:is>
	<rdf:Bag>
	<rdf:li rdf:resource="urn:miriam:ensembl:ENSG00000136997"/>
	</rdf:Bag>
	</bqbiol:is>
	
	<bqbiol:isDescribedBy>
	<rdf:Bag>
	<rdf:li rdf:resource="urn:miriam:obo.eco:ECO%3A0000313"/>
	</rdf:Bag>
	</bqbiol:isDescribedBy>
	</rdf:Description>
	</rdf:RDF>
	</annotation>
            </species>
      <species id="glutathione" constant="false" initialAmount="1" hasOnlySubstanceUnits="false" name="glutathione" metaid="meta_glutathione" boundaryCondition="false" sboTerm="SBO:0000247" substanceUnits="substance" compartment="default">
        <notes>
          <body xmlns="http://www.w3.org/1999/xhtml"/>
        </notes>
        <annotation>
	<rdf:RDF xmlns:rdf="http://www.w3.org/1999/02/22-rdf-syntax-ns#" xmlns:bqmodel="http://biomodels.net/model-qualifiers/" xmlns:bqbiol="http://biomodels.net/biology-qualifiers/">
	<rdf:Description rdf:about="#meta_glutathione">
              <bqbiol:is>
	<rdf:Bag>
	<rdf:li rdf:resource="urn:miriam:cas:17-18-8"/>
	</rdf:Bag>
	</bqbiol:is>
	
	<bqbiol:isDescribedBy>
	<rdf:Bag>
	<rdf:li rdf:resource="urn:miriam:obo.eco:ECO%3A0000313"/>
	</rdf:Bag>
	</bqbiol:isDescribedBy>
	</rdf:Description>
	</rdf:RDF>
	</annotation>
            </species>
      <species id="FAN" constant="false" initialAmount="1" hasOnlySubstanceUnits="false" name="FAN" metaid="meta_FAN" boundaryCondition="false" sboTerm="SBO:0000354" substanceUnits="substance" compartment="default">
        <notes>
          <body xmlns="http://www.w3.org/1999/xhtml"/>
        </notes>
        <annotation>
	<rdf:RDF xmlns:rdf="http://www.w3.org/1999/02/22-rdf-syntax-ns#" xmlns:bqmodel="http://biomodels.net/model-qualifiers/" xmlns:bqbiol="http://biomodels.net/biology-qualifiers/">
	<rdf:Description rdf:about="#meta_FAN">
              <bqbiol:encodes>
	<rdf:Bag>
	<rdf:li rdf:resource="urn:miriam:uniprot:Q8IW26"/>
	</rdf:Bag>
	</bqbiol:encodes>
	
	<bqbiol:isDescribedBy>
	<rdf:Bag>
	<rdf:li rdf:resource="urn:miriam:obo.eco:ECO%3A0000313"/>
	</rdf:Bag>
	</bqbiol:isDescribedBy>
	</rdf:Description>
	</rdf:RDF>
	</annotation>
            </species>
      <species id="TNFR1A_1" constant="false" initialAmount="1" hasOnlySubstanceUnits="false" name="TNFR1A" metaid="meta_TNFR1A_1" boundaryCondition="false" sboTerm="SBO:0000354" substanceUnits="substance" compartment="default">
        <notes>
          <body xmlns="http://www.w3.org/1999/xhtml"/>
        </notes>
        <annotation>
	<rdf:RDF xmlns:rdf="http://www.w3.org/1999/02/22-rdf-syntax-ns#" xmlns:bqmodel="http://biomodels.net/model-qualifiers/" xmlns:bqbiol="http://biomodels.net/biology-qualifiers/">
	<rdf:Description rdf:about="#meta_TNFR1A_1">
              <bqbiol:encodes>
	<rdf:Bag>
	<rdf:li rdf:resource="urn:miriam:uniprot:P19438"/>
	</rdf:Bag>
	</bqbiol:encodes>
	
	<bqbiol:isDescribedBy>
	<rdf:Bag>
	<rdf:li rdf:resource="urn:miriam:obo.eco:ECO%3A0000313"/>
	</rdf:Bag>
	</bqbiol:isDescribedBy>
	</rdf:Description>
	</rdf:RDF>
	</annotation>
            </species>
      <species id="GW4869" constant="false" initialAmount="1" hasOnlySubstanceUnits="false" name="GW4869" metaid="meta_GW4869" boundaryCondition="false" sboTerm="SBO:0000247" substanceUnits="substance" compartment="default">
        <notes>
          <body xmlns="http://www.w3.org/1999/xhtml"/>
        </notes>
        <annotation>
	<rdf:RDF xmlns:rdf="http://www.w3.org/1999/02/22-rdf-syntax-ns#" xmlns:bqmodel="http://biomodels.net/model-qualifiers/" xmlns:bqbiol="http://biomodels.net/biology-qualifiers/">
	<rdf:Description rdf:about="#meta_GW4869">
	<bqbiol:isDescribedBy>
	<rdf:Bag>
	<rdf:li rdf:resource="urn:miriam:obo.eco:ECO%3A0000313"/>
	</rdf:Bag>
	</bqbiol:isDescribedBy>
	</rdf:Description>
	</rdf:RDF>
	</annotation>
            </species>
      <species id="C11AG" constant="false" initialAmount="1" hasOnlySubstanceUnits="false" name="C11AG" metaid="meta_C11AG" boundaryCondition="false" sboTerm="SBO:0000247" substanceUnits="substance" compartment="default">
        <notes>
          <body xmlns="http://www.w3.org/1999/xhtml"/>
        </notes>
        <annotation>
	<rdf:RDF xmlns:rdf="http://www.w3.org/1999/02/22-rdf-syntax-ns#" xmlns:bqmodel="http://biomodels.net/model-qualifiers/" xmlns:bqbiol="http://biomodels.net/biology-qualifiers/">
	<rdf:Description rdf:about="#meta_C11AG">
	<bqbiol:isDescribedBy>
	<rdf:Bag>
	<rdf:li rdf:resource="urn:miriam:obo.eco:ECO%3A0000313"/>
	</rdf:Bag>
	</bqbiol:isDescribedBy>
	</rdf:Description>
	</rdf:RDF>
	</annotation>
            </species>
      <species id="TNFalpha_1" constant="false" initialAmount="1" hasOnlySubstanceUnits="false" name="TNF-alpha" metaid="meta_TNFalpha_1" boundaryCondition="false" sboTerm="SBO:0000354" substanceUnits="substance" compartment="extracellular_region">
        <notes>
          <body xmlns="http://www.w3.org/1999/xhtml"/>
        </notes>
        <annotation>
	<rdf:RDF xmlns:rdf="http://www.w3.org/1999/02/22-rdf-syntax-ns#" xmlns:bqmodel="http://biomodels.net/model-qualifiers/" xmlns:bqbiol="http://biomodels.net/biology-qualifiers/">
	<rdf:Description rdf:about="#meta_TNFalpha_1">
              <bqbiol:encodes>
	<rdf:Bag>
	<rdf:li rdf:resource="urn:miriam:uniprot:P01375"/>
	</rdf:Bag>
	</bqbiol:encodes>
	
	<bqbiol:isDescribedBy>
	<rdf:Bag>
	<rdf:li rdf:resource="urn:miriam:obo.eco:ECO%3A0000313"/>
	</rdf:Bag>
	</bqbiol:isDescribedBy>
	</rdf:Description>
	</rdf:RDF>
	</annotation>
            </species>
      <species id="MEK2" constant="false" initialAmount="1" hasOnlySubstanceUnits="false" name="MEK2" metaid="meta_MEK2" boundaryCondition="false" sboTerm="SBO:0000354" substanceUnits="substance" compartment="default">
        <notes>
          <body xmlns="http://www.w3.org/1999/xhtml"/>
        </notes>
        <annotation>
	<rdf:RDF xmlns:rdf="http://www.w3.org/1999/02/22-rdf-syntax-ns#" xmlns:bqmodel="http://biomodels.net/model-qualifiers/" xmlns:bqbiol="http://biomodels.net/biology-qualifiers/">
	<rdf:Description rdf:about="#meta_MEK2">
              <bqbiol:encodes>
	<rdf:Bag>
	<rdf:li rdf:resource="urn:miriam:uniprot:P36507"/>
	</rdf:Bag>
	</bqbiol:encodes>
	
	<bqbiol:isDescribedBy>
	<rdf:Bag>
	<rdf:li rdf:resource="urn:miriam:obo.eco:ECO%3A0000313"/>
	</rdf:Bag>
	</bqbiol:isDescribedBy>
	</rdf:Description>
	</rdf:RDF>
	</annotation>
            </species>
      <species id="ERK2" constant="false" initialAmount="1" hasOnlySubstanceUnits="false" name="ERK2" metaid="meta_ERK2" boundaryCondition="false" sboTerm="SBO:0000354" substanceUnits="substance" compartment="cytoplasm">
        <notes>
          <body xmlns="http://www.w3.org/1999/xhtml"/>
        </notes>
        <annotation>
	<rdf:RDF xmlns:rdf="http://www.w3.org/1999/02/22-rdf-syntax-ns#" xmlns:bqmodel="http://biomodels.net/model-qualifiers/" xmlns:bqbiol="http://biomodels.net/biology-qualifiers/">
	<rdf:Description rdf:about="#meta_ERK2">
              <bqbiol:encodes>
	<rdf:Bag>
	<rdf:li rdf:resource="urn:miriam:uniprot:P28482"/>
	</rdf:Bag>
	</bqbiol:encodes>
	
	<bqbiol:isDescribedBy>
	<rdf:Bag>
	<rdf:li rdf:resource="urn:miriam:obo.eco:ECO%3A0000313"/>
	</rdf:Bag>
	</bqbiol:isDescribedBy>
	</rdf:Description>
	</rdf:RDF>
	</annotation>
            </species>
      <species id="MEK1" constant="false" initialAmount="1" hasOnlySubstanceUnits="false" name="MEK1" metaid="meta_MEK1" boundaryCondition="false" sboTerm="SBO:0000354" substanceUnits="substance" compartment="default">
        <notes>
          <body xmlns="http://www.w3.org/1999/xhtml"/>
        </notes>
        <annotation>
	<rdf:RDF xmlns:rdf="http://www.w3.org/1999/02/22-rdf-syntax-ns#" xmlns:bqmodel="http://biomodels.net/model-qualifiers/" xmlns:bqbiol="http://biomodels.net/biology-qualifiers/">
	<rdf:Description rdf:about="#meta_MEK1">
              <bqbiol:encodes>
	<rdf:Bag>
	<rdf:li rdf:resource="urn:miriam:uniprot:Q02750"/>
	</rdf:Bag>
	</bqbiol:encodes>
	
	<bqbiol:isDescribedBy>
	<rdf:Bag>
	<rdf:li rdf:resource="urn:miriam:obo.eco:ECO%3A0000313"/>
	</rdf:Bag>
	</bqbiol:isDescribedBy>
	</rdf:Description>
	</rdf:RDF>
	</annotation>
            </species>
      <species id="BAD" constant="false" initialAmount="1" hasOnlySubstanceUnits="false" name="BAD" metaid="meta_BAD" boundaryCondition="false" sboTerm="SBO:0000354" substanceUnits="substance" compartment="default">
        <notes>
          <body xmlns="http://www.w3.org/1999/xhtml">
            <p>
              <b>Description for “BAD, BBC2, BCL2L8”:</b> (RefSeq) BCL2-associated agonist of cell death</p>
</body>
        </notes>
        <annotation>
	<rdf:RDF xmlns:rdf="http://www.w3.org/1999/02/22-rdf-syntax-ns#" xmlns:bqmodel="http://biomodels.net/model-qualifiers/" xmlns:bqbiol="http://biomodels.net/biology-qualifiers/">
	<rdf:Description rdf:about="#meta_BAD">
              <bqbiol:is>
	<rdf:Bag>
	<rdf:li rdf:resource="urn:miriam:entrez.gene:572"/>
	</rdf:Bag>
	</bqbiol:is>
	<bqbiol:is>
	<rdf:Bag>
	<rdf:li rdf:resource="urn:miriam:kegg.genes:hsa%3A572"/>
	</rdf:Bag>
	</bqbiol:is>
	<bqbiol:is>
	<rdf:Bag>
	<rdf:li rdf:resource="urn:miriam:hgnc:HGNC%3A936"/>
	</rdf:Bag>
	</bqbiol:is>
	<bqbiol:encodes>
	<rdf:Bag>
	<rdf:li rdf:resource="urn:miriam:uniprot:Q92934"/>
	</rdf:Bag>
	</bqbiol:encodes>
	<bqbiol:hasProperty>
	<rdf:Bag>
	<rdf:li rdf:resource="urn:miriam:omim:603167"/>
	</rdf:Bag>
	</bqbiol:hasProperty>
	<bqbiol:is>
	<rdf:Bag>
	<rdf:li rdf:resource="urn:miriam:ensembl:ENSG00000002330"/>
	</rdf:Bag>
	</bqbiol:is>
	
	<bqbiol:isDescribedBy>
	<rdf:Bag>
	<rdf:li rdf:resource="urn:miriam:obo.eco:ECO%3A0000313"/>
	</rdf:Bag>
	</bqbiol:isDescribedBy>
	</rdf:Description>
	</rdf:RDF>
	</annotation>
            </species>
      <species id="Acid_Ceramidase" constant="false" initialAmount="1" hasOnlySubstanceUnits="false" name="Acid_Ceramidase" metaid="meta_Acid_Ceramidase" boundaryCondition="false" sboTerm="SBO:0000354" substanceUnits="substance" compartment="default">
        <notes>
          <body xmlns="http://www.w3.org/1999/xhtml"/>
        </notes>
        <annotation>
	<rdf:RDF xmlns:rdf="http://www.w3.org/1999/02/22-rdf-syntax-ns#" xmlns:bqmodel="http://biomodels.net/model-qualifiers/" xmlns:bqbiol="http://biomodels.net/biology-qualifiers/">
	<rdf:Description rdf:about="#meta_Acid_Ceramidase">
              <bqbiol:encodes>
	<rdf:Bag>
	<rdf:li rdf:resource="urn:miriam:uniprot:Q13510"/>
	</rdf:Bag>
	</bqbiol:encodes>
	
	<bqbiol:isDescribedBy>
	<rdf:Bag>
	<rdf:li rdf:resource="urn:miriam:obo.eco:ECO%3A0000313"/>
	</rdf:Bag>
	</bqbiol:isDescribedBy>
	</rdf:Description>
	</rdf:RDF>
	</annotation>
            </species>
      <species id="Free_Fatty_acid" constant="false" initialAmount="1" hasOnlySubstanceUnits="false" name="Free_Fatty_acid" metaid="meta_Free_Fatty_acid" boundaryCondition="false" sboTerm="SBO:0000247" substanceUnits="substance" compartment="default">
        <notes>
          <body xmlns="http://www.w3.org/1999/xhtml"/>
        </notes>
        <annotation>
	<rdf:RDF xmlns:rdf="http://www.w3.org/1999/02/22-rdf-syntax-ns#" xmlns:bqmodel="http://biomodels.net/model-qualifiers/" xmlns:bqbiol="http://biomodels.net/biology-qualifiers/">
	<rdf:Description rdf:about="#meta_Free_Fatty_acid">
	<bqbiol:isDescribedBy>
	<rdf:Bag>
	<rdf:li rdf:resource="urn:miriam:obo.eco:ECO%3A0000313"/>
	</rdf:Bag>
	</bqbiol:isDescribedBy>
	</rdf:Description>
	</rdf:RDF>
	</annotation>
            </species>
      <species id="response_to_radiation" constant="false" initialAmount="1" hasOnlySubstanceUnits="false" name="response to radiation" metaid="meta_response_to_radiation" boundaryCondition="false" sboTerm="SBO:0000552" compartment="default">
        <notes>
          <body xmlns="http://www.w3.org/1999/xhtml"/>
        </notes>
        <annotation>
	<rdf:RDF xmlns:rdf="http://www.w3.org/1999/02/22-rdf-syntax-ns#" xmlns:bqmodel="http://biomodels.net/model-qualifiers/" xmlns:bqbiol="http://biomodels.net/biology-qualifiers/">
	<rdf:Description rdf:about="#meta_response_to_radiation">
	<bqbiol:isDescribedBy>
	<rdf:Bag>
	<rdf:li rdf:resource="urn:miriam:obo.eco:ECO%3A0000313"/>
	</rdf:Bag>
	</bqbiol:isDescribedBy>
	</rdf:Description>
	</rdf:RDF>
	</annotation>
            </species>
      <species id="MEK1_1" constant="false" initialAmount="1" hasOnlySubstanceUnits="false" name="MEK1" metaid="meta_MEK1_1" boundaryCondition="false" sboTerm="SBO:0000354" substanceUnits="substance" compartment="cytoplasm">
        <notes>
          <body xmlns="http://www.w3.org/1999/xhtml"/>
        </notes>
        <annotation>
	<rdf:RDF xmlns:rdf="http://www.w3.org/1999/02/22-rdf-syntax-ns#" xmlns:bqmodel="http://biomodels.net/model-qualifiers/" xmlns:bqbiol="http://biomodels.net/biology-qualifiers/">
	<rdf:Description rdf:about="#meta_MEK1_1">
              <bqbiol:encodes>
	<rdf:Bag>
	<rdf:li rdf:resource="urn:miriam:uniprot:Q02750"/>
	</rdf:Bag>
	</bqbiol:encodes>
	
	<bqbiol:isDescribedBy>
	<rdf:Bag>
	<rdf:li rdf:resource="urn:miriam:obo.eco:ECO%3A0000313"/>
	</rdf:Bag>
	</bqbiol:isDescribedBy>
	</rdf:Description>
	</rdf:RDF>
	</annotation>
            </species>
      <species id="MEK2_1" constant="false" initialAmount="1" hasOnlySubstanceUnits="false" name="MEK2" metaid="meta_MEK2_1" boundaryCondition="false" sboTerm="SBO:0000354" substanceUnits="substance" compartment="cytoplasm">
        <notes>
          <body xmlns="http://www.w3.org/1999/xhtml"/>
        </notes>
        <annotation>
	<rdf:RDF xmlns:rdf="http://www.w3.org/1999/02/22-rdf-syntax-ns#" xmlns:bqmodel="http://biomodels.net/model-qualifiers/" xmlns:bqbiol="http://biomodels.net/biology-qualifiers/">
	<rdf:Description rdf:about="#meta_MEK2_1">
              <bqbiol:encodes>
	<rdf:Bag>
	<rdf:li rdf:resource="urn:miriam:uniprot:P36507"/>
	</rdf:Bag>
	</bqbiol:encodes>
	
	<bqbiol:isDescribedBy>
	<rdf:Bag>
	<rdf:li rdf:resource="urn:miriam:obo.eco:ECO%3A0000313"/>
	</rdf:Bag>
	</bqbiol:isDescribedBy>
	</rdf:Description>
	</rdf:RDF>
	</annotation>
            </species>
      <species id="FADD" constant="false" initialAmount="1" hasOnlySubstanceUnits="false" name="FADD" metaid="meta_FADD" boundaryCondition="false" sboTerm="SBO:0000354" substanceUnits="substance" compartment="default">
        <notes>
          <body xmlns="http://www.w3.org/1999/xhtml">
            <p>
              <b>Description for “FADD, MORT1”:</b> (RefSeq) Fas (TNFRSF6)-associated via death domain</p>
</body>
        </notes>
        <annotation>
	<rdf:RDF xmlns:rdf="http://www.w3.org/1999/02/22-rdf-syntax-ns#" xmlns:bqmodel="http://biomodels.net/model-qualifiers/" xmlns:bqbiol="http://biomodels.net/biology-qualifiers/">
	<rdf:Description rdf:about="#meta_FADD">
              <bqbiol:is>
	<rdf:Bag>
	<rdf:li rdf:resource="urn:miriam:entrez.gene:8772"/>
	</rdf:Bag>
	</bqbiol:is>
	<bqbiol:is>
	<rdf:Bag>
	<rdf:li rdf:resource="urn:miriam:kegg.genes:hsa%3A8772"/>
	</rdf:Bag>
	</bqbiol:is>
	<bqbiol:is>
	<rdf:Bag>
	<rdf:li rdf:resource="urn:miriam:hgnc:HGNC%3A3573"/>
	</rdf:Bag>
	</bqbiol:is>
	<bqbiol:encodes>
	<rdf:Bag>
	<rdf:li rdf:resource="urn:miriam:uniprot:Q13158"/>
	</rdf:Bag>
	</bqbiol:encodes>
	<bqbiol:hasProperty>
	<rdf:Bag>
	<rdf:li rdf:resource="urn:miriam:omim:602457"/>
	</rdf:Bag>
	</bqbiol:hasProperty>
	<bqbiol:is>
	<rdf:Bag>
	<rdf:li rdf:resource="urn:miriam:ensembl:ENSG00000168040"/>
	</rdf:Bag>
	</bqbiol:is>
	
	<bqbiol:isDescribedBy>
	<rdf:Bag>
	<rdf:li rdf:resource="urn:miriam:obo.eco:ECO%3A0000313"/>
	</rdf:Bag>
	</bqbiol:isDescribedBy>
	</rdf:Description>
	</rdf:RDF>
	</annotation>
            </species>
      <species id="RB1" constant="false" initialAmount="1" hasOnlySubstanceUnits="false" name="RB1" metaid="meta_RB1" boundaryCondition="false" sboTerm="SBO:0000354" substanceUnits="substance" compartment="default">
        <notes>
          <body xmlns="http://www.w3.org/1999/xhtml">
            <p>
              <b>Description for “RB1, OSRC, PPP1R130, RB, p105-Rb, pRb, pp110”:</b> (RefSeq) retinoblastoma 1</p>
</body>
        </notes>
        <annotation>
	<rdf:RDF xmlns:rdf="http://www.w3.org/1999/02/22-rdf-syntax-ns#" xmlns:bqmodel="http://biomodels.net/model-qualifiers/" xmlns:bqbiol="http://biomodels.net/biology-qualifiers/">
	<rdf:Description rdf:about="#meta_RB1">
              <bqbiol:is>
	<rdf:Bag>
	<rdf:li rdf:resource="urn:miriam:entrez.gene:5925"/>
	</rdf:Bag>
	</bqbiol:is>
	<bqbiol:is>
	<rdf:Bag>
	<rdf:li rdf:resource="urn:miriam:kegg.genes:hsa%3A5925"/>
	</rdf:Bag>
	</bqbiol:is>
	<bqbiol:is>
	<rdf:Bag>
	<rdf:li rdf:resource="urn:miriam:hgnc:HGNC%3A9884"/>
	</rdf:Bag>
	</bqbiol:is>
	<bqbiol:encodes>
	<rdf:Bag>
	<rdf:li rdf:resource="urn:miriam:uniprot:P06400"/>
	<rdf:li rdf:resource="urn:miriam:uniprot:Q5VW46"/>
	</rdf:Bag>
	</bqbiol:encodes>
	<bqbiol:hasProperty>
	<rdf:Bag>
	<rdf:li rdf:resource="urn:miriam:omim:614041"/>
	</rdf:Bag>
	</bqbiol:hasProperty>
	<bqbiol:is>
	<rdf:Bag>
	<rdf:li rdf:resource="urn:miriam:ensembl:ENSG00000139687"/>
	</rdf:Bag>
	</bqbiol:is>
	
	<bqbiol:isDescribedBy>
	<rdf:Bag>
	<rdf:li rdf:resource="urn:miriam:obo.eco:ECO%3A0000313"/>
	</rdf:Bag>
	</bqbiol:isDescribedBy>
	</rdf:Description>
	</rdf:RDF>
	</annotation>
            </species>
      <species id="response_to_heat" constant="false" initialAmount="1" hasOnlySubstanceUnits="false" name="response to heat" metaid="meta_response_to_heat" boundaryCondition="false" sboTerm="SBO:0000552" compartment="default">
        <notes>
          <body xmlns="http://www.w3.org/1999/xhtml"/>
        </notes>
        <annotation>
	<rdf:RDF xmlns:rdf="http://www.w3.org/1999/02/22-rdf-syntax-ns#" xmlns:bqmodel="http://biomodels.net/model-qualifiers/" xmlns:bqbiol="http://biomodels.net/biology-qualifiers/">
	<rdf:Description rdf:about="#meta_response_to_heat">
	<bqbiol:isDescribedBy>
	<rdf:Bag>
	<rdf:li rdf:resource="urn:miriam:obo.eco:ECO%3A0000313"/>
	</rdf:Bag>
	</bqbiol:isDescribedBy>
	</rdf:Description>
	</rdf:RDF>
	</annotation>
            </species>
      <species id="BAG4" constant="false" initialAmount="1" hasOnlySubstanceUnits="false" name="BAG4" metaid="meta_BAG4" boundaryCondition="false" sboTerm="SBO:0000354" substanceUnits="substance" compartment="cytoplasm">
        <notes>
          <body xmlns="http://www.w3.org/1999/xhtml">
            <p>
              <b>Description for “BAG4, BAG-4, SODD”:</b> (RefSeq) BCL2-associated athanogene 4</p>
</body>
        </notes>
        <annotation>
	<rdf:RDF xmlns:rdf="http://www.w3.org/1999/02/22-rdf-syntax-ns#" xmlns:bqmodel="http://biomodels.net/model-qualifiers/" xmlns:bqbiol="http://biomodels.net/biology-qualifiers/">
	<rdf:Description rdf:about="#meta_BAG4">
              <bqbiol:is>
	<rdf:Bag>
	<rdf:li rdf:resource="urn:miriam:entrez.gene:9530"/>
	</rdf:Bag>
	</bqbiol:is>
	<bqbiol:is>
	<rdf:Bag>
	<rdf:li rdf:resource="urn:miriam:kegg.genes:hsa%3A9530"/>
	</rdf:Bag>
	</bqbiol:is>
	<bqbiol:is>
	<rdf:Bag>
	<rdf:li rdf:resource="urn:miriam:hgnc:HGNC%3A940"/>
	</rdf:Bag>
	</bqbiol:is>
	<bqbiol:encodes>
	<rdf:Bag>
	<rdf:li rdf:resource="urn:miriam:uniprot:O95429"/>
	</rdf:Bag>
	</bqbiol:encodes>
	<bqbiol:hasProperty>
	<rdf:Bag>
	<rdf:li rdf:resource="urn:miriam:omim:603884"/>
	</rdf:Bag>
	</bqbiol:hasProperty>
	<bqbiol:is>
	<rdf:Bag>
	<rdf:li rdf:resource="urn:miriam:ensembl:ENSG00000156735"/>
	</rdf:Bag>
	</bqbiol:is>
	
	<bqbiol:isDescribedBy>
	<rdf:Bag>
	<rdf:li rdf:resource="urn:miriam:obo.eco:ECO%3A0000313"/>
	</rdf:Bag>
	</bqbiol:isDescribedBy>
	</rdf:Description>
	</rdf:RDF>
	</annotation>
            </species>
      <species id="I_kappa_B_alpha_degradation_00" constant="false" initialAmount="1" hasOnlySubstanceUnits="false" name="I_kappa_B_alpha_(degradation)_0-0" metaid="meta_I_kappa_B_alpha_degradation_00" boundaryCondition="false" sboTerm="SBO:0000354" substanceUnits="substance" compartment="default">
        <notes>
          <body xmlns="http://www.w3.org/1999/xhtml"/>
        </notes>
        <annotation>
	<rdf:RDF xmlns:rdf="http://www.w3.org/1999/02/22-rdf-syntax-ns#" xmlns:bqmodel="http://biomodels.net/model-qualifiers/" xmlns:bqbiol="http://biomodels.net/biology-qualifiers/">
	<rdf:Description rdf:about="#meta_I_kappa_B_alpha_degradation_00">
              <bqbiol:encodes>
	<rdf:Bag>
	<rdf:li rdf:resource="urn:miriam:uniprot:P25963"/>
	</rdf:Bag>
	</bqbiol:encodes>
	
	<bqbiol:isDescribedBy>
	<rdf:Bag>
	<rdf:li rdf:resource="urn:miriam:obo.eco:ECO%3A0000313"/>
	</rdf:Bag>
	</bqbiol:isDescribedBy>
	</rdf:Description>
	</rdf:RDF>
	</annotation>
            </species>
      <species id="OKADAIC_ACID" constant="false" initialAmount="1" hasOnlySubstanceUnits="false" name="OKADAIC_ACID" metaid="meta_OKADAIC_ACID" boundaryCondition="false" sboTerm="SBO:0000247" substanceUnits="substance" compartment="default">
        <notes>
          <body xmlns="http://www.w3.org/1999/xhtml"/>
        </notes>
        <annotation>
	<rdf:RDF xmlns:rdf="http://www.w3.org/1999/02/22-rdf-syntax-ns#" xmlns:bqmodel="http://biomodels.net/model-qualifiers/" xmlns:bqbiol="http://biomodels.net/biology-qualifiers/">
	<rdf:Description rdf:about="#meta_OKADAIC_ACID">
              <bqbiol:is>
	<rdf:Bag>
	<rdf:li rdf:resource="urn:miriam:cas:78111-17-8"/>
	</rdf:Bag>
	</bqbiol:is>
	
	<bqbiol:isDescribedBy>
	<rdf:Bag>
	<rdf:li rdf:resource="urn:miriam:obo.eco:ECO%3A0000313"/>
	</rdf:Bag>
	</bqbiol:isDescribedBy>
	</rdf:Description>
	</rdf:RDF>
	</annotation>
            </species>
      <species id="negative_transcription_elongation_factor_activity" constant="false" initialAmount="1" hasOnlySubstanceUnits="false" name="negative transcription elongation factor activity" metaid="meta_negative_transcription_elongation_factor_activity" boundaryCondition="false" sboTerm="SBO:0000552" compartment="default">
        <notes>
          <body xmlns="http://www.w3.org/1999/xhtml"/>
        </notes>
        <annotation>
	<rdf:RDF xmlns:rdf="http://www.w3.org/1999/02/22-rdf-syntax-ns#" xmlns:bqmodel="http://biomodels.net/model-qualifiers/" xmlns:bqbiol="http://biomodels.net/biology-qualifiers/">
	<rdf:Description rdf:about="#meta_negative_transcription_elongation_factor_activity">
	<bqbiol:isDescribedBy>
	<rdf:Bag>
	<rdf:li rdf:resource="urn:miriam:obo.eco:ECO%3A0000313"/>
	</rdf:Bag>
	</bqbiol:isDescribedBy>
	</rdf:Description>
	</rdf:RDF>
	</annotation>
            </species>
      <species id="ERK1PKC_delta" constant="false" initialAmount="1" hasOnlySubstanceUnits="false" name="ERK1/PKC_delta" metaid="meta_ERK1PKC_delta" boundaryCondition="false" sboTerm="SBO:0000253" substanceUnits="substance" compartment="default">
        <notes>
          <body xmlns="http://www.w3.org/1999/xhtml">
            <p>This species is a group, consisting of 2 components:<br/><ul>
                <li>ERK1</li><li>PKC_delta</li></ul></p></body>
        </notes>
        <annotation>
	<rdf:RDF xmlns:rdf="http://www.w3.org/1999/02/22-rdf-syntax-ns#" xmlns:bqmodel="http://biomodels.net/model-qualifiers/" xmlns:bqbiol="http://biomodels.net/biology-qualifiers/">
	<rdf:Description rdf:about="#meta_ERK1PKC_delta">
	<bqbiol:isDescribedBy>
	<rdf:Bag>
	<rdf:li rdf:resource="urn:miriam:obo.eco:ECO%3A0000313"/>
	</rdf:Bag>
	</bqbiol:isDescribedBy>
	</rdf:Description>
	</rdf:RDF>
	</annotation>
            </species>
      <species id="PKC_zetaPAR4" constant="false" initialAmount="1" hasOnlySubstanceUnits="false" name="PKC_zeta/PAR4" metaid="meta_PKC_zetaPAR4" boundaryCondition="false" sboTerm="SBO:0000253" substanceUnits="substance" compartment="default">
        <notes>
          <body xmlns="http://www.w3.org/1999/xhtml">
            <p>This species is a group, consisting of 2 components:<br/><ul>
                <li>PAR4</li><li>PKC_zeta</li></ul></p></body>
        </notes>
        <annotation>
	<rdf:RDF xmlns:rdf="http://www.w3.org/1999/02/22-rdf-syntax-ns#" xmlns:bqmodel="http://biomodels.net/model-qualifiers/" xmlns:bqbiol="http://biomodels.net/biology-qualifiers/">
	<rdf:Description rdf:about="#meta_PKC_zetaPAR4">
	<bqbiol:isDescribedBy>
	<rdf:Bag>
	<rdf:li rdf:resource="urn:miriam:obo.eco:ECO%3A0000313"/>
	</rdf:Bag>
	</bqbiol:isDescribedBy>
	</rdf:Description>
	</rdf:RDF>
	</annotation>
            </species>
      <species id="PKC_zetaceramide" constant="false" initialAmount="1" hasOnlySubstanceUnits="false" name="PKC_zeta/ceramide" metaid="meta_PKC_zetaceramide" boundaryCondition="false" sboTerm="SBO:0000253" substanceUnits="substance" compartment="default">
        <notes>
          <body xmlns="http://www.w3.org/1999/xhtml">
            <p>This species is a group, consisting of 2 components:<br/><ul>
                <li>ceramide</li><li>PKC_zeta</li></ul></p></body>
        </notes>
        <annotation>
	<rdf:RDF xmlns:rdf="http://www.w3.org/1999/02/22-rdf-syntax-ns#" xmlns:bqmodel="http://biomodels.net/model-qualifiers/" xmlns:bqbiol="http://biomodels.net/biology-qualifiers/">
	<rdf:Description rdf:about="#meta_PKC_zetaceramide">
	<bqbiol:isDescribedBy>
	<rdf:Bag>
	<rdf:li rdf:resource="urn:miriam:obo.eco:ECO%3A0000313"/>
	</rdf:Bag>
	</bqbiol:isDescribedBy>
	</rdf:Description>
	</rdf:RDF>
	</annotation>
            </species>
      <species id="RelANF_kappa_B1" constant="false" initialAmount="1" hasOnlySubstanceUnits="false" name="RelA/NF_kappa_B1" metaid="meta_RelANF_kappa_B1" boundaryCondition="false" sboTerm="SBO:0000253" substanceUnits="substance" compartment="cytoplasm">
        <notes>
          <body xmlns="http://www.w3.org/1999/xhtml">
            <p>This species is a group, consisting of 2 components:<br/><ul>
                <li>NF_kappa_B1</li><li>RELA</li></ul></p></body>
        </notes>
        <annotation>
	<rdf:RDF xmlns:rdf="http://www.w3.org/1999/02/22-rdf-syntax-ns#" xmlns:bqmodel="http://biomodels.net/model-qualifiers/" xmlns:bqbiol="http://biomodels.net/biology-qualifiers/">
	<rdf:Description rdf:about="#meta_RelANF_kappa_B1">
              <bqbiol:isEncodedBy>
	<rdf:Bag>
	<rdf:li rdf:resource="urn:miriam:kegg.genes:hsa%3A5970"/>
	</rdf:Bag>
	</bqbiol:isEncodedBy>
	
	<bqbiol:isDescribedBy>
	<rdf:Bag>
	<rdf:li rdf:resource="urn:miriam:obo.eco:ECO%3A0000313"/>
	</rdf:Bag>
	</bqbiol:isDescribedBy>
	</rdf:Description>
	</rdf:RDF>
	</annotation>
            </species>
      <species id="Cathepsin_Dceramide" constant="false" initialAmount="1" hasOnlySubstanceUnits="false" name="Cathepsin_D/ceramide" metaid="meta_Cathepsin_Dceramide" boundaryCondition="false" sboTerm="SBO:0000253" substanceUnits="substance" compartment="default">
        <notes>
          <body xmlns="http://www.w3.org/1999/xhtml">
            <p>This species is a group, consisting of 2 components:<br/><ul>
                <li>Cathepsin_D</li><li>ceramide</li></ul></p></body>
        </notes>
        <annotation>
	<rdf:RDF xmlns:rdf="http://www.w3.org/1999/02/22-rdf-syntax-ns#" xmlns:bqmodel="http://biomodels.net/model-qualifiers/" xmlns:bqbiol="http://biomodels.net/biology-qualifiers/">
	<rdf:Description rdf:about="#meta_Cathepsin_Dceramide">
	<bqbiol:isDescribedBy>
	<rdf:Bag>
	<rdf:li rdf:resource="urn:miriam:obo.eco:ECO%3A0000313"/>
	</rdf:Bag>
	</bqbiol:isDescribedBy>
	</rdf:Description>
	</rdf:RDF>
	</annotation>
            </species>
      <species id="NF_kappa_B1RelAI_kappa_B_alpha" constant="false" initialAmount="1" hasOnlySubstanceUnits="false" name="NF_kappa_B1/RelA/I_kappa_B_alpha" metaid="meta_NF_kappa_B1RelAI_kappa_B_alpha" boundaryCondition="false" sboTerm="SBO:0000253" substanceUnits="substance" compartment="cytoplasm">
        <notes>
          <body xmlns="http://www.w3.org/1999/xhtml">
            <p>This species is a group, consisting of 3 components:<br/><ul>
                <li>NF_kappa_B1</li><li>I_kappa_B_alpha</li><li>RELA</li></ul></p></body>
        </notes>
        <annotation>
	<rdf:RDF xmlns:rdf="http://www.w3.org/1999/02/22-rdf-syntax-ns#" xmlns:bqmodel="http://biomodels.net/model-qualifiers/" xmlns:bqbiol="http://biomodels.net/biology-qualifiers/">
	<rdf:Description rdf:about="#meta_NF_kappa_B1RelAI_kappa_B_alpha">
              <bqbiol:isEncodedBy>
	<rdf:Bag>
	<rdf:li rdf:resource="urn:miriam:kegg.genes:hsa%3A5970"/>
	</rdf:Bag>
	</bqbiol:isEncodedBy>
	
	<bqbiol:isDescribedBy>
	<rdf:Bag>
	<rdf:li rdf:resource="urn:miriam:obo.eco:ECO%3A0000313"/>
	</rdf:Bag>
	</bqbiol:isDescribedBy>
	</rdf:Description>
	</rdf:RDF>
	</annotation>
            </species>
      <species id="NF_kappa_B1RelAI_kappa_B_alpha_1" constant="false" initialAmount="1" hasOnlySubstanceUnits="false" name="NF_kappa_B1/RelA/I_kappa_B_alpha" metaid="meta_NF_kappa_B1RelAI_kappa_B_alpha_1" boundaryCondition="false" sboTerm="SBO:0000253" substanceUnits="substance" compartment="cytoplasm">
        <notes>
          <body xmlns="http://www.w3.org/1999/xhtml">
            <p>This species is a group, consisting of 3 components:<br/><ul>
                <li>I_kappa_B_alpha</li><li>RELA</li><li>NF_kappa_B1</li></ul></p></body>
        </notes>
        <annotation>
	<rdf:RDF xmlns:rdf="http://www.w3.org/1999/02/22-rdf-syntax-ns#" xmlns:bqmodel="http://biomodels.net/model-qualifiers/" xmlns:bqbiol="http://biomodels.net/biology-qualifiers/">
	<rdf:Description rdf:about="#meta_NF_kappa_B1RelAI_kappa_B_alpha_1">
              <bqbiol:isEncodedBy>
	<rdf:Bag>
	<rdf:li rdf:resource="urn:miriam:kegg.genes:hsa%3A5970"/>
	</rdf:Bag>
	</bqbiol:isEncodedBy>
	
	<bqbiol:isDescribedBy>
	<rdf:Bag>
	<rdf:li rdf:resource="urn:miriam:obo.eco:ECO%3A0000313"/>
	</rdf:Bag>
	</bqbiol:isDescribedBy>
	</rdf:Description>
	</rdf:RDF>
	</annotation>
            </species>
      <species id="TNFalphaTNFR1ATRADDMADDcIAP2RIPTRAF2RAIDD" constant="false" initialAmount="1" hasOnlySubstanceUnits="false" name="TNF-alpha/TNFR1A/TRADD/MADD/cIAP2/RIP/TRAF2/RAIDD" metaid="meta_TNFalphaTNFR1ATRADDMADDcIAP2RIPTRAF2RAIDD" boundaryCondition="false" sboTerm="SBO:0000253" substanceUnits="substance" compartment="default">
        <notes>
          <body xmlns="http://www.w3.org/1999/xhtml">
            <p>This species is a group, consisting of 8 components:<br/><ul>
                <li>cIAP2</li><li>RAIDD</li><li>TNF-alpha</li><li>TNFR1A</li><li>RIP</li><li>TRADD</li><li>MADD</li><li>TRAF2</li></ul></p></body>
        </notes>
        <annotation>
	<rdf:RDF xmlns:rdf="http://www.w3.org/1999/02/22-rdf-syntax-ns#" xmlns:bqmodel="http://biomodels.net/model-qualifiers/" xmlns:bqbiol="http://biomodels.net/biology-qualifiers/">
	<rdf:Description rdf:about="#meta_TNFalphaTNFR1ATRADDMADDcIAP2RIPTRAF2RAIDD">
              <bqbiol:isEncodedBy>
	<rdf:Bag>
	<rdf:li rdf:resource="urn:miriam:kegg.genes:hsa%3A8717"/>
	<rdf:li rdf:resource="urn:miriam:kegg.genes:hsa%3A8567"/>
	<rdf:li rdf:resource="urn:miriam:kegg.genes:hsa%3A7186"/>
	</rdf:Bag>
	</bqbiol:isEncodedBy>
	
	<bqbiol:isDescribedBy>
	<rdf:Bag>
	<rdf:li rdf:resource="urn:miriam:obo.eco:ECO%3A0000313"/>
	</rdf:Bag>
	</bqbiol:isDescribedBy>
	</rdf:Description>
	</rdf:RDF>
	</annotation>
            </species>
      <species id="PP2A_Heterotrimer" constant="false" initialAmount="1" hasOnlySubstanceUnits="false" name="PP2A_Heterotrimer" metaid="meta_PP2A_Heterotrimer" boundaryCondition="false" sboTerm="SBO:0000253" substanceUnits="substance" compartment="mitochondria">
        <notes>
          <body xmlns="http://www.w3.org/1999/xhtml">
            <p>This species is a group, consisting of 0 components:<br/><ul/></p></body>
        </notes>
        <annotation>
	<rdf:RDF xmlns:rdf="http://www.w3.org/1999/02/22-rdf-syntax-ns#" xmlns:bqmodel="http://biomodels.net/model-qualifiers/" xmlns:bqbiol="http://biomodels.net/biology-qualifiers/">
	<rdf:Description rdf:about="#meta_PP2A_Heterotrimer">
	<bqbiol:isDescribedBy>
	<rdf:Bag>
	<rdf:li rdf:resource="urn:miriam:obo.eco:ECO%3A0000313"/>
	</rdf:Bag>
	</bqbiol:isDescribedBy>
	</rdf:Description>
	</rdf:RDF>
	</annotation>
            </species>
      <species id="TNFalphaTNFR1AFAN" constant="false" initialAmount="1" hasOnlySubstanceUnits="false" name="TNF-alpha/TNFR1A/FAN" metaid="meta_TNFalphaTNFR1AFAN" boundaryCondition="false" sboTerm="SBO:0000253" substanceUnits="substance" compartment="default">
        <notes>
          <body xmlns="http://www.w3.org/1999/xhtml">
            <p>This species is a group, consisting of 3 components:<br/><ul>
                <li>FAN</li><li>TNF-alpha</li><li>TNFR1A</li></ul></p></body>
        </notes>
        <annotation>
	<rdf:RDF xmlns:rdf="http://www.w3.org/1999/02/22-rdf-syntax-ns#" xmlns:bqmodel="http://biomodels.net/model-qualifiers/" xmlns:bqbiol="http://biomodels.net/biology-qualifiers/">
	<rdf:Description rdf:about="#meta_TNFalphaTNFR1AFAN">
	<bqbiol:isDescribedBy>
	<rdf:Bag>
	<rdf:li rdf:resource="urn:miriam:obo.eco:ECO%3A0000313"/>
	</rdf:Bag>
	</bqbiol:isDescribedBy>
	</rdf:Description>
	</rdf:RDF>
	</annotation>
            </species>
      <species id="FADDCaspase_8" constant="false" initialAmount="1" hasOnlySubstanceUnits="false" name="FADD/Caspase_8" metaid="meta_FADDCaspase_8" boundaryCondition="false" sboTerm="SBO:0000253" substanceUnits="substance" compartment="default">
        <notes>
          <body xmlns="http://www.w3.org/1999/xhtml">
            <p>This species is a group, consisting of 2 components:<br/><ul>
                <li>Caspase_8</li><li>FADD</li></ul></p></body>
        </notes>
        <annotation>
	<rdf:RDF xmlns:rdf="http://www.w3.org/1999/02/22-rdf-syntax-ns#" xmlns:bqmodel="http://biomodels.net/model-qualifiers/" xmlns:bqbiol="http://biomodels.net/biology-qualifiers/">
	<rdf:Description rdf:about="#meta_FADDCaspase_8">
              <bqbiol:isEncodedBy>
	<rdf:Bag>
	<rdf:li rdf:resource="urn:miriam:kegg.genes:hsa%3A8772"/>
	</rdf:Bag>
	</bqbiol:isEncodedBy>
	
	<bqbiol:isDescribedBy>
	<rdf:Bag>
	<rdf:li rdf:resource="urn:miriam:obo.eco:ECO%3A0000313"/>
	</rdf:Bag>
	</bqbiol:isDescribedBy>
	</rdf:Description>
	</rdf:RDF>
	</annotation>
            </species>
      <species id="TNFR1ABAG4" constant="false" initialAmount="1" hasOnlySubstanceUnits="false" name="TNFR1A/BAG4" metaid="meta_TNFR1ABAG4" boundaryCondition="false" sboTerm="SBO:0000253" substanceUnits="substance" compartment="default">
        <notes>
          <body xmlns="http://www.w3.org/1999/xhtml">
            <p>This species is a group, consisting of 2 components:<br/><ul>
                <li>BAG4</li><li>TNFR1A</li></ul></p></body>
        </notes>
        <annotation>
	<rdf:RDF xmlns:rdf="http://www.w3.org/1999/02/22-rdf-syntax-ns#" xmlns:bqmodel="http://biomodels.net/model-qualifiers/" xmlns:bqbiol="http://biomodels.net/biology-qualifiers/">
	<rdf:Description rdf:about="#meta_TNFR1ABAG4">
              <bqbiol:isEncodedBy>
	<rdf:Bag>
	<rdf:li rdf:resource="urn:miriam:kegg.genes:hsa%3A9530"/>
	</rdf:Bag>
	</bqbiol:isEncodedBy>
	
	<bqbiol:isDescribedBy>
	<rdf:Bag>
	<rdf:li rdf:resource="urn:miriam:obo.eco:ECO%3A0000313"/>
	</rdf:Bag>
	</bqbiol:isDescribedBy>
	</rdf:Description>
	</rdf:RDF>
	</annotation>
            </species>
      <species id="TNFR1ABAG4TNFalpha" constant="false" initialAmount="1" hasOnlySubstanceUnits="false" name="TNFR1A/BAG4/TNF-alpha" metaid="meta_TNFR1ABAG4TNFalpha" boundaryCondition="false" sboTerm="SBO:0000253" substanceUnits="substance" compartment="default">
        <notes>
          <body xmlns="http://www.w3.org/1999/xhtml">
            <p>This species is a group, consisting of 3 components:<br/><ul>
                <li>TNFR1A</li><li>TNF-alpha</li><li>BAG4</li></ul></p></body>
        </notes>
        <annotation>
	<rdf:RDF xmlns:rdf="http://www.w3.org/1999/02/22-rdf-syntax-ns#" xmlns:bqmodel="http://biomodels.net/model-qualifiers/" xmlns:bqbiol="http://biomodels.net/biology-qualifiers/">
	<rdf:Description rdf:about="#meta_TNFR1ABAG4TNFalpha">
              <bqbiol:isEncodedBy>
	<rdf:Bag>
	<rdf:li rdf:resource="urn:miriam:kegg.genes:hsa%3A9530"/>
	</rdf:Bag>
	</bqbiol:isEncodedBy>
	
	<bqbiol:isDescribedBy>
	<rdf:Bag>
	<rdf:li rdf:resource="urn:miriam:obo.eco:ECO%3A0000313"/>
	</rdf:Bag>
	</bqbiol:isDescribedBy>
	</rdf:Description>
	</rdf:RDF>
	</annotation>
            </species>
    </listOfSpecies>
    <listOfParameters>
      <parameter id="vmar_unknown1_2" constant="true" name="Revere maximal velocity of reaction unknown1_2" value="1" sboTerm="SBO:0000325" units="mole_per_second"/>
      <parameter id="kmc_unknown1_2_PKR" constant="true" name="Michaelis constant of species PKR in reaction unknown1_2" value="1" sboTerm="SBO:0000027" units="substance"/>
      <parameter id="hco_unknown1_2" constant="true" name="Reaction cooperativity" value="1" sboTerm="SBO:0000382" units="dimensionless"/>
      <parameter id="vmaf_unknown1_2" constant="true" name="Forward maximal velocity of reaction unknown1_2" value="1" sboTerm="SBO:0000324" units="mole_per_second"/>
      <parameter id="kmc_unknown2_ERK1PKC_delta" constant="true" name="Michaelis constant of species ERK1/PKC_delta in reaction unknown2" value="1" sboTerm="SBO:0000027" units="substance"/>
      <parameter id="vmar_unknown2" constant="true" name="Revere maximal velocity of reaction unknown2" value="1" sboTerm="SBO:0000325" units="mole_per_second"/>
      <parameter id="kmc_unknown2_PKC_delta" constant="true" name="Michaelis constant of species PKC_delta in reaction unknown2" value="1" sboTerm="SBO:0000027" units="substance"/>
      <parameter id="kmc_unknown2_ERK1" constant="true" name="Michaelis constant of species ERK1 in reaction unknown2" value="1" sboTerm="SBO:0000027" units="substance"/>
      <parameter id="hco_unknown2" constant="true" name="Reaction cooperativity" value="1" sboTerm="SBO:0000382" units="dimensionless"/>
      <parameter id="vmaf_unknown2" constant="true" name="Forward maximal velocity of reaction unknown2" value="1" sboTerm="SBO:0000324" units="mole_per_second"/>
      <parameter id="vmar_unknown3" constant="true" name="Revere maximal velocity of reaction unknown3" value="1" sboTerm="SBO:0000325" units="mole_per_second"/>
      <parameter id="kmc_unknown3_KSR" constant="true" name="Michaelis constant of species KSR in reaction unknown3" value="1" sboTerm="SBO:0000027" units="substance"/>
      <parameter id="hco_unknown3" constant="true" name="Reaction cooperativity" value="1" sboTerm="SBO:0000382" units="dimensionless"/>
      <parameter id="vmaf_unknown3" constant="true" name="Forward maximal velocity of reaction unknown3" value="1" sboTerm="SBO:0000324" units="mole_per_second"/>
      <parameter id="vmar_unknown4_1" constant="true" name="Revere maximal velocity of reaction unknown4_1" value="1" sboTerm="SBO:0000325" units="mole_per_second"/>
      <parameter id="kmc_unknown4_1_RAF1" constant="true" name="Michaelis constant of species RAF1 in reaction unknown4_1" value="1" sboTerm="SBO:0000027" units="substance"/>
      <parameter id="hco_unknown4_1" constant="true" name="Reaction cooperativity" value="1" sboTerm="SBO:0000382" units="dimensionless"/>
      <parameter id="vmaf_unknown4_1" constant="true" name="Forward maximal velocity of reaction unknown4_1" value="1" sboTerm="SBO:0000324" units="mole_per_second"/>
      <parameter id="kmc_unknown5_1_Cytochrome_C_1" constant="true" name="Michaelis constant of species Cytochrome_C in reaction unknown5_1" value="1" sboTerm="SBO:0000027" units="substance"/>
      <parameter id="vmar_unknown5_1" constant="true" name="Revere maximal velocity of reaction unknown5_1" value="1" sboTerm="SBO:0000325" units="mole_per_second"/>
      <parameter id="kmc_unknown5_1_Cytochrome_C" constant="true" name="Michaelis constant of species Cytochrome_C in reaction unknown5_1" value="1" sboTerm="SBO:0000027" units="substance"/>
      <parameter id="hco_unknown5_1" constant="true" name="Reaction cooperativity" value="1" sboTerm="SBO:0000382" units="dimensionless"/>
      <parameter id="vmaf_unknown5_1" constant="true" name="Forward maximal velocity of reaction unknown5_1" value="1" sboTerm="SBO:0000324" units="mole_per_second"/>
      <parameter id="kmc_unknown6_PHOSPHOCHOLINE" constant="true" name="Michaelis constant of species PHOSPHOCHOLINE in reaction unknown6" value="1" sboTerm="SBO:0000027" units="substance"/>
      <parameter id="kmc_unknown6_ceramide" constant="true" name="Michaelis constant of species ceramide in reaction unknown6" value="1" sboTerm="SBO:0000027" units="substance"/>
      <parameter id="vmar_unknown6" constant="true" name="Revere maximal velocity of reaction unknown6" value="1" sboTerm="SBO:0000325" units="mole_per_second"/>
      <parameter id="kmc_unknown6_sphingomyelin" constant="true" name="Michaelis constant of species sphingomyelin in reaction unknown6" value="1" sboTerm="SBO:0000027" units="substance"/>
      <parameter id="hco_unknown6" constant="true" name="Reaction cooperativity" value="1" sboTerm="SBO:0000382" units="dimensionless"/>
      <parameter id="vmaf_unknown6" constant="true" name="Forward maximal velocity of reaction unknown6" value="1" sboTerm="SBO:0000324" units="mole_per_second"/>
      <parameter id="vmar_unknown7" constant="true" name="Revere maximal velocity of reaction unknown7" value="1" sboTerm="SBO:0000325" units="mole_per_second"/>
      <parameter id="kmc_unknown7_EIF2A" constant="true" name="Michaelis constant of species EIF2A in reaction unknown7" value="1" sboTerm="SBO:0000027" units="substance"/>
      <parameter id="hco_unknown7" constant="true" name="Reaction cooperativity" value="1" sboTerm="SBO:0000382" units="dimensionless"/>
      <parameter id="vmaf_unknown7" constant="true" name="Forward maximal velocity of reaction unknown7" value="1" sboTerm="SBO:0000324" units="mole_per_second"/>
      <parameter id="kmc_unknown8_1_PKC_zetaceramide" constant="true" name="Michaelis constant of species PKC_zeta/ceramide in reaction unknown8_1" value="1" sboTerm="SBO:0000027" units="substance"/>
      <parameter id="kmc_unknown8_1_PKC_zetaPAR4" constant="true" name="Michaelis constant of species PKC_zeta/PAR4 in reaction unknown8_1" value="1" sboTerm="SBO:0000027" units="substance"/>
      <parameter id="vmar_unknown8_1" constant="true" name="Revere maximal velocity of reaction unknown8_1" value="1" sboTerm="SBO:0000325" units="mole_per_second"/>
      <parameter id="kmc_unknown8_1_PKC_zeta" constant="true" name="Michaelis constant of species PKC_zeta in reaction unknown8_1" value="1" sboTerm="SBO:0000027" units="substance"/>
      <parameter id="kmc_unknown8_1_ceramide" constant="true" name="Michaelis constant of species ceramide in reaction unknown8_1" value="1" sboTerm="SBO:0000027" units="substance"/>
      <parameter id="kmc_unknown8_1_PAR4" constant="true" name="Michaelis constant of species PAR4 in reaction unknown8_1" value="1" sboTerm="SBO:0000027" units="substance"/>
      <parameter id="hco_unknown8_1" constant="true" name="Reaction cooperativity" value="1" sboTerm="SBO:0000382" units="dimensionless"/>
      <parameter id="vmaf_unknown8_1" constant="true" name="Forward maximal velocity of reaction unknown8_1" value="1" sboTerm="SBO:0000324" units="mole_per_second"/>
      <parameter id="kcrr_unknown9_TNFalphaTNFR1AFAN" constant="true" name="Product catalytic rate constant of enzyme TNF-alpha/TNFR1A/FAN in reaction unknown9" value="1" sboTerm="SBO:0000321" units="per_second"/>
      <parameter id="kmc_unknown9_Neutral_sphingomyelinase_II_TNFalphaTNFR1AFAN" constant="true" name="Michaelis constant of species Neutral_sphingomyelinase_II and enzyme TNF-alpha/TNFR1A/FAN in reaction unknown9" value="1" sboTerm="SBO:0000027" units="substance"/>
      <parameter id="hco_unknown9_TNFalphaTNFR1AFAN" constant="true" name="Reaction cooperativity" value="1" sboTerm="SBO:0000382" units="dimensionless"/>
      <parameter id="kcrf_unknown9_TNFalphaTNFR1AFAN" constant="true" name="Substrate catalytic rate constant of enzyme TNF-alpha/TNFR1A/FAN in reaction unknown9" value="1" sboTerm="SBO:0000320" units="per_second"/>
      <parameter id="kcrr_unknown9_TNFalphaTNFR1ATRADDMADDcIAP2RIPTRAF2RAIDD" constant="true" name="Product catalytic rate constant of enzyme TNF-alpha/TNFR1A/TRADD/MADD/cIAP2/RIP/TRAF2/RAIDD in reaction unknown9" value="1" sboTerm="SBO:0000321" units="per_second"/>
      <parameter id="kmc_unknown9_Neutral_sphingomyelinase_II_TNFalphaTNFR1ATRADDMADDcIAP2RIPTRAF2RAIDD" constant="true" name="Michaelis constant of species Neutral_sphingomyelinase_II and enzyme TNF-alpha/TNFR1A/TRADD/MADD/cIAP2/RIP/TRAF2/RAIDD in reaction unknown9" value="1" sboTerm="SBO:0000027" units="substance"/>
      <parameter id="hco_unknown9_TNFalphaTNFR1ATRADDMADDcIAP2RIPTRAF2RAIDD" constant="true" name="Reaction cooperativity" value="1" sboTerm="SBO:0000382" units="dimensionless"/>
      <parameter id="kcrf_unknown9_TNFalphaTNFR1ATRADDMADDcIAP2RIPTRAF2RAIDD" constant="true" name="Substrate catalytic rate constant of enzyme TNF-alpha/TNFR1A/TRADD/MADD/cIAP2/RIP/TRAF2/RAIDD in reaction unknown9" value="1" sboTerm="SBO:0000320" units="per_second"/>
      <parameter id="kcrr_unknown10_2_RelANF_kappa_B1" constant="true" name="Product catalytic rate constant of enzyme RelA/NF_kappa_B1 in reaction unknown10_2" value="1" sboTerm="SBO:0000321" units="per_second"/>
      <parameter id="kmc_unknown10_2_Caspase_8_RelANF_kappa_B1" constant="true" name="Michaelis constant of species Caspase_8 and enzyme RelA/NF_kappa_B1 in reaction unknown10_2" value="1" sboTerm="SBO:0000027" units="substance"/>
      <parameter id="hco_unknown10_2_RelANF_kappa_B1" constant="true" name="Reaction cooperativity" value="1" sboTerm="SBO:0000382" units="dimensionless"/>
      <parameter id="kcrf_unknown10_2_RelANF_kappa_B1" constant="true" name="Substrate catalytic rate constant of enzyme RelA/NF_kappa_B1 in reaction unknown10_2" value="1" sboTerm="SBO:0000320" units="per_second"/>
      <parameter id="kmc_unknown11_AIF_1" constant="true" name="Michaelis constant of species AIF in reaction unknown11" value="1" sboTerm="SBO:0000027" units="substance"/>
      <parameter id="vmar_unknown11" constant="true" name="Revere maximal velocity of reaction unknown11" value="1" sboTerm="SBO:0000325" units="mole_per_second"/>
      <parameter id="kmc_unknown11_AIF" constant="true" name="Michaelis constant of species AIF in reaction unknown11" value="1" sboTerm="SBO:0000027" units="substance"/>
      <parameter id="hco_unknown11" constant="true" name="Reaction cooperativity" value="1" sboTerm="SBO:0000382" units="dimensionless"/>
      <parameter id="vmaf_unknown11" constant="true" name="Forward maximal velocity of reaction unknown11" value="1" sboTerm="SBO:0000324" units="mole_per_second"/>
      <parameter id="vmar_unknown12" constant="true" name="Revere maximal velocity of reaction unknown12" value="1" sboTerm="SBO:0000325" units="mole_per_second"/>
      <parameter id="kmc_unknown12_BAX" constant="true" name="Michaelis constant of species BAX in reaction unknown12" value="1" sboTerm="SBO:0000027" units="substance"/>
      <parameter id="hco_unknown12" constant="true" name="Reaction cooperativity" value="1" sboTerm="SBO:0000382" units="dimensionless"/>
      <parameter id="vmaf_unknown12" constant="true" name="Forward maximal velocity of reaction unknown12" value="1" sboTerm="SBO:0000324" units="mole_per_second"/>
      <parameter id="kmc_unknown13_1_Sphingosine1phosphate" constant="true" name="Michaelis constant of species Sphingosine-1-phosphate in reaction unknown13_1" value="1" sboTerm="SBO:0000027" units="substance"/>
      <parameter id="vmar_unknown13_1" constant="true" name="Revere maximal velocity of reaction unknown13_1" value="1" sboTerm="SBO:0000325" units="mole_per_second"/>
      <parameter id="kmc_unknown13_1_sphingosine" constant="true" name="Michaelis constant of species sphingosine in reaction unknown13_1" value="1" sboTerm="SBO:0000027" units="substance"/>
      <parameter id="hco_unknown13_1" constant="true" name="Reaction cooperativity" value="1" sboTerm="SBO:0000382" units="dimensionless"/>
      <parameter id="vmaf_unknown13_1" constant="true" name="Forward maximal velocity of reaction unknown13_1" value="1" sboTerm="SBO:0000324" units="mole_per_second"/>
      <parameter id="kcrr_unknown14_1_Cathepsin_Dceramide" constant="true" name="Product catalytic rate constant of enzyme Cathepsin_D/ceramide in reaction unknown14_1" value="1" sboTerm="SBO:0000321" units="per_second"/>
      <parameter id="kmc_unknown14_1_BID_Cathepsin_Dceramide" constant="true" name="Michaelis constant of species BID and enzyme Cathepsin_D/ceramide in reaction unknown14_1" value="1" sboTerm="SBO:0000027" units="substance"/>
      <parameter id="hco_unknown14_1_Cathepsin_Dceramide" constant="true" name="Reaction cooperativity" value="1" sboTerm="SBO:0000382" units="dimensionless"/>
      <parameter id="kcrf_unknown14_1_Cathepsin_Dceramide" constant="true" name="Substrate catalytic rate constant of enzyme Cathepsin_D/ceramide in reaction unknown14_1" value="1" sboTerm="SBO:0000320" units="per_second"/>
      <parameter id="kcrr_unknown14_1_TNFalphaTNFR1ATRADDMADDcIAP2RIPTRAF2RAIDD" constant="true" name="Product catalytic rate constant of enzyme TNF-alpha/TNFR1A/TRADD/MADD/cIAP2/RIP/TRAF2/RAIDD in reaction unknown14_1" value="1" sboTerm="SBO:0000321" units="per_second"/>
      <parameter id="kmc_unknown14_1_BID_TNFalphaTNFR1ATRADDMADDcIAP2RIPTRAF2RAIDD" constant="true" name="Michaelis constant of species BID and enzyme TNF-alpha/TNFR1A/TRADD/MADD/cIAP2/RIP/TRAF2/RAIDD in reaction unknown14_1" value="1" sboTerm="SBO:0000027" units="substance"/>
      <parameter id="hco_unknown14_1_TNFalphaTNFR1ATRADDMADDcIAP2RIPTRAF2RAIDD" constant="true" name="Reaction cooperativity" value="1" sboTerm="SBO:0000382" units="dimensionless"/>
      <parameter id="kcrf_unknown14_1_TNFalphaTNFR1ATRADDMADDcIAP2RIPTRAF2RAIDD" constant="true" name="Substrate catalytic rate constant of enzyme TNF-alpha/TNFR1A/TRADD/MADD/cIAP2/RIP/TRAF2/RAIDD in reaction unknown14_1" value="1" sboTerm="SBO:0000320" units="per_second"/>
      <parameter id="kcrr_unknown15_2_TNFalphaTNFR1ATRADDMADDcIAP2RIPTRAF2RAIDD" constant="true" name="Product catalytic rate constant of enzyme TNF-alpha/TNFR1A/TRADD/MADD/cIAP2/RIP/TRAF2/RAIDD in reaction unknown15_2" value="1" sboTerm="SBO:0000321" units="per_second"/>
      <parameter id="kmc_unknown15_2_MAP4K4_TNFalphaTNFR1ATRADDMADDcIAP2RIPTRAF2RAIDD" constant="true" name="Michaelis constant of species MAP4K4 and enzyme TNF-alpha/TNFR1A/TRADD/MADD/cIAP2/RIP/TRAF2/RAIDD in reaction unknown15_2" value="1" sboTerm="SBO:0000027" units="substance"/>
      <parameter id="hco_unknown15_2_TNFalphaTNFR1ATRADDMADDcIAP2RIPTRAF2RAIDD" constant="true" name="Reaction cooperativity" value="1" sboTerm="SBO:0000382" units="dimensionless"/>
      <parameter id="kcrf_unknown15_2_TNFalphaTNFR1ATRADDMADDcIAP2RIPTRAF2RAIDD" constant="true" name="Substrate catalytic rate constant of enzyme TNF-alpha/TNFR1A/TRADD/MADD/cIAP2/RIP/TRAF2/RAIDD in reaction unknown15_2" value="1" sboTerm="SBO:0000320" units="per_second"/>
      <parameter id="vmar_unknown16_1" constant="true" name="Revere maximal velocity of reaction unknown16_1" value="1" sboTerm="SBO:0000325" units="mole_per_second"/>
      <parameter id="kmc_unknown16_1_MEKK1" constant="true" name="Michaelis constant of species MEKK1 in reaction unknown16_1" value="1" sboTerm="SBO:0000027" units="substance"/>
      <parameter id="hco_unknown16_1" constant="true" name="Reaction cooperativity" value="1" sboTerm="SBO:0000382" units="dimensionless"/>
      <parameter id="vmaf_unknown16_1" constant="true" name="Forward maximal velocity of reaction unknown16_1" value="1" sboTerm="SBO:0000324" units="mole_per_second"/>
      <parameter id="vmar_unknown17" constant="true" name="Revere maximal velocity of reaction unknown17" value="1" sboTerm="SBO:0000325" units="mole_per_second"/>
      <parameter id="kmc_unknown17_IKKs" constant="true" name="Michaelis constant of species IKKs in reaction unknown17" value="1" sboTerm="SBO:0000027" units="substance"/>
      <parameter id="hco_unknown17" constant="true" name="Reaction cooperativity" value="1" sboTerm="SBO:0000382" units="dimensionless"/>
      <parameter id="vmaf_unknown17" constant="true" name="Forward maximal velocity of reaction unknown17" value="1" sboTerm="SBO:0000324" units="mole_per_second"/>
      <parameter id="kmc_unknown18_1_NF_kappa_B1RelAI_kappa_B_alpha_1_PKC_zetaPAR4" constant="true" name="Michaelis constant of species NF_kappa_B1/RelA/I_kappa_B_alpha and enzyme PKC_zeta/PAR4 in reaction unknown18_1" value="1" sboTerm="SBO:0000027" units="substance"/>
      <parameter id="kcrr_unknown18_1_PKC_zetaPAR4" constant="true" name="Product catalytic rate constant of enzyme PKC_zeta/PAR4 in reaction unknown18_1" value="1" sboTerm="SBO:0000321" units="per_second"/>
      <parameter id="kmc_unknown18_1_NF_kappa_B1RelAI_kappa_B_alpha_PKC_zetaPAR4" constant="true" name="Michaelis constant of species NF_kappa_B1/RelA/I_kappa_B_alpha and enzyme PKC_zeta/PAR4 in reaction unknown18_1" value="1" sboTerm="SBO:0000027" units="substance"/>
      <parameter id="hco_unknown18_1_PKC_zetaPAR4" constant="true" name="Reaction cooperativity" value="1" sboTerm="SBO:0000382" units="dimensionless"/>
      <parameter id="kcrf_unknown18_1_PKC_zetaPAR4" constant="true" name="Substrate catalytic rate constant of enzyme PKC_zeta/PAR4 in reaction unknown18_1" value="1" sboTerm="SBO:0000320" units="per_second"/>
      <parameter id="kmc_unknown19_JNK1_1_PKC_zetaceramide" constant="true" name="Michaelis constant of species JNK1 and enzyme PKC_zeta/ceramide in reaction unknown19" value="1" sboTerm="SBO:0000027" units="substance"/>
      <parameter id="kcrr_unknown19_PKC_zetaceramide" constant="true" name="Product catalytic rate constant of enzyme PKC_zeta/ceramide in reaction unknown19" value="1" sboTerm="SBO:0000321" units="per_second"/>
      <parameter id="kmc_unknown19_JNK1_PKC_zetaceramide" constant="true" name="Michaelis constant of species JNK1 and enzyme PKC_zeta/ceramide in reaction unknown19" value="1" sboTerm="SBO:0000027" units="substance"/>
      <parameter id="hco_unknown19_PKC_zetaceramide" constant="true" name="Reaction cooperativity" value="1" sboTerm="SBO:0000382" units="dimensionless"/>
      <parameter id="kcrf_unknown19_PKC_zetaceramide" constant="true" name="Substrate catalytic rate constant of enzyme PKC_zeta/ceramide in reaction unknown19" value="1" sboTerm="SBO:0000320" units="per_second"/>
      <parameter id="kcrr_unknown20_TNFalphaTNFR1ATRADDMADDcIAP2RIPTRAF2RAIDD" constant="true" name="Product catalytic rate constant of enzyme TNF-alpha/TNFR1A/TRADD/MADD/cIAP2/RIP/TRAF2/RAIDD in reaction unknown20" value="1" sboTerm="SBO:0000321" units="per_second"/>
      <parameter id="kmc_unknown20_Acid_Sphingomyelinase_TNFalphaTNFR1ATRADDMADDcIAP2RIPTRAF2RAIDD" constant="true" name="Michaelis constant of species Acid_Sphingomyelinase and enzyme TNF-alpha/TNFR1A/TRADD/MADD/cIAP2/RIP/TRAF2/RAIDD in reaction unknown20" value="1" sboTerm="SBO:0000027" units="substance"/>
      <parameter id="hco_unknown20_TNFalphaTNFR1ATRADDMADDcIAP2RIPTRAF2RAIDD" constant="true" name="Reaction cooperativity" value="1" sboTerm="SBO:0000382" units="dimensionless"/>
      <parameter id="kcrf_unknown20_TNFalphaTNFR1ATRADDMADDcIAP2RIPTRAF2RAIDD" constant="true" name="Substrate catalytic rate constant of enzyme TNF-alpha/TNFR1A/TRADD/MADD/cIAP2/RIP/TRAF2/RAIDD in reaction unknown20" value="1" sboTerm="SBO:0000320" units="per_second"/>
      <parameter id="kcrr_unknown20_TNFalphaTNFR1AFAN" constant="true" name="Product catalytic rate constant of enzyme TNF-alpha/TNFR1A/FAN in reaction unknown20" value="1" sboTerm="SBO:0000321" units="per_second"/>
      <parameter id="kmc_unknown20_Acid_Sphingomyelinase_TNFalphaTNFR1AFAN" constant="true" name="Michaelis constant of species Acid_Sphingomyelinase and enzyme TNF-alpha/TNFR1A/FAN in reaction unknown20" value="1" sboTerm="SBO:0000027" units="substance"/>
      <parameter id="hco_unknown20_TNFalphaTNFR1AFAN" constant="true" name="Reaction cooperativity" value="1" sboTerm="SBO:0000382" units="dimensionless"/>
      <parameter id="kcrf_unknown20_TNFalphaTNFR1AFAN" constant="true" name="Substrate catalytic rate constant of enzyme TNF-alpha/TNFR1A/FAN in reaction unknown20" value="1" sboTerm="SBO:0000320" units="per_second"/>
      <parameter id="kmc_unknown21_MKK4" constant="true" name="Michaelis constant of species MKK4 in reaction unknown21" value="1" sboTerm="SBO:0000027" units="substance"/>
      <parameter id="vmar_unknown21" constant="true" name="Revere maximal velocity of reaction unknown21" value="1" sboTerm="SBO:0000325" units="mole_per_second"/>
      <parameter id="kmc_unknown21_MKK4_1" constant="true" name="Michaelis constant of species MKK4 in reaction unknown21" value="1" sboTerm="SBO:0000027" units="substance"/>
      <parameter id="hco_unknown21" constant="true" name="Reaction cooperativity" value="1" sboTerm="SBO:0000382" units="dimensionless"/>
      <parameter id="vmaf_unknown21" constant="true" name="Forward maximal velocity of reaction unknown21" value="1" sboTerm="SBO:0000324" units="mole_per_second"/>
      <parameter id="kmc_unknown22_Cathepsin_Dceramide" constant="true" name="Michaelis constant of species Cathepsin_D/ceramide in reaction unknown22" value="1" sboTerm="SBO:0000027" units="substance"/>
      <parameter id="vmar_unknown22" constant="true" name="Revere maximal velocity of reaction unknown22" value="1" sboTerm="SBO:0000325" units="mole_per_second"/>
      <parameter id="kmc_unknown22_ceramide" constant="true" name="Michaelis constant of species ceramide in reaction unknown22" value="1" sboTerm="SBO:0000027" units="substance"/>
      <parameter id="kmc_unknown22_Cathepsin_D" constant="true" name="Michaelis constant of species Cathepsin_D in reaction unknown22" value="1" sboTerm="SBO:0000027" units="substance"/>
      <parameter id="hco_unknown22" constant="true" name="Reaction cooperativity" value="1" sboTerm="SBO:0000382" units="dimensionless"/>
      <parameter id="vmaf_unknown22" constant="true" name="Forward maximal velocity of reaction unknown22" value="1" sboTerm="SBO:0000324" units="mole_per_second"/>
      <parameter id="kmc_unknown23_ceramide" constant="true" name="Michaelis constant of species ceramide in reaction unknown23" value="1" sboTerm="SBO:0000027" units="substance"/>
      <parameter id="vmar_unknown23" constant="true" name="Revere maximal velocity of reaction unknown23" value="1" sboTerm="SBO:0000325" units="mole_per_second"/>
      <parameter id="kmc_unknown23_sphingomyelin" constant="true" name="Michaelis constant of species sphingomyelin in reaction unknown23" value="1" sboTerm="SBO:0000027" units="substance"/>
      <parameter id="hco_unknown23" constant="true" name="Reaction cooperativity" value="1" sboTerm="SBO:0000382" units="dimensionless"/>
      <parameter id="vmaf_unknown23" constant="true" name="Forward maximal velocity of reaction unknown23" value="1" sboTerm="SBO:0000324" units="mole_per_second"/>
      <parameter id="vmar_unknown24" constant="true" name="Revere maximal velocity of reaction unknown24" value="1" sboTerm="SBO:0000325" units="mole_per_second"/>
      <parameter id="kmc_unknown24_PP2A_Heterotrimer" constant="true" name="Michaelis constant of species PP2A_Heterotrimer in reaction unknown24" value="1" sboTerm="SBO:0000027" units="substance"/>
      <parameter id="hco_unknown24" constant="true" name="Reaction cooperativity" value="1" sboTerm="SBO:0000382" units="dimensionless"/>
      <parameter id="vmaf_unknown24" constant="true" name="Forward maximal velocity of reaction unknown24" value="1" sboTerm="SBO:0000324" units="mole_per_second"/>
      <parameter id="kcrr_unknown25_1_PKC_zetaceramide" constant="true" name="Product catalytic rate constant of enzyme PKC_zeta/ceramide in reaction unknown25_1" value="1" sboTerm="SBO:0000321" units="per_second"/>
      <parameter id="kmc_unknown25_1_AKT1_PKC_zetaceramide" constant="true" name="Michaelis constant of species AKT1 and enzyme PKC_zeta/ceramide in reaction unknown25_1" value="1" sboTerm="SBO:0000027" units="substance"/>
      <parameter id="hco_unknown25_1_PKC_zetaceramide" constant="true" name="Reaction cooperativity" value="1" sboTerm="SBO:0000382" units="dimensionless"/>
      <parameter id="kcrf_unknown25_1_PKC_zetaceramide" constant="true" name="Substrate catalytic rate constant of enzyme PKC_zeta/ceramide in reaction unknown25_1" value="1" sboTerm="SBO:0000320" units="per_second"/>
      <parameter id="vmar_unknown26" constant="true" name="Revere maximal velocity of reaction unknown26" value="1" sboTerm="SBO:0000325" units="mole_per_second"/>
      <parameter id="kmc_unknown26_SPHK2" constant="true" name="Michaelis constant of species SPHK2 in reaction unknown26" value="1" sboTerm="SBO:0000027" units="substance"/>
      <parameter id="hco_unknown26" constant="true" name="Reaction cooperativity" value="1" sboTerm="SBO:0000382" units="dimensionless"/>
      <parameter id="vmaf_unknown26" constant="true" name="Forward maximal velocity of reaction unknown26" value="1" sboTerm="SBO:0000324" units="mole_per_second"/>
      <parameter id="vmar_unknown28" constant="true" name="Revere maximal velocity of reaction unknown28" value="1" sboTerm="SBO:0000325" units="mole_per_second"/>
      <parameter id="kmc_unknown28_PP2A_Heterotrimer" constant="true" name="Michaelis constant of species PP2A_Heterotrimer in reaction unknown28" value="1" sboTerm="SBO:0000027" units="substance"/>
      <parameter id="hco_unknown28" constant="true" name="Reaction cooperativity" value="1" sboTerm="SBO:0000382" units="dimensionless"/>
      <parameter id="vmaf_unknown28" constant="true" name="Forward maximal velocity of reaction unknown28" value="1" sboTerm="SBO:0000324" units="mole_per_second"/>
      <parameter id="vmar_unknown30_1" constant="true" name="Revere maximal velocity of reaction unknown30_1" value="1" sboTerm="SBO:0000325" units="mole_per_second"/>
      <parameter id="kmc_unknown30_1_RAX" constant="true" name="Michaelis constant of species RAX in reaction unknown30_1" value="1" sboTerm="SBO:0000027" units="substance"/>
      <parameter id="hco_unknown30_1" constant="true" name="Reaction cooperativity" value="1" sboTerm="SBO:0000382" units="dimensionless"/>
      <parameter id="vmaf_unknown30_1" constant="true" name="Forward maximal velocity of reaction unknown30_1" value="1" sboTerm="SBO:0000324" units="mole_per_second"/>
      <parameter id="vmar_unknown31" constant="true" name="Revere maximal velocity of reaction unknown31" value="1" sboTerm="SBO:0000325" units="mole_per_second"/>
      <parameter id="kmc_unknown31_AKT1" constant="true" name="Michaelis constant of species AKT1 in reaction unknown31" value="1" sboTerm="SBO:0000027" units="substance"/>
      <parameter id="hco_unknown31" constant="true" name="Reaction cooperativity" value="1" sboTerm="SBO:0000382" units="dimensionless"/>
      <parameter id="vmaf_unknown31" constant="true" name="Forward maximal velocity of reaction unknown31" value="1" sboTerm="SBO:0000324" units="mole_per_second"/>
      <parameter id="kmc_unknown32_TNFalphaTNFR1AFAN" constant="true" name="Michaelis constant of species TNF-alpha/TNFR1A/FAN in reaction unknown32" value="1" sboTerm="SBO:0000027" units="substance"/>
      <parameter id="vmar_unknown32" constant="true" name="Revere maximal velocity of reaction unknown32" value="1" sboTerm="SBO:0000325" units="mole_per_second"/>
      <parameter id="kmc_unknown32_FAN" constant="true" name="Michaelis constant of species FAN in reaction unknown32" value="1" sboTerm="SBO:0000027" units="substance"/>
      <parameter id="kmc_unknown32_TNFalpha_1" constant="true" name="Michaelis constant of species TNF-alpha in reaction unknown32" value="1" sboTerm="SBO:0000027" units="substance"/>
      <parameter id="kmc_unknown32_TNFR1A_1" constant="true" name="Michaelis constant of species TNFR1A in reaction unknown32" value="1" sboTerm="SBO:0000027" units="substance"/>
      <parameter id="hco_unknown32" constant="true" name="Reaction cooperativity" value="1" sboTerm="SBO:0000382" units="dimensionless"/>
      <parameter id="vmaf_unknown32" constant="true" name="Forward maximal velocity of reaction unknown32" value="1" sboTerm="SBO:0000324" units="mole_per_second"/>
      <parameter id="vmar_unknown33_1" constant="true" name="Revere maximal velocity of reaction unknown33_1" value="1" sboTerm="SBO:0000325" units="mole_per_second"/>
      <parameter id="kmc_unknown33_1_ERK1" constant="true" name="Michaelis constant of species ERK1 in reaction unknown33_1" value="1" sboTerm="SBO:0000027" units="substance"/>
      <parameter id="kmc_unknown33_1_ERK2" constant="true" name="Michaelis constant of species ERK2 in reaction unknown33_1" value="1" sboTerm="SBO:0000027" units="substance"/>
      <parameter id="hco_unknown33_1" constant="true" name="Reaction cooperativity" value="1" sboTerm="SBO:0000382" units="dimensionless"/>
      <parameter id="vmaf_unknown33_1" constant="true" name="Forward maximal velocity of reaction unknown33_1" value="1" sboTerm="SBO:0000324" units="mole_per_second"/>
      <parameter id="vmar_unknown34" constant="true" name="Revere maximal velocity of reaction unknown34" value="1" sboTerm="SBO:0000325" units="mole_per_second"/>
      <parameter id="kmc_unknown34_ERK1" constant="true" name="Michaelis constant of species ERK1 in reaction unknown34" value="1" sboTerm="SBO:0000027" units="substance"/>
      <parameter id="kmc_unknown34_ERK2" constant="true" name="Michaelis constant of species ERK2 in reaction unknown34" value="1" sboTerm="SBO:0000027" units="substance"/>
      <parameter id="hco_unknown34" constant="true" name="Reaction cooperativity" value="1" sboTerm="SBO:0000382" units="dimensionless"/>
      <parameter id="vmaf_unknown34" constant="true" name="Forward maximal velocity of reaction unknown34" value="1" sboTerm="SBO:0000324" units="mole_per_second"/>
      <parameter id="kcrr_unknown35_PP2A_Heterotrimer" constant="true" name="Product catalytic rate constant of enzyme PP2A_Heterotrimer in reaction unknown35" value="1" sboTerm="SBO:0000321" units="per_second"/>
      <parameter id="kmc_unknown35_BCL2_PP2A_Heterotrimer" constant="true" name="Michaelis constant of species BCL2 and enzyme PP2A_Heterotrimer in reaction unknown35" value="1" sboTerm="SBO:0000027" units="substance"/>
      <parameter id="hco_unknown35_PP2A_Heterotrimer" constant="true" name="Reaction cooperativity" value="1" sboTerm="SBO:0000382" units="dimensionless"/>
      <parameter id="kcrf_unknown35_PP2A_Heterotrimer" constant="true" name="Substrate catalytic rate constant of enzyme PP2A_Heterotrimer in reaction unknown35" value="1" sboTerm="SBO:0000320" units="per_second"/>
      <parameter id="vmar_unknown36" constant="true" name="Revere maximal velocity of reaction unknown36" value="1" sboTerm="SBO:0000325" units="mole_per_second"/>
      <parameter id="kmc_unknown36_BAD" constant="true" name="Michaelis constant of species BAD in reaction unknown36" value="1" sboTerm="SBO:0000027" units="substance"/>
      <parameter id="hco_unknown36" constant="true" name="Reaction cooperativity" value="1" sboTerm="SBO:0000382" units="dimensionless"/>
      <parameter id="vmaf_unknown36" constant="true" name="Forward maximal velocity of reaction unknown36" value="1" sboTerm="SBO:0000324" units="mole_per_second"/>
      <parameter id="vmar_unknown37" constant="true" name="Revere maximal velocity of reaction unknown37" value="1" sboTerm="SBO:0000325" units="mole_per_second"/>
      <parameter id="kmc_unknown37_BAD" constant="true" name="Michaelis constant of species BAD in reaction unknown37" value="1" sboTerm="SBO:0000027" units="substance"/>
      <parameter id="hco_unknown37" constant="true" name="Reaction cooperativity" value="1" sboTerm="SBO:0000382" units="dimensionless"/>
      <parameter id="vmaf_unknown37" constant="true" name="Forward maximal velocity of reaction unknown37" value="1" sboTerm="SBO:0000324" units="mole_per_second"/>
      <parameter id="kmc_unknown38_Free_Fatty_acid" constant="true" name="Michaelis constant of species Free_Fatty_acid in reaction unknown38" value="1" sboTerm="SBO:0000027" units="substance"/>
      <parameter id="kmc_unknown38_sphingosine" constant="true" name="Michaelis constant of species sphingosine in reaction unknown38" value="1" sboTerm="SBO:0000027" units="substance"/>
      <parameter id="vmar_unknown38" constant="true" name="Revere maximal velocity of reaction unknown38" value="1" sboTerm="SBO:0000325" units="mole_per_second"/>
      <parameter id="kmc_unknown38_ceramide" constant="true" name="Michaelis constant of species ceramide in reaction unknown38" value="1" sboTerm="SBO:0000027" units="substance"/>
      <parameter id="hco_unknown38" constant="true" name="Reaction cooperativity" value="1" sboTerm="SBO:0000382" units="dimensionless"/>
      <parameter id="vmaf_unknown38" constant="true" name="Forward maximal velocity of reaction unknown38" value="1" sboTerm="SBO:0000324" units="mole_per_second"/>
      <parameter id="kmc_unknown39_Free_Fatty_acid" constant="true" name="Michaelis constant of species Free_Fatty_acid in reaction unknown39" value="1" sboTerm="SBO:0000027" units="substance"/>
      <parameter id="kmc_unknown39_sphingosine" constant="true" name="Michaelis constant of species sphingosine in reaction unknown39" value="1" sboTerm="SBO:0000027" units="substance"/>
      <parameter id="vmar_unknown39" constant="true" name="Revere maximal velocity of reaction unknown39" value="1" sboTerm="SBO:0000325" units="mole_per_second"/>
      <parameter id="kmc_unknown39_ceramide" constant="true" name="Michaelis constant of species ceramide in reaction unknown39" value="1" sboTerm="SBO:0000027" units="substance"/>
      <parameter id="hco_unknown39" constant="true" name="Reaction cooperativity" value="1" sboTerm="SBO:0000382" units="dimensionless"/>
      <parameter id="vmaf_unknown39" constant="true" name="Forward maximal velocity of reaction unknown39" value="1" sboTerm="SBO:0000324" units="mole_per_second"/>
      <parameter id="vmar_unknown40" constant="true" name="Revere maximal velocity of reaction unknown40" value="1" sboTerm="SBO:0000325" units="mole_per_second"/>
      <parameter id="kmc_unknown40_ERK1" constant="true" name="Michaelis constant of species ERK1 in reaction unknown40" value="1" sboTerm="SBO:0000027" units="substance"/>
      <parameter id="kmc_unknown40_ERK2" constant="true" name="Michaelis constant of species ERK2 in reaction unknown40" value="1" sboTerm="SBO:0000027" units="substance"/>
      <parameter id="hco_unknown40" constant="true" name="Reaction cooperativity" value="1" sboTerm="SBO:0000382" units="dimensionless"/>
      <parameter id="vmaf_unknown40" constant="true" name="Forward maximal velocity of reaction unknown40" value="1" sboTerm="SBO:0000324" units="mole_per_second"/>
      <parameter id="kmc_unknown41_MEK1" constant="true" name="Michaelis constant of species MEK1 in reaction unknown41" value="1" sboTerm="SBO:0000027" units="substance"/>
      <parameter id="kmc_unknown41_MEK2" constant="true" name="Michaelis constant of species MEK2 in reaction unknown41" value="1" sboTerm="SBO:0000027" units="substance"/>
      <parameter id="vmar_unknown41" constant="true" name="Revere maximal velocity of reaction unknown41" value="1" sboTerm="SBO:0000325" units="mole_per_second"/>
      <parameter id="kmc_unknown41_MEK2_1" constant="true" name="Michaelis constant of species MEK2 in reaction unknown41" value="1" sboTerm="SBO:0000027" units="substance"/>
      <parameter id="kmc_unknown41_MEK1_1" constant="true" name="Michaelis constant of species MEK1 in reaction unknown41" value="1" sboTerm="SBO:0000027" units="substance"/>
      <parameter id="hco_unknown41" constant="true" name="Reaction cooperativity" value="1" sboTerm="SBO:0000382" units="dimensionless"/>
      <parameter id="vmaf_unknown41" constant="true" name="Forward maximal velocity of reaction unknown41" value="1" sboTerm="SBO:0000324" units="mole_per_second"/>
      <parameter id="kmc_unknown42_3_FADD_TNFalphaTNFR1ATRADDMADDcIAP2RIPTRAF2RAIDD" constant="true" name="Michaelis constant of species FADD and enzyme TNF-alpha/TNFR1A/TRADD/MADD/cIAP2/RIP/TRAF2/RAIDD in reaction unknown42_3" value="1" sboTerm="SBO:0000027" units="substance"/>
      <parameter id="kmc_unknown42_3_Caspase_8_TNFalphaTNFR1ATRADDMADDcIAP2RIPTRAF2RAIDD" constant="true" name="Michaelis constant of species Caspase_8 and enzyme TNF-alpha/TNFR1A/TRADD/MADD/cIAP2/RIP/TRAF2/RAIDD in reaction unknown42_3" value="1" sboTerm="SBO:0000027" units="substance"/>
      <parameter id="kcrr_unknown42_3_TNFalphaTNFR1ATRADDMADDcIAP2RIPTRAF2RAIDD" constant="true" name="Product catalytic rate constant of enzyme TNF-alpha/TNFR1A/TRADD/MADD/cIAP2/RIP/TRAF2/RAIDD in reaction unknown42_3" value="1" sboTerm="SBO:0000321" units="per_second"/>
      <parameter id="kmc_unknown42_3_FADDCaspase_8_TNFalphaTNFR1ATRADDMADDcIAP2RIPTRAF2RAIDD" constant="true" name="Michaelis constant of species FADD/Caspase_8 and enzyme TNF-alpha/TNFR1A/TRADD/MADD/cIAP2/RIP/TRAF2/RAIDD in reaction unknown42_3" value="1" sboTerm="SBO:0000027" units="substance"/>
      <parameter id="hco_unknown42_3_TNFalphaTNFR1ATRADDMADDcIAP2RIPTRAF2RAIDD" constant="true" name="Reaction cooperativity" value="1" sboTerm="SBO:0000382" units="dimensionless"/>
      <parameter id="kcrf_unknown42_3_TNFalphaTNFR1ATRADDMADDcIAP2RIPTRAF2RAIDD" constant="true" name="Substrate catalytic rate constant of enzyme TNF-alpha/TNFR1A/TRADD/MADD/cIAP2/RIP/TRAF2/RAIDD in reaction unknown42_3" value="1" sboTerm="SBO:0000320" units="per_second"/>
      <parameter id="vmar_unknown43" constant="true" name="Revere maximal velocity of reaction unknown43" value="1" sboTerm="SBO:0000325" units="mole_per_second"/>
      <parameter id="kmc_unknown43_RB1" constant="true" name="Michaelis constant of species RB1 in reaction unknown43" value="1" sboTerm="SBO:0000027" units="substance"/>
      <parameter id="hco_unknown43" constant="true" name="Reaction cooperativity" value="1" sboTerm="SBO:0000382" units="dimensionless"/>
      <parameter id="vmaf_unknown43" constant="true" name="Forward maximal velocity of reaction unknown43" value="1" sboTerm="SBO:0000324" units="mole_per_second"/>
      <parameter id="kmc_unknown44_1_TNFR1ABAG4TNFalpha" constant="true" name="Michaelis constant of species TNFR1A/BAG4/TNF-alpha in reaction unknown44_1" value="1" sboTerm="SBO:0000027" units="substance"/>
      <parameter id="vmar_unknown44_1" constant="true" name="Revere maximal velocity of reaction unknown44_1" value="1" sboTerm="SBO:0000325" units="mole_per_second"/>
      <parameter id="kmc_unknown44_1_TNFalpha_1" constant="true" name="Michaelis constant of species TNF-alpha in reaction unknown44_1" value="1" sboTerm="SBO:0000027" units="substance"/>
      <parameter id="kmc_unknown44_1_TNFR1ABAG4" constant="true" name="Michaelis constant of species TNFR1A/BAG4 in reaction unknown44_1" value="1" sboTerm="SBO:0000027" units="substance"/>
      <parameter id="hco_unknown44_1" constant="true" name="Reaction cooperativity" value="1" sboTerm="SBO:0000382" units="dimensionless"/>
      <parameter id="vmaf_unknown44_1" constant="true" name="Forward maximal velocity of reaction unknown44_1" value="1" sboTerm="SBO:0000324" units="mole_per_second"/>
      <parameter id="kmc_unknown45_1_BAG4" constant="true" name="Michaelis constant of species BAG4 in reaction unknown45_1" value="1" sboTerm="SBO:0000027" units="substance"/>
      <parameter id="kmc_unknown45_1_TNFalphaTNFR1ATRADDMADDcIAP2RIPTRAF2RAIDD" constant="true" name="Michaelis constant of species TNF-alpha/TNFR1A/TRADD/MADD/cIAP2/RIP/TRAF2/RAIDD in reaction unknown45_1" value="1" sboTerm="SBO:0000027" units="substance"/>
      <parameter id="vmar_unknown45_1" constant="true" name="Revere maximal velocity of reaction unknown45_1" value="1" sboTerm="SBO:0000325" units="mole_per_second"/>
      <parameter id="kmc_unknown45_1_TNFR1ABAG4TNFalpha" constant="true" name="Michaelis constant of species TNFR1A/BAG4/TNF-alpha in reaction unknown45_1" value="1" sboTerm="SBO:0000027" units="substance"/>
      <parameter id="kmc_unknown45_1_cIAP2" constant="true" name="Michaelis constant of species cIAP2 in reaction unknown45_1" value="1" sboTerm="SBO:0000027" units="substance"/>
      <parameter id="kmc_unknown45_1_MADD" constant="true" name="Michaelis constant of species MADD in reaction unknown45_1" value="1" sboTerm="SBO:0000027" units="substance"/>
      <parameter id="kmc_unknown45_1_TRAF2" constant="true" name="Michaelis constant of species TRAF2 in reaction unknown45_1" value="1" sboTerm="SBO:0000027" units="substance"/>
      <parameter id="kmc_unknown45_1_TRADD" constant="true" name="Michaelis constant of species TRADD in reaction unknown45_1" value="1" sboTerm="SBO:0000027" units="substance"/>
      <parameter id="kmc_unknown45_1_RAIDD" constant="true" name="Michaelis constant of species RAIDD in reaction unknown45_1" value="1" sboTerm="SBO:0000027" units="substance"/>
      <parameter id="kmc_unknown45_1_RIP" constant="true" name="Michaelis constant of species RIP in reaction unknown45_1" value="1" sboTerm="SBO:0000027" units="substance"/>
      <parameter id="hco_unknown45_1" constant="true" name="Reaction cooperativity" value="1" sboTerm="SBO:0000382" units="dimensionless"/>
      <parameter id="vmaf_unknown45_1" constant="true" name="Forward maximal velocity of reaction unknown45_1" value="1" sboTerm="SBO:0000324" units="mole_per_second"/>
      <parameter id="kmc_unknown46_FADD" constant="true" name="Michaelis constant of species FADD in reaction unknown46" value="1" sboTerm="SBO:0000027" units="substance"/>
      <parameter id="kmc_unknown46_Caspase_8" constant="true" name="Michaelis constant of species Caspase_8 in reaction unknown46" value="1" sboTerm="SBO:0000027" units="substance"/>
      <parameter id="vmar_unknown46" constant="true" name="Revere maximal velocity of reaction unknown46" value="1" sboTerm="SBO:0000325" units="mole_per_second"/>
      <parameter id="kmc_unknown46_FADDCaspase_8" constant="true" name="Michaelis constant of species FADD/Caspase_8 in reaction unknown46" value="1" sboTerm="SBO:0000027" units="substance"/>
      <parameter id="hco_unknown46" constant="true" name="Reaction cooperativity" value="1" sboTerm="SBO:0000382" units="dimensionless"/>
      <parameter id="vmaf_unknown46" constant="true" name="Forward maximal velocity of reaction unknown46" value="1" sboTerm="SBO:0000324" units="mole_per_second"/>
      <parameter id="kmc_unknown47_I_kappa_B_alpha_degradation_00" constant="true" name="Michaelis constant of species I_kappa_B_alpha_(degradation)_0-0 in reaction unknown47" value="1" sboTerm="SBO:0000027" units="substance"/>
      <parameter id="kmc_unknown47_RelANF_kappa_B1" constant="true" name="Michaelis constant of species RelA/NF_kappa_B1 in reaction unknown47" value="1" sboTerm="SBO:0000027" units="substance"/>
      <parameter id="vmar_unknown47" constant="true" name="Revere maximal velocity of reaction unknown47" value="1" sboTerm="SBO:0000325" units="mole_per_second"/>
      <parameter id="kmc_unknown47_NF_kappa_B1RelAI_kappa_B_alpha_1" constant="true" name="Michaelis constant of species NF_kappa_B1/RelA/I_kappa_B_alpha in reaction unknown47" value="1" sboTerm="SBO:0000027" units="substance"/>
      <parameter id="hco_unknown47" constant="true" name="Reaction cooperativity" value="1" sboTerm="SBO:0000382" units="dimensionless"/>
      <parameter id="vmaf_unknown47" constant="true" name="Forward maximal velocity of reaction unknown47" value="1" sboTerm="SBO:0000324" units="mole_per_second"/>
      <parameter id="vmar_unknown48" constant="true" name="Revere maximal velocity of reaction unknown48" value="1" sboTerm="SBO:0000325" units="mole_per_second"/>
      <parameter id="kmc_unknown48_RB1" constant="true" name="Michaelis constant of species RB1 in reaction unknown48" value="1" sboTerm="SBO:0000027" units="substance"/>
      <parameter id="hco_unknown48" constant="true" name="Reaction cooperativity" value="1" sboTerm="SBO:0000382" units="dimensionless"/>
      <parameter id="vmaf_unknown48" constant="true" name="Forward maximal velocity of reaction unknown48" value="1" sboTerm="SBO:0000324" units="mole_per_second"/>
      <parameter id="vmar_unknown49" constant="true" name="Revere maximal velocity of reaction unknown49" value="1" sboTerm="SBO:0000325" units="mole_per_second"/>
      <parameter id="kmc_unknown49_PP2A_Heterotrimer" constant="true" name="Michaelis constant of species PP2A_Heterotrimer in reaction unknown49" value="1" sboTerm="SBO:0000027" units="substance"/>
      <parameter id="hco_unknown49" constant="true" name="Reaction cooperativity" value="1" sboTerm="SBO:0000382" units="dimensionless"/>
      <parameter id="vmaf_unknown49" constant="true" name="Forward maximal velocity of reaction unknown49" value="1" sboTerm="SBO:0000324" units="mole_per_second"/>
      <parameter id="vmar_unknown50" constant="true" name="Revere maximal velocity of reaction unknown50" value="1" sboTerm="SBO:0000325" units="mole_per_second"/>
      <parameter id="kmc_unknown50_PP2A_Heterotrimer" constant="true" name="Michaelis constant of species PP2A_Heterotrimer in reaction unknown50" value="1" sboTerm="SBO:0000027" units="substance"/>
      <parameter id="hco_unknown50" constant="true" name="Reaction cooperativity" value="1" sboTerm="SBO:0000382" units="dimensionless"/>
      <parameter id="vmaf_unknown50" constant="true" name="Forward maximal velocity of reaction unknown50" value="1" sboTerm="SBO:0000324" units="mole_per_second"/>
      <parameter id="kmc_unknown51_MEK1" constant="true" name="Michaelis constant of species MEK1 in reaction unknown51" value="1" sboTerm="SBO:0000027" units="substance"/>
      <parameter id="kmc_unknown51_MEK2" constant="true" name="Michaelis constant of species MEK2 in reaction unknown51" value="1" sboTerm="SBO:0000027" units="substance"/>
      <parameter id="vmar_unknown51" constant="true" name="Revere maximal velocity of reaction unknown51" value="1" sboTerm="SBO:0000325" units="mole_per_second"/>
      <parameter id="kmc_unknown51_MEK2_1" constant="true" name="Michaelis constant of species MEK2 in reaction unknown51" value="1" sboTerm="SBO:0000027" units="substance"/>
      <parameter id="kmc_unknown51_MEK1_1" constant="true" name="Michaelis constant of species MEK1 in reaction unknown51" value="1" sboTerm="SBO:0000027" units="substance"/>
      <parameter id="hco_unknown51" constant="true" name="Reaction cooperativity" value="1" sboTerm="SBO:0000382" units="dimensionless"/>
      <parameter id="vmaf_unknown51" constant="true" name="Forward maximal velocity of reaction unknown51" value="1" sboTerm="SBO:0000324" units="mole_per_second"/>
      <parameter id="kmc_unknown53_Free_Fatty_acid" constant="true" name="Michaelis constant of species Free_Fatty_acid in reaction unknown53" value="1" sboTerm="SBO:0000027" units="substance"/>
      <parameter id="kmc_unknown53_sphingosine" constant="true" name="Michaelis constant of species sphingosine in reaction unknown53" value="1" sboTerm="SBO:0000027" units="substance"/>
      <parameter id="vmar_unknown53" constant="true" name="Revere maximal velocity of reaction unknown53" value="1" sboTerm="SBO:0000325" units="mole_per_second"/>
      <parameter id="kmc_unknown53_ceramide" constant="true" name="Michaelis constant of species ceramide in reaction unknown53" value="1" sboTerm="SBO:0000027" units="substance"/>
      <parameter id="hco_unknown53" constant="true" name="Reaction cooperativity" value="1" sboTerm="SBO:0000382" units="dimensionless"/>
      <parameter id="vmaf_unknown53" constant="true" name="Forward maximal velocity of reaction unknown53" value="1" sboTerm="SBO:0000324" units="mole_per_second"/>
    </listOfParameters>
    <listOfReactions>
      <reaction id="unknown1_2" name="unknown1" metaid="meta_unknown1_2" reversible="true" sboTerm="SBO:0000176" fast="false" compartment="default">
        <notes>
          <body xmlns="http://www.w3.org/1999/xhtml"/>
        </notes>
        <annotation>
	<rdf:RDF xmlns:rdf="http://www.w3.org/1999/02/22-rdf-syntax-ns#" xmlns:bqmodel="http://biomodels.net/model-qualifiers/" xmlns:bqbiol="http://biomodels.net/biology-qualifiers/">
	<rdf:Description rdf:about="#meta_unknown1_2">
	<bqbiol:isDescribedBy>
	<rdf:Bag>
	<rdf:li rdf:resource="urn:miriam:obo.eco:ECO%3A0000313"/>
	</rdf:Bag>
	</bqbiol:isDescribedBy>
	</rdf:Description>
	</rdf:RDF>
	</annotation>
              <listOfReactants>
          <speciesReference id="unknown1" constant="false" species="PKR" name="unknown1" metaid="meta_unknown1" sboTerm="SBO:0000010" stoichiometry="1"/>
        </listOfReactants>
        <listOfProducts>
          <speciesReference id="unknown1_1" constant="false" species="PKR" name="unknown1" metaid="meta_unknown1_1" sboTerm="SBO:0000010" stoichiometry="1"/>
        </listOfProducts>
        <listOfModifiers>
          <modifierSpeciesReference id="mod_unknown1" species="RAX" name="mod_unknown1" metaid="meta_mod_unknown1" sboTerm="SBO:0000013"/>
        </listOfModifiers>
        <kineticLaw sboTerm="SBO:0000528">
          <math xmlns="http://www.w3.org/1998/Math/MathML" xmlns:sbml="http://www.sbml.org/sbml/level3/version1/core">          
            <apply>
              <divide/>
              <apply>
                <minus/>
                <apply>
                  <times/>
                  <ci> vmaf_unknown1_2 </ci>
                  <apply>
                    <power/>
                    <apply>
                      <divide/>
                      <apply>
                        <times/>
                        <ci> PKR </ci>
                        <ci> default </ci>
                      </apply>
                      <ci> kmc_unknown1_2_PKR </ci>
                    </apply>
                    <apply>
                      <times/>
                      <ci> unknown1 </ci>
                      <ci> hco_unknown1_2 </ci>
                    </apply>
                  </apply>
                </apply>
                <apply>
                  <times/>
                  <ci> vmar_unknown1_2 </ci>
                  <apply>
                    <power/>
                    <apply>
                      <divide/>
                      <apply>
                        <times/>
                        <ci> PKR </ci>
                        <ci> default </ci>
                      </apply>
                      <ci> kmc_unknown1_2_PKR </ci>
                    </apply>
                    <apply>
                      <times/>
                      <ci> unknown1_1 </ci>
                      <ci> hco_unknown1_2 </ci>
                    </apply>
                  </apply>
                </apply>
              </apply>
              <apply>
                <minus/>
                <apply>
                  <plus/>
                  <apply>
                    <power/>
                    <apply>
                      <plus/>
                      <cn type="integer" sbml:units="dimensionless"> 1 </cn>
                      <apply>
                        <divide/>
                        <apply>
                          <times/>
                          <ci> PKR </ci>
                          <ci> default </ci>
                        </apply>
                        <ci> kmc_unknown1_2_PKR </ci>
                      </apply>
                    </apply>
                    <apply>
                      <times/>
                      <ci> unknown1 </ci>
                      <ci> hco_unknown1_2 </ci>
                    </apply>
                  </apply>
                  <apply>
                    <power/>
                    <apply>
                      <plus/>
                      <cn type="integer" sbml:units="dimensionless"> 1 </cn>
                      <apply>
                        <divide/>
                        <apply>
                          <times/>
                          <ci> PKR </ci>
                          <ci> default </ci>
                        </apply>
                        <ci> kmc_unknown1_2_PKR </ci>
                      </apply>
                    </apply>
                    <apply>
                      <times/>
                      <ci> unknown1_1 </ci>
                      <ci> hco_unknown1_2 </ci>
                    </apply>
                  </apply>
                </apply>
                <cn type="integer" sbml:units="dimensionless"> 1 </cn>
              </apply>
            </apply>
          </math>
                </kineticLaw>
      </reaction>
      <reaction id="unknown2" name="unknown2" metaid="meta_unknown2" reversible="true" sboTerm="SBO:0000176" fast="false" compartment="default">
        <notes>
          <body xmlns="http://www.w3.org/1999/xhtml"/>
        </notes>
        <annotation>
	<rdf:RDF xmlns:rdf="http://www.w3.org/1999/02/22-rdf-syntax-ns#" xmlns:bqmodel="http://biomodels.net/model-qualifiers/" xmlns:bqbiol="http://biomodels.net/biology-qualifiers/">
	<rdf:Description rdf:about="#meta_unknown2">
	<bqbiol:isDescribedBy>
	<rdf:Bag>
	<rdf:li rdf:resource="urn:miriam:obo.eco:ECO%3A0000313"/>
	</rdf:Bag>
	</bqbiol:isDescribedBy>
	</rdf:Description>
	</rdf:RDF>
	</annotation>
              <listOfReactants>
          <speciesReference id="unknown4" constant="false" species="ERK1" name="unknown4" metaid="meta_unknown4" sboTerm="SBO:0000010" stoichiometry="1"/>
          <speciesReference id="unknown5" constant="false" species="PKC_delta" name="unknown5" metaid="meta_unknown5" sboTerm="SBO:0000010" stoichiometry="1"/>
        </listOfReactants>
        <listOfProducts>
          <speciesReference id="unknown8" constant="false" species="ERK1PKC_delta" name="unknown8" metaid="meta_unknown8" sboTerm="SBO:0000010" stoichiometry="1"/>
        </listOfProducts>
        <listOfModifiers>
          <modifierSpeciesReference id="mod_unknown2_1" species="IGF1" name="mod_unknown2_1" metaid="meta_mod_unknown2_1" sboTerm="SBO:0000013"/>
          <modifierSpeciesReference id="mod_unknown2" species="ceramide" name="mod_unknown2" metaid="meta_mod_unknown2" sboTerm="SBO:0000013"/>
        </listOfModifiers>
        <kineticLaw sboTerm="SBO:0000528">
          <math xmlns="http://www.w3.org/1998/Math/MathML" xmlns:sbml="http://www.sbml.org/sbml/level3/version1/core">          
            <apply>
              <divide/>
              <apply>
                <minus/>
                <apply>
                  <times/>
                  <apply>
                    <times/>
                    <ci> vmaf_unknown2 </ci>
                    <apply>
                      <power/>
                      <apply>
                        <divide/>
                        <apply>
                          <times/>
                          <ci> ERK1 </ci>
                          <ci> cytoplasm </ci>
                        </apply>
                        <ci> kmc_unknown2_ERK1 </ci>
                      </apply>
                      <apply>
                        <times/>
                        <ci> unknown4 </ci>
                        <ci> hco_unknown2 </ci>
                      </apply>
                    </apply>
                  </apply>
                  <apply>
                    <power/>
                    <apply>
                      <divide/>
                      <apply>
                        <times/>
                        <ci> PKC_delta </ci>
                        <ci> default </ci>
                      </apply>
                      <ci> kmc_unknown2_PKC_delta </ci>
                    </apply>
                    <apply>
                      <times/>
                      <ci> unknown5 </ci>
                      <ci> hco_unknown2 </ci>
                    </apply>
                  </apply>
                </apply>
                <apply>
                  <times/>
                  <ci> vmar_unknown2 </ci>
                  <apply>
                    <power/>
                    <apply>
                      <divide/>
                      <apply>
                        <times/>
                        <ci> ERK1PKC_delta </ci>
                        <ci> default </ci>
                      </apply>
                      <ci> kmc_unknown2_ERK1PKC_delta </ci>
                    </apply>
                    <apply>
                      <times/>
                      <ci> unknown8 </ci>
                      <ci> hco_unknown2 </ci>
                    </apply>
                  </apply>
                </apply>
              </apply>
              <apply>
                <minus/>
                <apply>
                  <plus/>
                  <apply>
                    <times/>
                    <apply>
                      <power/>
                      <apply>
                        <plus/>
                        <cn type="integer" sbml:units="dimensionless"> 1 </cn>
                        <apply>
                          <divide/>
                          <apply>
                            <times/>
                            <ci> ERK1 </ci>
                            <ci> cytoplasm </ci>
                          </apply>
                          <ci> kmc_unknown2_ERK1 </ci>
                        </apply>
                      </apply>
                      <apply>
                        <times/>
                        <ci> unknown4 </ci>
                        <ci> hco_unknown2 </ci>
                      </apply>
                    </apply>
                    <apply>
                      <power/>
                      <apply>
                        <plus/>
                        <cn type="integer" sbml:units="dimensionless"> 1 </cn>
                        <apply>
                          <divide/>
                          <apply>
                            <times/>
                            <ci> PKC_delta </ci>
                            <ci> default </ci>
                          </apply>
                          <ci> kmc_unknown2_PKC_delta </ci>
                        </apply>
                      </apply>
                      <apply>
                        <times/>
                        <ci> unknown5 </ci>
                        <ci> hco_unknown2 </ci>
                      </apply>
                    </apply>
                  </apply>
                  <apply>
                    <power/>
                    <apply>
                      <plus/>
                      <cn type="integer" sbml:units="dimensionless"> 1 </cn>
                      <apply>
                        <divide/>
                        <apply>
                          <times/>
                          <ci> ERK1PKC_delta </ci>
                          <ci> default </ci>
                        </apply>
                        <ci> kmc_unknown2_ERK1PKC_delta </ci>
                      </apply>
                    </apply>
                    <apply>
                      <times/>
                      <ci> unknown8 </ci>
                      <ci> hco_unknown2 </ci>
                    </apply>
                  </apply>
                </apply>
                <cn type="integer" sbml:units="dimensionless"> 1 </cn>
              </apply>
            </apply>
          </math>
                </kineticLaw>
      </reaction>
      <reaction id="unknown3" name="unknown3" metaid="meta_unknown3" reversible="true" sboTerm="SBO:0000176" fast="false" compartment="default">
        <notes>
          <body xmlns="http://www.w3.org/1999/xhtml"/>
        </notes>
        <annotation>
	<rdf:RDF xmlns:rdf="http://www.w3.org/1999/02/22-rdf-syntax-ns#" xmlns:bqmodel="http://biomodels.net/model-qualifiers/" xmlns:bqbiol="http://biomodels.net/biology-qualifiers/">
	<rdf:Description rdf:about="#meta_unknown3">
	<bqbiol:isDescribedBy>
	<rdf:Bag>
	<rdf:li rdf:resource="urn:miriam:obo.eco:ECO%3A0000313"/>
	</rdf:Bag>
	</bqbiol:isDescribedBy>
	</rdf:Description>
	</rdf:RDF>
	</annotation>
              <listOfReactants>
          <speciesReference id="unknown10" constant="false" species="KSR" name="unknown10" metaid="meta_unknown10" sboTerm="SBO:0000010" stoichiometry="1"/>
        </listOfReactants>
        <listOfProducts>
          <speciesReference id="unknown10_1" constant="false" species="KSR" name="unknown10" metaid="meta_unknown10_1" sboTerm="SBO:0000010" stoichiometry="1"/>
        </listOfProducts>
        <listOfModifiers>
          <modifierSpeciesReference id="mod_unknown3" species="ceramide" name="mod_unknown3" metaid="meta_mod_unknown3" sboTerm="SBO:0000013"/>
        </listOfModifiers>
        <kineticLaw sboTerm="SBO:0000528">
          <math xmlns="http://www.w3.org/1998/Math/MathML" xmlns:sbml="http://www.sbml.org/sbml/level3/version1/core">          
            <apply>
              <divide/>
              <apply>
                <minus/>
                <apply>
                  <times/>
                  <ci> vmaf_unknown3 </ci>
                  <apply>
                    <power/>
                    <apply>
                      <divide/>
                      <apply>
                        <times/>
                        <ci> KSR </ci>
                        <ci> default </ci>
                      </apply>
                      <ci> kmc_unknown3_KSR </ci>
                    </apply>
                    <apply>
                      <times/>
                      <ci> unknown10 </ci>
                      <ci> hco_unknown3 </ci>
                    </apply>
                  </apply>
                </apply>
                <apply>
                  <times/>
                  <ci> vmar_unknown3 </ci>
                  <apply>
                    <power/>
                    <apply>
                      <divide/>
                      <apply>
                        <times/>
                        <ci> KSR </ci>
                        <ci> default </ci>
                      </apply>
                      <ci> kmc_unknown3_KSR </ci>
                    </apply>
                    <apply>
                      <times/>
                      <ci> unknown10_1 </ci>
                      <ci> hco_unknown3 </ci>
                    </apply>
                  </apply>
                </apply>
              </apply>
              <apply>
                <minus/>
                <apply>
                  <plus/>
                  <apply>
                    <power/>
                    <apply>
                      <plus/>
                      <cn type="integer" sbml:units="dimensionless"> 1 </cn>
                      <apply>
                        <divide/>
                        <apply>
                          <times/>
                          <ci> KSR </ci>
                          <ci> default </ci>
                        </apply>
                        <ci> kmc_unknown3_KSR </ci>
                      </apply>
                    </apply>
                    <apply>
                      <times/>
                      <ci> unknown10 </ci>
                      <ci> hco_unknown3 </ci>
                    </apply>
                  </apply>
                  <apply>
                    <power/>
                    <apply>
                      <plus/>
                      <cn type="integer" sbml:units="dimensionless"> 1 </cn>
                      <apply>
                        <divide/>
                        <apply>
                          <times/>
                          <ci> KSR </ci>
                          <ci> default </ci>
                        </apply>
                        <ci> kmc_unknown3_KSR </ci>
                      </apply>
                    </apply>
                    <apply>
                      <times/>
                      <ci> unknown10_1 </ci>
                      <ci> hco_unknown3 </ci>
                    </apply>
                  </apply>
                </apply>
                <cn type="integer" sbml:units="dimensionless"> 1 </cn>
              </apply>
            </apply>
          </math>
                </kineticLaw>
      </reaction>
      <reaction id="unknown4_1" name="unknown4" metaid="meta_unknown4_1" reversible="true" sboTerm="SBO:0000176" fast="false" compartment="default">
        <notes>
          <body xmlns="http://www.w3.org/1999/xhtml"/>
        </notes>
        <annotation>
	<rdf:RDF xmlns:rdf="http://www.w3.org/1999/02/22-rdf-syntax-ns#" xmlns:bqmodel="http://biomodels.net/model-qualifiers/" xmlns:bqbiol="http://biomodels.net/biology-qualifiers/">
	<rdf:Description rdf:about="#meta_unknown4_1">
	<bqbiol:isDescribedBy>
	<rdf:Bag>
	<rdf:li rdf:resource="urn:miriam:obo.eco:ECO%3A0000313"/>
	</rdf:Bag>
	</bqbiol:isDescribedBy>
	</rdf:Description>
	</rdf:RDF>
	</annotation>
              <listOfReactants>
          <speciesReference id="hsa5894" constant="false" species="RAF1" name="hsa:5894" metaid="meta_hsa5894" sboTerm="SBO:0000010" stoichiometry="1"/>
        </listOfReactants>
        <listOfProducts>
          <speciesReference id="hsa5894_1" constant="false" species="RAF1" name="hsa:5894" metaid="meta_hsa5894_1" sboTerm="SBO:0000010" stoichiometry="1"/>
        </listOfProducts>
        <listOfModifiers>
          <modifierSpeciesReference id="mod_unknown4" species="KSR" name="mod_unknown4" metaid="meta_mod_unknown4" sboTerm="SBO:0000013"/>
        </listOfModifiers>
        <kineticLaw sboTerm="SBO:0000528">
          <math xmlns="http://www.w3.org/1998/Math/MathML" xmlns:sbml="http://www.sbml.org/sbml/level3/version1/core">          
            <apply>
              <divide/>
              <apply>
                <minus/>
                <apply>
                  <times/>
                  <ci> vmaf_unknown4_1 </ci>
                  <apply>
                    <power/>
                    <apply>
                      <divide/>
                      <apply>
                        <times/>
                        <ci> RAF1 </ci>
                        <ci> default </ci>
                      </apply>
                      <ci> kmc_unknown4_1_RAF1 </ci>
                    </apply>
                    <apply>
                      <times/>
                      <ci> hsa5894 </ci>
                      <ci> hco_unknown4_1 </ci>
                    </apply>
                  </apply>
                </apply>
                <apply>
                  <times/>
                  <ci> vmar_unknown4_1 </ci>
                  <apply>
                    <power/>
                    <apply>
                      <divide/>
                      <apply>
                        <times/>
                        <ci> RAF1 </ci>
                        <ci> default </ci>
                      </apply>
                      <ci> kmc_unknown4_1_RAF1 </ci>
                    </apply>
                    <apply>
                      <times/>
                      <ci> hsa5894_1 </ci>
                      <ci> hco_unknown4_1 </ci>
                    </apply>
                  </apply>
                </apply>
              </apply>
              <apply>
                <minus/>
                <apply>
                  <plus/>
                  <apply>
                    <power/>
                    <apply>
                      <plus/>
                      <cn type="integer" sbml:units="dimensionless"> 1 </cn>
                      <apply>
                        <divide/>
                        <apply>
                          <times/>
                          <ci> RAF1 </ci>
                          <ci> default </ci>
                        </apply>
                        <ci> kmc_unknown4_1_RAF1 </ci>
                      </apply>
                    </apply>
                    <apply>
                      <times/>
                      <ci> hsa5894 </ci>
                      <ci> hco_unknown4_1 </ci>
                    </apply>
                  </apply>
                  <apply>
                    <power/>
                    <apply>
                      <plus/>
                      <cn type="integer" sbml:units="dimensionless"> 1 </cn>
                      <apply>
                        <divide/>
                        <apply>
                          <times/>
                          <ci> RAF1 </ci>
                          <ci> default </ci>
                        </apply>
                        <ci> kmc_unknown4_1_RAF1 </ci>
                      </apply>
                    </apply>
                    <apply>
                      <times/>
                      <ci> hsa5894_1 </ci>
                      <ci> hco_unknown4_1 </ci>
                    </apply>
                  </apply>
                </apply>
                <cn type="integer" sbml:units="dimensionless"> 1 </cn>
              </apply>
            </apply>
          </math>
                </kineticLaw>
      </reaction>
      <reaction id="unknown5_1" name="unknown5" metaid="meta_unknown5_1" reversible="true" sboTerm="SBO:0000176" fast="false" compartment="default">
        <notes>
          <body xmlns="http://www.w3.org/1999/xhtml"/>
        </notes>
        <annotation>
	<rdf:RDF xmlns:rdf="http://www.w3.org/1999/02/22-rdf-syntax-ns#" xmlns:bqmodel="http://biomodels.net/model-qualifiers/" xmlns:bqbiol="http://biomodels.net/biology-qualifiers/">
	<rdf:Description rdf:about="#meta_unknown5_1">
              <bqbiol:isDescribedBy>
	<rdf:Bag>
	<rdf:li rdf:resource="urn:miriam:pubmed:9873064"/>
	</rdf:Bag>
	</bqbiol:isDescribedBy>
	
	<bqbiol:isDescribedBy>
	<rdf:Bag>
	<rdf:li rdf:resource="urn:miriam:obo.eco:ECO%3A0000313"/>
	</rdf:Bag>
	</bqbiol:isDescribedBy>
	</rdf:Description>
	</rdf:RDF>
	</annotation>
              <listOfReactants>
          <speciesReference id="unknown13" constant="false" species="Cytochrome_C" name="unknown13" metaid="meta_unknown13" sboTerm="SBO:0000010" stoichiometry="1"/>
        </listOfReactants>
        <listOfProducts>
          <speciesReference id="unknown14" constant="false" species="Cytochrome_C_1" name="unknown14" metaid="meta_unknown14" sboTerm="SBO:0000010" stoichiometry="1"/>
        </listOfProducts>
        <listOfModifiers>
          <modifierSpeciesReference id="mod_unknown5_1" species="BAX" name="mod_unknown5_1" metaid="meta_mod_unknown5_1" sboTerm="SBO:0000013"/>
          <modifierSpeciesReference id="mod_unknown5_2" species="BAD" name="mod_unknown5_2" metaid="meta_mod_unknown5_2" sboTerm="SBO:0000013"/>
          <modifierSpeciesReference id="mod_unknown5" species="BCL2" name="mod_unknown5" metaid="meta_mod_unknown5" sboTerm="SBO:0000013"/>
        </listOfModifiers>
        <kineticLaw sboTerm="SBO:0000528">
          <math xmlns="http://www.w3.org/1998/Math/MathML" xmlns:sbml="http://www.sbml.org/sbml/level3/version1/core">          
            <apply>
              <divide/>
              <apply>
                <minus/>
                <apply>
                  <times/>
                  <ci> vmaf_unknown5_1 </ci>
                  <apply>
                    <power/>
                    <apply>
                      <divide/>
                      <apply>
                        <times/>
                        <ci> Cytochrome_C </ci>
                        <ci> mitochondria </ci>
                      </apply>
                      <ci> kmc_unknown5_1_Cytochrome_C </ci>
                    </apply>
                    <apply>
                      <times/>
                      <ci> unknown13 </ci>
                      <ci> hco_unknown5_1 </ci>
                    </apply>
                  </apply>
                </apply>
                <apply>
                  <times/>
                  <ci> vmar_unknown5_1 </ci>
                  <apply>
                    <power/>
                    <apply>
                      <divide/>
                      <apply>
                        <times/>
                        <ci> Cytochrome_C_1 </ci>
                        <ci> cytoplasm </ci>
                      </apply>
                      <ci> kmc_unknown5_1_Cytochrome_C_1 </ci>
                    </apply>
                    <apply>
                      <times/>
                      <ci> unknown14 </ci>
                      <ci> hco_unknown5_1 </ci>
                    </apply>
                  </apply>
                </apply>
              </apply>
              <apply>
                <minus/>
                <apply>
                  <plus/>
                  <apply>
                    <power/>
                    <apply>
                      <plus/>
                      <cn type="integer" sbml:units="dimensionless"> 1 </cn>
                      <apply>
                        <divide/>
                        <apply>
                          <times/>
                          <ci> Cytochrome_C </ci>
                          <ci> mitochondria </ci>
                        </apply>
                        <ci> kmc_unknown5_1_Cytochrome_C </ci>
                      </apply>
                    </apply>
                    <apply>
                      <times/>
                      <ci> unknown13 </ci>
                      <ci> hco_unknown5_1 </ci>
                    </apply>
                  </apply>
                  <apply>
                    <power/>
                    <apply>
                      <plus/>
                      <cn type="integer" sbml:units="dimensionless"> 1 </cn>
                      <apply>
                        <divide/>
                        <apply>
                          <times/>
                          <ci> Cytochrome_C_1 </ci>
                          <ci> cytoplasm </ci>
                        </apply>
                        <ci> kmc_unknown5_1_Cytochrome_C_1 </ci>
                      </apply>
                    </apply>
                    <apply>
                      <times/>
                      <ci> unknown14 </ci>
                      <ci> hco_unknown5_1 </ci>
                    </apply>
                  </apply>
                </apply>
                <cn type="integer" sbml:units="dimensionless"> 1 </cn>
              </apply>
            </apply>
          </math>
                </kineticLaw>
      </reaction>
      <reaction id="unknown6" name="unknown6" metaid="meta_unknown6" reversible="true" sboTerm="SBO:0000176" fast="false" compartment="default">
        <notes>
          <body xmlns="http://www.w3.org/1999/xhtml"/>
        </notes>
        <annotation>
	<rdf:RDF xmlns:rdf="http://www.w3.org/1999/02/22-rdf-syntax-ns#" xmlns:bqmodel="http://biomodels.net/model-qualifiers/" xmlns:bqbiol="http://biomodels.net/biology-qualifiers/">
	<rdf:Description rdf:about="#meta_unknown6">
	<bqbiol:isDescribedBy>
	<rdf:Bag>
	<rdf:li rdf:resource="urn:miriam:obo.eco:ECO%3A0000313"/>
	</rdf:Bag>
	</bqbiol:isDescribedBy>
	</rdf:Description>
	</rdf:RDF>
	</annotation>
              <listOfReactants>
          <speciesReference id="unknown16" constant="false" species="sphingomyelin" name="unknown16" metaid="meta_unknown16" sboTerm="SBO:0000010" stoichiometry="1"/>
        </listOfReactants>
        <listOfProducts>
          <speciesReference id="unknown3_1" constant="false" species="ceramide" name="unknown3" metaid="meta_unknown3_1" sboTerm="SBO:0000010" stoichiometry="1"/>
          <speciesReference id="unknown18" constant="false" species="PHOSPHOCHOLINE" name="unknown18" metaid="meta_unknown18" sboTerm="SBO:0000010" stoichiometry="1"/>
        </listOfProducts>
        <listOfModifiers>
          <modifierSpeciesReference id="mod_unknown6_3" species="GW4869" name="mod_unknown6_3" metaid="meta_mod_unknown6_3" sboTerm="SBO:0000013"/>
          <modifierSpeciesReference id="mod_unknown6_4" species="C11AG" name="mod_unknown6_4" metaid="meta_mod_unknown6_4" sboTerm="SBO:0000013"/>
          <modifierSpeciesReference id="mod_unknown6_1" species="Sphingosine1phosphate" name="mod_unknown6_1" metaid="meta_mod_unknown6_1" sboTerm="SBO:0000013"/>
          <modifierSpeciesReference id="mod_unknown6_2" species="EGF" name="mod_unknown6_2" metaid="meta_mod_unknown6_2" sboTerm="SBO:0000013"/>
          <modifierSpeciesReference id="mod_unknown6" species="Neutral_sphingomyelinase_II" name="mod_unknown6" metaid="meta_mod_unknown6" sboTerm="SBO:0000013"/>
        </listOfModifiers>
        <kineticLaw sboTerm="SBO:0000528">
          <math xmlns="http://www.w3.org/1998/Math/MathML" xmlns:sbml="http://www.sbml.org/sbml/level3/version1/core">          
            <apply>
              <divide/>
              <apply>
                <minus/>
                <apply>
                  <times/>
                  <ci> vmaf_unknown6 </ci>
                  <apply>
                    <power/>
                    <apply>
                      <divide/>
                      <apply>
                        <times/>
                        <ci> sphingomyelin </ci>
                        <ci> default </ci>
                      </apply>
                      <ci> kmc_unknown6_sphingomyelin </ci>
                    </apply>
                    <apply>
                      <times/>
                      <ci> unknown16 </ci>
                      <ci> hco_unknown6 </ci>
                    </apply>
                  </apply>
                </apply>
                <apply>
                  <times/>
                  <apply>
                    <times/>
                    <ci> vmar_unknown6 </ci>
                    <apply>
                      <power/>
                      <apply>
                        <divide/>
                        <apply>
                          <times/>
                          <ci> ceramide </ci>
                          <ci> default </ci>
                        </apply>
                        <ci> kmc_unknown6_ceramide </ci>
                      </apply>
                      <apply>
                        <times/>
                        <ci> unknown3_1 </ci>
                        <ci> hco_unknown6 </ci>
                      </apply>
                    </apply>
                  </apply>
                  <apply>
                    <power/>
                    <apply>
                      <divide/>
                      <apply>
                        <times/>
                        <ci> PHOSPHOCHOLINE </ci>
                        <ci> default </ci>
                      </apply>
                      <ci> kmc_unknown6_PHOSPHOCHOLINE </ci>
                    </apply>
                    <apply>
                      <times/>
                      <ci> unknown18 </ci>
                      <ci> hco_unknown6 </ci>
                    </apply>
                  </apply>
                </apply>
              </apply>
              <apply>
                <minus/>
                <apply>
                  <plus/>
                  <apply>
                    <power/>
                    <apply>
                      <plus/>
                      <cn type="integer" sbml:units="dimensionless"> 1 </cn>
                      <apply>
                        <divide/>
                        <apply>
                          <times/>
                          <ci> sphingomyelin </ci>
                          <ci> default </ci>
                        </apply>
                        <ci> kmc_unknown6_sphingomyelin </ci>
                      </apply>
                    </apply>
                    <apply>
                      <times/>
                      <ci> unknown16 </ci>
                      <ci> hco_unknown6 </ci>
                    </apply>
                  </apply>
                  <apply>
                    <times/>
                    <apply>
                      <power/>
                      <apply>
                        <plus/>
                        <cn type="integer" sbml:units="dimensionless"> 1 </cn>
                        <apply>
                          <divide/>
                          <apply>
                            <times/>
                            <ci> ceramide </ci>
                            <ci> default </ci>
                          </apply>
                          <ci> kmc_unknown6_ceramide </ci>
                        </apply>
                      </apply>
                      <apply>
                        <times/>
                        <ci> unknown3_1 </ci>
                        <ci> hco_unknown6 </ci>
                      </apply>
                    </apply>
                    <apply>
                      <power/>
                      <apply>
                        <plus/>
                        <cn type="integer" sbml:units="dimensionless"> 1 </cn>
                        <apply>
                          <divide/>
                          <apply>
                            <times/>
                            <ci> PHOSPHOCHOLINE </ci>
                            <ci> default </ci>
                          </apply>
                          <ci> kmc_unknown6_PHOSPHOCHOLINE </ci>
                        </apply>
                      </apply>
                      <apply>
                        <times/>
                        <ci> unknown18 </ci>
                        <ci> hco_unknown6 </ci>
                      </apply>
                    </apply>
                  </apply>
                </apply>
                <cn type="integer" sbml:units="dimensionless"> 1 </cn>
              </apply>
            </apply>
          </math>
                </kineticLaw>
      </reaction>
      <reaction id="unknown7" name="unknown7" metaid="meta_unknown7" reversible="true" sboTerm="SBO:0000176" fast="false" compartment="default">
        <notes>
          <body xmlns="http://www.w3.org/1999/xhtml"/>
        </notes>
        <annotation>
	<rdf:RDF xmlns:rdf="http://www.w3.org/1999/02/22-rdf-syntax-ns#" xmlns:bqmodel="http://biomodels.net/model-qualifiers/" xmlns:bqbiol="http://biomodels.net/biology-qualifiers/">
	<rdf:Description rdf:about="#meta_unknown7">
	<bqbiol:isDescribedBy>
	<rdf:Bag>
	<rdf:li rdf:resource="urn:miriam:obo.eco:ECO%3A0000313"/>
	</rdf:Bag>
	</bqbiol:isDescribedBy>
	</rdf:Description>
	</rdf:RDF>
	</annotation>
              <listOfReactants>
          <speciesReference id="hsa83939" constant="false" species="EIF2A" name="hsa:83939" metaid="meta_hsa83939" sboTerm="SBO:0000010" stoichiometry="1"/>
        </listOfReactants>
        <listOfProducts>
          <speciesReference id="hsa83939_1" constant="false" species="EIF2A" name="hsa:83939" metaid="meta_hsa83939_1" sboTerm="SBO:0000010" stoichiometry="1"/>
        </listOfProducts>
        <listOfModifiers>
          <modifierSpeciesReference id="mod_unknown7" species="PKR" name="mod_unknown7" metaid="meta_mod_unknown7" sboTerm="SBO:0000013"/>
        </listOfModifiers>
        <kineticLaw sboTerm="SBO:0000528">
          <math xmlns="http://www.w3.org/1998/Math/MathML" xmlns:sbml="http://www.sbml.org/sbml/level3/version1/core">          
            <apply>
              <divide/>
              <apply>
                <minus/>
                <apply>
                  <times/>
                  <ci> vmaf_unknown7 </ci>
                  <apply>
                    <power/>
                    <apply>
                      <divide/>
                      <apply>
                        <times/>
                        <ci> EIF2A </ci>
                        <ci> default </ci>
                      </apply>
                      <ci> kmc_unknown7_EIF2A </ci>
                    </apply>
                    <apply>
                      <times/>
                      <ci> hsa83939 </ci>
                      <ci> hco_unknown7 </ci>
                    </apply>
                  </apply>
                </apply>
                <apply>
                  <times/>
                  <ci> vmar_unknown7 </ci>
                  <apply>
                    <power/>
                    <apply>
                      <divide/>
                      <apply>
                        <times/>
                        <ci> EIF2A </ci>
                        <ci> default </ci>
                      </apply>
                      <ci> kmc_unknown7_EIF2A </ci>
                    </apply>
                    <apply>
                      <times/>
                      <ci> hsa83939_1 </ci>
                      <ci> hco_unknown7 </ci>
                    </apply>
                  </apply>
                </apply>
              </apply>
              <apply>
                <minus/>
                <apply>
                  <plus/>
                  <apply>
                    <power/>
                    <apply>
                      <plus/>
                      <cn type="integer" sbml:units="dimensionless"> 1 </cn>
                      <apply>
                        <divide/>
                        <apply>
                          <times/>
                          <ci> EIF2A </ci>
                          <ci> default </ci>
                        </apply>
                        <ci> kmc_unknown7_EIF2A </ci>
                      </apply>
                    </apply>
                    <apply>
                      <times/>
                      <ci> hsa83939 </ci>
                      <ci> hco_unknown7 </ci>
                    </apply>
                  </apply>
                  <apply>
                    <power/>
                    <apply>
                      <plus/>
                      <cn type="integer" sbml:units="dimensionless"> 1 </cn>
                      <apply>
                        <divide/>
                        <apply>
                          <times/>
                          <ci> EIF2A </ci>
                          <ci> default </ci>
                        </apply>
                        <ci> kmc_unknown7_EIF2A </ci>
                      </apply>
                    </apply>
                    <apply>
                      <times/>
                      <ci> hsa83939_1 </ci>
                      <ci> hco_unknown7 </ci>
                    </apply>
                  </apply>
                </apply>
                <cn type="integer" sbml:units="dimensionless"> 1 </cn>
              </apply>
            </apply>
          </math>
                </kineticLaw>
      </reaction>
      <reaction id="unknown8_1" name="unknown8" metaid="meta_unknown8_1" reversible="true" sboTerm="SBO:0000176" fast="false" compartment="default">
        <notes>
          <body xmlns="http://www.w3.org/1999/xhtml"/>
        </notes>
        <annotation>
	<rdf:RDF xmlns:rdf="http://www.w3.org/1999/02/22-rdf-syntax-ns#" xmlns:bqmodel="http://biomodels.net/model-qualifiers/" xmlns:bqbiol="http://biomodels.net/biology-qualifiers/">
	<rdf:Description rdf:about="#meta_unknown8_1">
              <bqbiol:isDescribedBy>
	<rdf:Bag>
	<rdf:li rdf:resource="urn:miriam:pubmed:15901738"/>
	</rdf:Bag>
	</bqbiol:isDescribedBy>
	
	<bqbiol:isDescribedBy>
	<rdf:Bag>
	<rdf:li rdf:resource="urn:miriam:obo.eco:ECO%3A0000313"/>
	</rdf:Bag>
	</bqbiol:isDescribedBy>
	</rdf:Description>
	</rdf:RDF>
	</annotation>
              <listOfReactants>
          <speciesReference id="unknown25" constant="false" species="PAR4" name="unknown25" metaid="meta_unknown25" sboTerm="SBO:0000010" stoichiometry="1"/>
          <speciesReference id="unknown3_2" constant="false" species="ceramide" name="unknown3" metaid="meta_unknown3_2" sboTerm="SBO:0000010" stoichiometry="1"/>
          <speciesReference id="unknown27" constant="false" species="PKC_zeta" name="unknown27" metaid="meta_unknown27" sboTerm="SBO:0000010" stoichiometry="1"/>
        </listOfReactants>
        <listOfProducts>
          <speciesReference id="unknown30" constant="false" species="PKC_zetaPAR4" name="unknown30" metaid="meta_unknown30" sboTerm="SBO:0000010" stoichiometry="1"/>
          <speciesReference id="unknown33" constant="false" species="PKC_zetaceramide" name="unknown33" metaid="meta_unknown33" sboTerm="SBO:0000010" stoichiometry="1"/>
        </listOfProducts>
        <kineticLaw sboTerm="SBO:0000528">
          <math xmlns="http://www.w3.org/1998/Math/MathML" xmlns:sbml="http://www.sbml.org/sbml/level3/version1/core">          
            <apply>
              <divide/>
              <apply>
                <minus/>
                <apply>
                  <times/>
                  <apply>
                    <times/>
                    <apply>
                      <times/>
                      <ci> vmaf_unknown8_1 </ci>
                      <apply>
                        <power/>
                        <apply>
                          <divide/>
                          <apply>
                            <times/>
                            <ci> PAR4 </ci>
                            <ci> default </ci>
                          </apply>
                          <ci> kmc_unknown8_1_PAR4 </ci>
                        </apply>
                        <apply>
                          <times/>
                          <ci> unknown25 </ci>
                          <ci> hco_unknown8_1 </ci>
                        </apply>
                      </apply>
                    </apply>
                    <apply>
                      <power/>
                      <apply>
                        <divide/>
                        <apply>
                          <times/>
                          <ci> ceramide </ci>
                          <ci> default </ci>
                        </apply>
                        <ci> kmc_unknown8_1_ceramide </ci>
                      </apply>
                      <apply>
                        <times/>
                        <ci> unknown3_2 </ci>
                        <ci> hco_unknown8_1 </ci>
                      </apply>
                    </apply>
                  </apply>
                  <apply>
                    <power/>
                    <apply>
                      <divide/>
                      <apply>
                        <times/>
                        <ci> PKC_zeta </ci>
                        <ci> default </ci>
                      </apply>
                      <ci> kmc_unknown8_1_PKC_zeta </ci>
                    </apply>
                    <apply>
                      <times/>
                      <ci> unknown27 </ci>
                      <ci> hco_unknown8_1 </ci>
                    </apply>
                  </apply>
                </apply>
                <apply>
                  <times/>
                  <apply>
                    <times/>
                    <ci> vmar_unknown8_1 </ci>
                    <apply>
                      <power/>
                      <apply>
                        <divide/>
                        <apply>
                          <times/>
                          <ci> PKC_zetaPAR4 </ci>
                          <ci> default </ci>
                        </apply>
                        <ci> kmc_unknown8_1_PKC_zetaPAR4 </ci>
                      </apply>
                      <apply>
                        <times/>
                        <ci> unknown30 </ci>
                        <ci> hco_unknown8_1 </ci>
                      </apply>
                    </apply>
                  </apply>
                  <apply>
                    <power/>
                    <apply>
                      <divide/>
                      <apply>
                        <times/>
                        <ci> PKC_zetaceramide </ci>
                        <ci> default </ci>
                      </apply>
                      <ci> kmc_unknown8_1_PKC_zetaceramide </ci>
                    </apply>
                    <apply>
                      <times/>
                      <ci> unknown33 </ci>
                      <ci> hco_unknown8_1 </ci>
                    </apply>
                  </apply>
                </apply>
              </apply>
              <apply>
                <minus/>
                <apply>
                  <plus/>
                  <apply>
                    <times/>
                    <apply>
                      <times/>
                      <apply>
                        <power/>
                        <apply>
                          <plus/>
                          <cn type="integer" sbml:units="dimensionless"> 1 </cn>
                          <apply>
                            <divide/>
                            <apply>
                              <times/>
                              <ci> PAR4 </ci>
                              <ci> default </ci>
                            </apply>
                            <ci> kmc_unknown8_1_PAR4 </ci>
                          </apply>
                        </apply>
                        <apply>
                          <times/>
                          <ci> unknown25 </ci>
                          <ci> hco_unknown8_1 </ci>
                        </apply>
                      </apply>
                      <apply>
                        <power/>
                        <apply>
                          <plus/>
                          <cn type="integer" sbml:units="dimensionless"> 1 </cn>
                          <apply>
                            <divide/>
                            <apply>
                              <times/>
                              <ci> ceramide </ci>
                              <ci> default </ci>
                            </apply>
                            <ci> kmc_unknown8_1_ceramide </ci>
                          </apply>
                        </apply>
                        <apply>
                          <times/>
                          <ci> unknown3_2 </ci>
                          <ci> hco_unknown8_1 </ci>
                        </apply>
                      </apply>
                    </apply>
                    <apply>
                      <power/>
                      <apply>
                        <plus/>
                        <cn type="integer" sbml:units="dimensionless"> 1 </cn>
                        <apply>
                          <divide/>
                          <apply>
                            <times/>
                            <ci> PKC_zeta </ci>
                            <ci> default </ci>
                          </apply>
                          <ci> kmc_unknown8_1_PKC_zeta </ci>
                        </apply>
                      </apply>
                      <apply>
                        <times/>
                        <ci> unknown27 </ci>
                        <ci> hco_unknown8_1 </ci>
                      </apply>
                    </apply>
                  </apply>
                  <apply>
                    <times/>
                    <apply>
                      <power/>
                      <apply>
                        <plus/>
                        <cn type="integer" sbml:units="dimensionless"> 1 </cn>
                        <apply>
                          <divide/>
                          <apply>
                            <times/>
                            <ci> PKC_zetaPAR4 </ci>
                            <ci> default </ci>
                          </apply>
                          <ci> kmc_unknown8_1_PKC_zetaPAR4 </ci>
                        </apply>
                      </apply>
                      <apply>
                        <times/>
                        <ci> unknown30 </ci>
                        <ci> hco_unknown8_1 </ci>
                      </apply>
                    </apply>
                    <apply>
                      <power/>
                      <apply>
                        <plus/>
                        <cn type="integer" sbml:units="dimensionless"> 1 </cn>
                        <apply>
                          <divide/>
                          <apply>
                            <times/>
                            <ci> PKC_zetaceramide </ci>
                            <ci> default </ci>
                          </apply>
                          <ci> kmc_unknown8_1_PKC_zetaceramide </ci>
                        </apply>
                      </apply>
                      <apply>
                        <times/>
                        <ci> unknown33 </ci>
                        <ci> hco_unknown8_1 </ci>
                      </apply>
                    </apply>
                  </apply>
                </apply>
                <cn type="integer" sbml:units="dimensionless"> 1 </cn>
              </apply>
            </apply>
          </math>
                </kineticLaw>
      </reaction>
      <reaction id="unknown9" name="unknown9" metaid="meta_unknown9" reversible="true" sboTerm="SBO:0000176" fast="false" compartment="default">
        <notes>
          <body xmlns="http://www.w3.org/1999/xhtml"/>
        </notes>
        <annotation>
	<rdf:RDF xmlns:rdf="http://www.w3.org/1999/02/22-rdf-syntax-ns#" xmlns:bqmodel="http://biomodels.net/model-qualifiers/" xmlns:bqbiol="http://biomodels.net/biology-qualifiers/">
	<rdf:Description rdf:about="#meta_unknown9">
              <bqbiol:isDescribedBy>
	<rdf:Bag>
	<rdf:li rdf:resource="urn:miriam:obo.go:GO%3A0006979"/>
	</rdf:Bag>
	</bqbiol:isDescribedBy>
	
	<bqbiol:isDescribedBy>
	<rdf:Bag>
	<rdf:li rdf:resource="urn:miriam:obo.eco:ECO%3A0000313"/>
	</rdf:Bag>
	</bqbiol:isDescribedBy>
	</rdf:Description>
	</rdf:RDF>
	</annotation>
              <listOfReactants>
          <speciesReference id="unknown15" constant="false" species="Neutral_sphingomyelinase_II" name="unknown15" metaid="meta_unknown15" sboTerm="SBO:0000010" stoichiometry="1"/>
        </listOfReactants>
        <listOfProducts>
          <speciesReference id="unknown15_1" constant="false" species="Neutral_sphingomyelinase_II" name="unknown15" metaid="meta_unknown15_1" sboTerm="SBO:0000010" stoichiometry="1"/>
        </listOfProducts>
        <listOfModifiers>
          <modifierSpeciesReference id="mod_unknown9_1" species="TNFalphaTNFR1ATRADDMADDcIAP2RIPTRAF2RAIDD" name="mod_unknown9_1" metaid="meta_mod_unknown9_1" sboTerm="SBO:0000460"/>
          <modifierSpeciesReference id="mod_unknown9_2" species="TNFalphaTNFR1AFAN" name="mod_unknown9_2" metaid="meta_mod_unknown9_2" sboTerm="SBO:0000460"/>
          <modifierSpeciesReference id="mod_unknown9" species="glutathione" name="mod_unknown9" metaid="meta_mod_unknown9" sboTerm="SBO:0000013"/>
        </listOfModifiers>
        <kineticLaw sboTerm="SBO:0000528">
          <math xmlns="http://www.w3.org/1998/Math/MathML" xmlns:sbml="http://www.sbml.org/sbml/level3/version1/core">          
            <apply>
              <plus/>
              <apply>
                <times/>
                <apply>
                  <times/>
                  <ci> TNFalphaTNFR1ATRADDMADDcIAP2RIPTRAF2RAIDD </ci>
                  <ci> default </ci>
                </apply>
                <apply>
                  <divide/>
                  <apply>
                    <minus/>
                    <apply>
                      <times/>
                      <ci> kcrf_unknown9_TNFalphaTNFR1ATRADDMADDcIAP2RIPTRAF2RAIDD </ci>
                      <apply>
                        <power/>
                        <apply>
                          <divide/>
                          <apply>
                            <times/>
                            <ci> Neutral_sphingomyelinase_II </ci>
                            <ci> default </ci>
                          </apply>
                          <ci> kmc_unknown9_Neutral_sphingomyelinase_II_TNFalphaTNFR1ATRADDMADDcIAP2RIPTRAF2RAIDD </ci>
                        </apply>
                        <apply>
                          <times/>
                          <ci> unknown15 </ci>
                          <ci> hco_unknown9_TNFalphaTNFR1ATRADDMADDcIAP2RIPTRAF2RAIDD </ci>
                        </apply>
                      </apply>
                    </apply>
                    <apply>
                      <times/>
                      <ci> kcrr_unknown9_TNFalphaTNFR1ATRADDMADDcIAP2RIPTRAF2RAIDD </ci>
                      <apply>
                        <power/>
                        <apply>
                          <divide/>
                          <apply>
                            <times/>
                            <ci> Neutral_sphingomyelinase_II </ci>
                            <ci> default </ci>
                          </apply>
                          <ci> kmc_unknown9_Neutral_sphingomyelinase_II_TNFalphaTNFR1ATRADDMADDcIAP2RIPTRAF2RAIDD </ci>
                        </apply>
                        <apply>
                          <times/>
                          <ci> unknown15_1 </ci>
                          <ci> hco_unknown9_TNFalphaTNFR1ATRADDMADDcIAP2RIPTRAF2RAIDD </ci>
                        </apply>
                      </apply>
                    </apply>
                  </apply>
                  <apply>
                    <minus/>
                    <apply>
                      <plus/>
                      <apply>
                        <power/>
                        <apply>
                          <plus/>
                          <cn type="integer" sbml:units="dimensionless"> 1 </cn>
                          <apply>
                            <divide/>
                            <apply>
                              <times/>
                              <ci> Neutral_sphingomyelinase_II </ci>
                              <ci> default </ci>
                            </apply>
                            <ci> kmc_unknown9_Neutral_sphingomyelinase_II_TNFalphaTNFR1ATRADDMADDcIAP2RIPTRAF2RAIDD </ci>
                          </apply>
                        </apply>
                        <apply>
                          <times/>
                          <ci> unknown15 </ci>
                          <ci> hco_unknown9_TNFalphaTNFR1ATRADDMADDcIAP2RIPTRAF2RAIDD </ci>
                        </apply>
                      </apply>
                      <apply>
                        <power/>
                        <apply>
                          <plus/>
                          <cn type="integer" sbml:units="dimensionless"> 1 </cn>
                          <apply>
                            <divide/>
                            <apply>
                              <times/>
                              <ci> Neutral_sphingomyelinase_II </ci>
                              <ci> default </ci>
                            </apply>
                            <ci> kmc_unknown9_Neutral_sphingomyelinase_II_TNFalphaTNFR1ATRADDMADDcIAP2RIPTRAF2RAIDD </ci>
                          </apply>
                        </apply>
                        <apply>
                          <times/>
                          <ci> unknown15_1 </ci>
                          <ci> hco_unknown9_TNFalphaTNFR1ATRADDMADDcIAP2RIPTRAF2RAIDD </ci>
                        </apply>
                      </apply>
                    </apply>
                    <cn type="integer" sbml:units="dimensionless"> 1 </cn>
                  </apply>
                </apply>
              </apply>
              <apply>
                <times/>
                <apply>
                  <times/>
                  <ci> TNFalphaTNFR1AFAN </ci>
                  <ci> default </ci>
                </apply>
                <apply>
                  <divide/>
                  <apply>
                    <minus/>
                    <apply>
                      <times/>
                      <ci> kcrf_unknown9_TNFalphaTNFR1AFAN </ci>
                      <apply>
                        <power/>
                        <apply>
                          <divide/>
                          <apply>
                            <times/>
                            <ci> Neutral_sphingomyelinase_II </ci>
                            <ci> default </ci>
                          </apply>
                          <ci> kmc_unknown9_Neutral_sphingomyelinase_II_TNFalphaTNFR1AFAN </ci>
                        </apply>
                        <apply>
                          <times/>
                          <ci> unknown15 </ci>
                          <ci> hco_unknown9_TNFalphaTNFR1AFAN </ci>
                        </apply>
                      </apply>
                    </apply>
                    <apply>
                      <times/>
                      <ci> kcrr_unknown9_TNFalphaTNFR1AFAN </ci>
                      <apply>
                        <power/>
                        <apply>
                          <divide/>
                          <apply>
                            <times/>
                            <ci> Neutral_sphingomyelinase_II </ci>
                            <ci> default </ci>
                          </apply>
                          <ci> kmc_unknown9_Neutral_sphingomyelinase_II_TNFalphaTNFR1AFAN </ci>
                        </apply>
                        <apply>
                          <times/>
                          <ci> unknown15_1 </ci>
                          <ci> hco_unknown9_TNFalphaTNFR1AFAN </ci>
                        </apply>
                      </apply>
                    </apply>
                  </apply>
                  <apply>
                    <minus/>
                    <apply>
                      <plus/>
                      <apply>
                        <power/>
                        <apply>
                          <plus/>
                          <cn type="integer" sbml:units="dimensionless"> 1 </cn>
                          <apply>
                            <divide/>
                            <apply>
                              <times/>
                              <ci> Neutral_sphingomyelinase_II </ci>
                              <ci> default </ci>
                            </apply>
                            <ci> kmc_unknown9_Neutral_sphingomyelinase_II_TNFalphaTNFR1AFAN </ci>
                          </apply>
                        </apply>
                        <apply>
                          <times/>
                          <ci> unknown15 </ci>
                          <ci> hco_unknown9_TNFalphaTNFR1AFAN </ci>
                        </apply>
                      </apply>
                      <apply>
                        <power/>
                        <apply>
                          <plus/>
                          <cn type="integer" sbml:units="dimensionless"> 1 </cn>
                          <apply>
                            <divide/>
                            <apply>
                              <times/>
                              <ci> Neutral_sphingomyelinase_II </ci>
                              <ci> default </ci>
                            </apply>
                            <ci> kmc_unknown9_Neutral_sphingomyelinase_II_TNFalphaTNFR1AFAN </ci>
                          </apply>
                        </apply>
                        <apply>
                          <times/>
                          <ci> unknown15_1 </ci>
                          <ci> hco_unknown9_TNFalphaTNFR1AFAN </ci>
                        </apply>
                      </apply>
                    </apply>
                    <cn type="integer" sbml:units="dimensionless"> 1 </cn>
                  </apply>
                </apply>
              </apply>
            </apply>
          </math>
                </kineticLaw>
      </reaction>
      <reaction id="unknown10_2" name="unknown10" metaid="meta_unknown10_2" reversible="true" sboTerm="SBO:0000176" fast="false" compartment="default">
        <notes>
          <body xmlns="http://www.w3.org/1999/xhtml"/>
        </notes>
        <annotation>
	<rdf:RDF xmlns:rdf="http://www.w3.org/1999/02/22-rdf-syntax-ns#" xmlns:bqmodel="http://biomodels.net/model-qualifiers/" xmlns:bqbiol="http://biomodels.net/biology-qualifiers/">
	<rdf:Description rdf:about="#meta_unknown10_2">
	<bqbiol:isDescribedBy>
	<rdf:Bag>
	<rdf:li rdf:resource="urn:miriam:obo.eco:ECO%3A0000313"/>
	</rdf:Bag>
	</bqbiol:isDescribedBy>
	</rdf:Description>
	</rdf:RDF>
	</annotation>
              <listOfReactants>
          <speciesReference id="unknown42" constant="false" species="Caspase_8" name="unknown42" metaid="meta_unknown42" sboTerm="SBO:0000010" stoichiometry="1"/>
        </listOfReactants>
        <listOfProducts>
          <speciesReference id="unknown42_1" constant="false" species="Caspase_8" name="unknown42" metaid="meta_unknown42_1" sboTerm="SBO:0000010" stoichiometry="1"/>
        </listOfProducts>
        <listOfModifiers>
          <modifierSpeciesReference id="mod_unknown10" species="RelANF_kappa_B1" name="mod_unknown10" metaid="meta_mod_unknown10" sboTerm="SBO:0000460"/>
        </listOfModifiers>
        <kineticLaw sboTerm="SBO:0000528">
          <math xmlns="http://www.w3.org/1998/Math/MathML" xmlns:sbml="http://www.sbml.org/sbml/level3/version1/core">          
            <apply>
              <times/>
              <apply>
                <times/>
                <ci> RelANF_kappa_B1 </ci>
                <ci> cytoplasm </ci>
              </apply>
              <apply>
                <divide/>
                <apply>
                  <minus/>
                  <apply>
                    <times/>
                    <ci> kcrf_unknown10_2_RelANF_kappa_B1 </ci>
                    <apply>
                      <power/>
                      <apply>
                        <divide/>
                        <apply>
                          <times/>
                          <ci> Caspase_8 </ci>
                          <ci> cytoplasm </ci>
                        </apply>
                        <ci> kmc_unknown10_2_Caspase_8_RelANF_kappa_B1 </ci>
                      </apply>
                      <apply>
                        <times/>
                        <ci> unknown42 </ci>
                        <ci> hco_unknown10_2_RelANF_kappa_B1 </ci>
                      </apply>
                    </apply>
                  </apply>
                  <apply>
                    <times/>
                    <ci> kcrr_unknown10_2_RelANF_kappa_B1 </ci>
                    <apply>
                      <power/>
                      <apply>
                        <divide/>
                        <apply>
                          <times/>
                          <ci> Caspase_8 </ci>
                          <ci> cytoplasm </ci>
                        </apply>
                        <ci> kmc_unknown10_2_Caspase_8_RelANF_kappa_B1 </ci>
                      </apply>
                      <apply>
                        <times/>
                        <ci> unknown42_1 </ci>
                        <ci> hco_unknown10_2_RelANF_kappa_B1 </ci>
                      </apply>
                    </apply>
                  </apply>
                </apply>
                <apply>
                  <minus/>
                  <apply>
                    <plus/>
                    <apply>
                      <power/>
                      <apply>
                        <plus/>
                        <cn type="integer" sbml:units="dimensionless"> 1 </cn>
                        <apply>
                          <divide/>
                          <apply>
                            <times/>
                            <ci> Caspase_8 </ci>
                            <ci> cytoplasm </ci>
                          </apply>
                          <ci> kmc_unknown10_2_Caspase_8_RelANF_kappa_B1 </ci>
                        </apply>
                      </apply>
                      <apply>
                        <times/>
                        <ci> unknown42 </ci>
                        <ci> hco_unknown10_2_RelANF_kappa_B1 </ci>
                      </apply>
                    </apply>
                    <apply>
                      <power/>
                      <apply>
                        <plus/>
                        <cn type="integer" sbml:units="dimensionless"> 1 </cn>
                        <apply>
                          <divide/>
                          <apply>
                            <times/>
                            <ci> Caspase_8 </ci>
                            <ci> cytoplasm </ci>
                          </apply>
                          <ci> kmc_unknown10_2_Caspase_8_RelANF_kappa_B1 </ci>
                        </apply>
                      </apply>
                      <apply>
                        <times/>
                        <ci> unknown42_1 </ci>
                        <ci> hco_unknown10_2_RelANF_kappa_B1 </ci>
                      </apply>
                    </apply>
                  </apply>
                  <cn type="integer" sbml:units="dimensionless"> 1 </cn>
                </apply>
              </apply>
            </apply>
          </math>
                </kineticLaw>
      </reaction>
      <reaction id="unknown11" name="unknown11" metaid="meta_unknown11" reversible="true" sboTerm="SBO:0000176" fast="false" compartment="default">
        <notes>
          <body xmlns="http://www.w3.org/1999/xhtml"/>
        </notes>
        <annotation>
	<rdf:RDF xmlns:rdf="http://www.w3.org/1999/02/22-rdf-syntax-ns#" xmlns:bqmodel="http://biomodels.net/model-qualifiers/" xmlns:bqbiol="http://biomodels.net/biology-qualifiers/">
	<rdf:Description rdf:about="#meta_unknown11">
	<bqbiol:isDescribedBy>
	<rdf:Bag>
	<rdf:li rdf:resource="urn:miriam:obo.eco:ECO%3A0000313"/>
	</rdf:Bag>
	</bqbiol:isDescribedBy>
	</rdf:Description>
	</rdf:RDF>
	</annotation>
              <listOfReactants>
          <speciesReference id="unknown44" constant="false" species="AIF" name="unknown44" metaid="meta_unknown44" sboTerm="SBO:0000010" stoichiometry="1"/>
        </listOfReactants>
        <listOfProducts>
          <speciesReference id="unknown45" constant="false" species="AIF_1" name="unknown45" metaid="meta_unknown45" sboTerm="SBO:0000010" stoichiometry="1"/>
        </listOfProducts>
        <listOfModifiers>
          <modifierSpeciesReference id="mod_unknown11_2" species="BAD" name="mod_unknown11_2" metaid="meta_mod_unknown11_2" sboTerm="SBO:0000013"/>
          <modifierSpeciesReference id="mod_unknown11_1" species="BAX" name="mod_unknown11_1" metaid="meta_mod_unknown11_1" sboTerm="SBO:0000013"/>
          <modifierSpeciesReference id="mod_unknown11" species="BCL2" name="mod_unknown11" metaid="meta_mod_unknown11" sboTerm="SBO:0000013"/>
        </listOfModifiers>
        <kineticLaw sboTerm="SBO:0000528">
          <math xmlns="http://www.w3.org/1998/Math/MathML" xmlns:sbml="http://www.sbml.org/sbml/level3/version1/core">          
            <apply>
              <divide/>
              <apply>
                <minus/>
                <apply>
                  <times/>
                  <ci> vmaf_unknown11 </ci>
                  <apply>
                    <power/>
                    <apply>
                      <divide/>
                      <apply>
                        <times/>
                        <ci> AIF </ci>
                        <ci> mitochondria </ci>
                      </apply>
                      <ci> kmc_unknown11_AIF </ci>
                    </apply>
                    <apply>
                      <times/>
                      <ci> unknown44 </ci>
                      <ci> hco_unknown11 </ci>
                    </apply>
                  </apply>
                </apply>
                <apply>
                  <times/>
                  <ci> vmar_unknown11 </ci>
                  <apply>
                    <power/>
                    <apply>
                      <divide/>
                      <apply>
                        <times/>
                        <ci> AIF_1 </ci>
                        <ci> cytoplasm </ci>
                      </apply>
                      <ci> kmc_unknown11_AIF_1 </ci>
                    </apply>
                    <apply>
                      <times/>
                      <ci> unknown45 </ci>
                      <ci> hco_unknown11 </ci>
                    </apply>
                  </apply>
                </apply>
              </apply>
              <apply>
                <minus/>
                <apply>
                  <plus/>
                  <apply>
                    <power/>
                    <apply>
                      <plus/>
                      <cn type="integer" sbml:units="dimensionless"> 1 </cn>
                      <apply>
                        <divide/>
                        <apply>
                          <times/>
                          <ci> AIF </ci>
                          <ci> mitochondria </ci>
                        </apply>
                        <ci> kmc_unknown11_AIF </ci>
                      </apply>
                    </apply>
                    <apply>
                      <times/>
                      <ci> unknown44 </ci>
                      <ci> hco_unknown11 </ci>
                    </apply>
                  </apply>
                  <apply>
                    <power/>
                    <apply>
                      <plus/>
                      <cn type="integer" sbml:units="dimensionless"> 1 </cn>
                      <apply>
                        <divide/>
                        <apply>
                          <times/>
                          <ci> AIF_1 </ci>
                          <ci> cytoplasm </ci>
                        </apply>
                        <ci> kmc_unknown11_AIF_1 </ci>
                      </apply>
                    </apply>
                    <apply>
                      <times/>
                      <ci> unknown45 </ci>
                      <ci> hco_unknown11 </ci>
                    </apply>
                  </apply>
                </apply>
                <cn type="integer" sbml:units="dimensionless"> 1 </cn>
              </apply>
            </apply>
          </math>
                </kineticLaw>
      </reaction>
      <reaction id="unknown12" name="unknown12" metaid="meta_unknown12" reversible="true" sboTerm="SBO:0000176" fast="false" compartment="default">
        <notes>
          <body xmlns="http://www.w3.org/1999/xhtml"/>
        </notes>
        <annotation>
	<rdf:RDF xmlns:rdf="http://www.w3.org/1999/02/22-rdf-syntax-ns#" xmlns:bqmodel="http://biomodels.net/model-qualifiers/" xmlns:bqbiol="http://biomodels.net/biology-qualifiers/">
	<rdf:Description rdf:about="#meta_unknown12">
	<bqbiol:isDescribedBy>
	<rdf:Bag>
	<rdf:li rdf:resource="urn:miriam:obo.eco:ECO%3A0000313"/>
	</rdf:Bag>
	</bqbiol:isDescribedBy>
	</rdf:Description>
	</rdf:RDF>
	</annotation>
              <listOfReactants>
          <speciesReference id="hsa581" constant="false" species="BAX" name="hsa:581" metaid="meta_hsa581" sboTerm="SBO:0000010" stoichiometry="1"/>
        </listOfReactants>
        <listOfProducts>
          <speciesReference id="hsa581_1" constant="false" species="BAX" name="hsa:581" metaid="meta_hsa581_1" sboTerm="SBO:0000010" stoichiometry="1"/>
        </listOfProducts>
        <listOfModifiers>
          <modifierSpeciesReference id="mod_unknown12_1" species="GD3" name="mod_unknown12_1" metaid="meta_mod_unknown12_1" sboTerm="SBO:0000013"/>
          <modifierSpeciesReference id="mod_unknown12" species="ceramide" name="mod_unknown12" metaid="meta_mod_unknown12" sboTerm="SBO:0000013"/>
        </listOfModifiers>
        <kineticLaw sboTerm="SBO:0000528">
          <math xmlns="http://www.w3.org/1998/Math/MathML" xmlns:sbml="http://www.sbml.org/sbml/level3/version1/core">          
            <apply>
              <divide/>
              <apply>
                <minus/>
                <apply>
                  <times/>
                  <ci> vmaf_unknown12 </ci>
                  <apply>
                    <power/>
                    <apply>
                      <divide/>
                      <apply>
                        <times/>
                        <ci> BAX </ci>
                        <ci> default </ci>
                      </apply>
                      <ci> kmc_unknown12_BAX </ci>
                    </apply>
                    <apply>
                      <times/>
                      <ci> hsa581 </ci>
                      <ci> hco_unknown12 </ci>
                    </apply>
                  </apply>
                </apply>
                <apply>
                  <times/>
                  <ci> vmar_unknown12 </ci>
                  <apply>
                    <power/>
                    <apply>
                      <divide/>
                      <apply>
                        <times/>
                        <ci> BAX </ci>
                        <ci> default </ci>
                      </apply>
                      <ci> kmc_unknown12_BAX </ci>
                    </apply>
                    <apply>
                      <times/>
                      <ci> hsa581_1 </ci>
                      <ci> hco_unknown12 </ci>
                    </apply>
                  </apply>
                </apply>
              </apply>
              <apply>
                <minus/>
                <apply>
                  <plus/>
                  <apply>
                    <power/>
                    <apply>
                      <plus/>
                      <cn type="integer" sbml:units="dimensionless"> 1 </cn>
                      <apply>
                        <divide/>
                        <apply>
                          <times/>
                          <ci> BAX </ci>
                          <ci> default </ci>
                        </apply>
                        <ci> kmc_unknown12_BAX </ci>
                      </apply>
                    </apply>
                    <apply>
                      <times/>
                      <ci> hsa581 </ci>
                      <ci> hco_unknown12 </ci>
                    </apply>
                  </apply>
                  <apply>
                    <power/>
                    <apply>
                      <plus/>
                      <cn type="integer" sbml:units="dimensionless"> 1 </cn>
                      <apply>
                        <divide/>
                        <apply>
                          <times/>
                          <ci> BAX </ci>
                          <ci> default </ci>
                        </apply>
                        <ci> kmc_unknown12_BAX </ci>
                      </apply>
                    </apply>
                    <apply>
                      <times/>
                      <ci> hsa581_1 </ci>
                      <ci> hco_unknown12 </ci>
                    </apply>
                  </apply>
                </apply>
                <cn type="integer" sbml:units="dimensionless"> 1 </cn>
              </apply>
            </apply>
          </math>
                </kineticLaw>
      </reaction>
      <reaction id="unknown13_1" name="unknown13" metaid="meta_unknown13_1" reversible="true" sboTerm="SBO:0000176" fast="false" compartment="default">
        <notes>
          <body xmlns="http://www.w3.org/1999/xhtml"/>
        </notes>
        <annotation>
	<rdf:RDF xmlns:rdf="http://www.w3.org/1999/02/22-rdf-syntax-ns#" xmlns:bqmodel="http://biomodels.net/model-qualifiers/" xmlns:bqbiol="http://biomodels.net/biology-qualifiers/">
	<rdf:Description rdf:about="#meta_unknown13_1">
	<bqbiol:isDescribedBy>
	<rdf:Bag>
	<rdf:li rdf:resource="urn:miriam:obo.eco:ECO%3A0000313"/>
	</rdf:Bag>
	</bqbiol:isDescribedBy>
	</rdf:Description>
	</rdf:RDF>
	</annotation>
              <listOfReactants>
          <speciesReference id="unknown54" constant="false" species="sphingosine" name="unknown54" metaid="meta_unknown54" sboTerm="SBO:0000010" stoichiometry="1"/>
        </listOfReactants>
        <listOfProducts>
          <speciesReference id="unknown55" constant="false" species="Sphingosine1phosphate" name="unknown55" metaid="meta_unknown55" sboTerm="SBO:0000010" stoichiometry="1"/>
        </listOfProducts>
        <listOfModifiers>
          <modifierSpeciesReference id="mod_unknown13" species="SPHK2" name="mod_unknown13" metaid="meta_mod_unknown13" sboTerm="SBO:0000013"/>
        </listOfModifiers>
        <kineticLaw sboTerm="SBO:0000528">
          <math xmlns="http://www.w3.org/1998/Math/MathML" xmlns:sbml="http://www.sbml.org/sbml/level3/version1/core">          
            <apply>
              <divide/>
              <apply>
                <minus/>
                <apply>
                  <times/>
                  <ci> vmaf_unknown13_1 </ci>
                  <apply>
                    <power/>
                    <apply>
                      <divide/>
                      <apply>
                        <times/>
                        <ci> sphingosine </ci>
                        <ci> default </ci>
                      </apply>
                      <ci> kmc_unknown13_1_sphingosine </ci>
                    </apply>
                    <apply>
                      <times/>
                      <ci> unknown54 </ci>
                      <ci> hco_unknown13_1 </ci>
                    </apply>
                  </apply>
                </apply>
                <apply>
                  <times/>
                  <ci> vmar_unknown13_1 </ci>
                  <apply>
                    <power/>
                    <apply>
                      <divide/>
                      <apply>
                        <times/>
                        <ci> Sphingosine1phosphate </ci>
                        <ci> default </ci>
                      </apply>
                      <ci> kmc_unknown13_1_Sphingosine1phosphate </ci>
                    </apply>
                    <apply>
                      <times/>
                      <ci> unknown55 </ci>
                      <ci> hco_unknown13_1 </ci>
                    </apply>
                  </apply>
                </apply>
              </apply>
              <apply>
                <minus/>
                <apply>
                  <plus/>
                  <apply>
                    <power/>
                    <apply>
                      <plus/>
                      <cn type="integer" sbml:units="dimensionless"> 1 </cn>
                      <apply>
                        <divide/>
                        <apply>
                          <times/>
                          <ci> sphingosine </ci>
                          <ci> default </ci>
                        </apply>
                        <ci> kmc_unknown13_1_sphingosine </ci>
                      </apply>
                    </apply>
                    <apply>
                      <times/>
                      <ci> unknown54 </ci>
                      <ci> hco_unknown13_1 </ci>
                    </apply>
                  </apply>
                  <apply>
                    <power/>
                    <apply>
                      <plus/>
                      <cn type="integer" sbml:units="dimensionless"> 1 </cn>
                      <apply>
                        <divide/>
                        <apply>
                          <times/>
                          <ci> Sphingosine1phosphate </ci>
                          <ci> default </ci>
                        </apply>
                        <ci> kmc_unknown13_1_Sphingosine1phosphate </ci>
                      </apply>
                    </apply>
                    <apply>
                      <times/>
                      <ci> unknown55 </ci>
                      <ci> hco_unknown13_1 </ci>
                    </apply>
                  </apply>
                </apply>
                <cn type="integer" sbml:units="dimensionless"> 1 </cn>
              </apply>
            </apply>
          </math>
                </kineticLaw>
      </reaction>
      <reaction id="unknown14_1" name="unknown14" metaid="meta_unknown14_1" reversible="true" sboTerm="SBO:0000176" fast="false" compartment="default">
        <notes>
          <body xmlns="http://www.w3.org/1999/xhtml"/>
        </notes>
        <annotation>
	<rdf:RDF xmlns:rdf="http://www.w3.org/1999/02/22-rdf-syntax-ns#" xmlns:bqmodel="http://biomodels.net/model-qualifiers/" xmlns:bqbiol="http://biomodels.net/biology-qualifiers/">
	<rdf:Description rdf:about="#meta_unknown14_1">
	<bqbiol:isDescribedBy>
	<rdf:Bag>
	<rdf:li rdf:resource="urn:miriam:obo.eco:ECO%3A0000313"/>
	</rdf:Bag>
	</bqbiol:isDescribedBy>
	</rdf:Description>
	</rdf:RDF>
	</annotation>
              <listOfReactants>
          <speciesReference id="hsa637" constant="false" species="BID" name="hsa:637" metaid="meta_hsa637" sboTerm="SBO:0000010" stoichiometry="1"/>
        </listOfReactants>
        <listOfProducts>
          <speciesReference id="hsa637_1" constant="false" species="BID" name="hsa:637" metaid="meta_hsa637_1" sboTerm="SBO:0000010" stoichiometry="1"/>
        </listOfProducts>
        <listOfModifiers>
          <modifierSpeciesReference id="mod_unknown14_1" species="TNFalphaTNFR1ATRADDMADDcIAP2RIPTRAF2RAIDD" name="mod_unknown14_1" metaid="meta_mod_unknown14_1" sboTerm="SBO:0000460"/>
          <modifierSpeciesReference id="mod_unknown14" species="Cathepsin_Dceramide" name="mod_unknown14" metaid="meta_mod_unknown14" sboTerm="SBO:0000460"/>
        </listOfModifiers>
        <kineticLaw sboTerm="SBO:0000528">
          <math xmlns="http://www.w3.org/1998/Math/MathML" xmlns:sbml="http://www.sbml.org/sbml/level3/version1/core">          
            <apply>
              <plus/>
              <apply>
                <times/>
                <apply>
                  <times/>
                  <ci> TNFalphaTNFR1ATRADDMADDcIAP2RIPTRAF2RAIDD </ci>
                  <ci> default </ci>
                </apply>
                <apply>
                  <divide/>
                  <apply>
                    <minus/>
                    <apply>
                      <times/>
                      <ci> kcrf_unknown14_1_TNFalphaTNFR1ATRADDMADDcIAP2RIPTRAF2RAIDD </ci>
                      <apply>
                        <power/>
                        <apply>
                          <divide/>
                          <apply>
                            <times/>
                            <ci> BID </ci>
                            <ci> cytoplasm </ci>
                          </apply>
                          <ci> kmc_unknown14_1_BID_TNFalphaTNFR1ATRADDMADDcIAP2RIPTRAF2RAIDD </ci>
                        </apply>
                        <apply>
                          <times/>
                          <ci> hsa637 </ci>
                          <ci> hco_unknown14_1_TNFalphaTNFR1ATRADDMADDcIAP2RIPTRAF2RAIDD </ci>
                        </apply>
                      </apply>
                    </apply>
                    <apply>
                      <times/>
                      <ci> kcrr_unknown14_1_TNFalphaTNFR1ATRADDMADDcIAP2RIPTRAF2RAIDD </ci>
                      <apply>
                        <power/>
                        <apply>
                          <divide/>
                          <apply>
                            <times/>
                            <ci> BID </ci>
                            <ci> cytoplasm </ci>
                          </apply>
                          <ci> kmc_unknown14_1_BID_TNFalphaTNFR1ATRADDMADDcIAP2RIPTRAF2RAIDD </ci>
                        </apply>
                        <apply>
                          <times/>
                          <ci> hsa637_1 </ci>
                          <ci> hco_unknown14_1_TNFalphaTNFR1ATRADDMADDcIAP2RIPTRAF2RAIDD </ci>
                        </apply>
                      </apply>
                    </apply>
                  </apply>
                  <apply>
                    <minus/>
                    <apply>
                      <plus/>
                      <apply>
                        <power/>
                        <apply>
                          <plus/>
                          <cn type="integer" sbml:units="dimensionless"> 1 </cn>
                          <apply>
                            <divide/>
                            <apply>
                              <times/>
                              <ci> BID </ci>
                              <ci> cytoplasm </ci>
                            </apply>
                            <ci> kmc_unknown14_1_BID_TNFalphaTNFR1ATRADDMADDcIAP2RIPTRAF2RAIDD </ci>
                          </apply>
                        </apply>
                        <apply>
                          <times/>
                          <ci> hsa637 </ci>
                          <ci> hco_unknown14_1_TNFalphaTNFR1ATRADDMADDcIAP2RIPTRAF2RAIDD </ci>
                        </apply>
                      </apply>
                      <apply>
                        <power/>
                        <apply>
                          <plus/>
                          <cn type="integer" sbml:units="dimensionless"> 1 </cn>
                          <apply>
                            <divide/>
                            <apply>
                              <times/>
                              <ci> BID </ci>
                              <ci> cytoplasm </ci>
                            </apply>
                            <ci> kmc_unknown14_1_BID_TNFalphaTNFR1ATRADDMADDcIAP2RIPTRAF2RAIDD </ci>
                          </apply>
                        </apply>
                        <apply>
                          <times/>
                          <ci> hsa637_1 </ci>
                          <ci> hco_unknown14_1_TNFalphaTNFR1ATRADDMADDcIAP2RIPTRAF2RAIDD </ci>
                        </apply>
                      </apply>
                    </apply>
                    <cn type="integer" sbml:units="dimensionless"> 1 </cn>
                  </apply>
                </apply>
              </apply>
              <apply>
                <times/>
                <apply>
                  <times/>
                  <ci> Cathepsin_Dceramide </ci>
                  <ci> default </ci>
                </apply>
                <apply>
                  <divide/>
                  <apply>
                    <minus/>
                    <apply>
                      <times/>
                      <ci> kcrf_unknown14_1_Cathepsin_Dceramide </ci>
                      <apply>
                        <power/>
                        <apply>
                          <divide/>
                          <apply>
                            <times/>
                            <ci> BID </ci>
                            <ci> cytoplasm </ci>
                          </apply>
                          <ci> kmc_unknown14_1_BID_Cathepsin_Dceramide </ci>
                        </apply>
                        <apply>
                          <times/>
                          <ci> hsa637 </ci>
                          <ci> hco_unknown14_1_Cathepsin_Dceramide </ci>
                        </apply>
                      </apply>
                    </apply>
                    <apply>
                      <times/>
                      <ci> kcrr_unknown14_1_Cathepsin_Dceramide </ci>
                      <apply>
                        <power/>
                        <apply>
                          <divide/>
                          <apply>
                            <times/>
                            <ci> BID </ci>
                            <ci> cytoplasm </ci>
                          </apply>
                          <ci> kmc_unknown14_1_BID_Cathepsin_Dceramide </ci>
                        </apply>
                        <apply>
                          <times/>
                          <ci> hsa637_1 </ci>
                          <ci> hco_unknown14_1_Cathepsin_Dceramide </ci>
                        </apply>
                      </apply>
                    </apply>
                  </apply>
                  <apply>
                    <minus/>
                    <apply>
                      <plus/>
                      <apply>
                        <power/>
                        <apply>
                          <plus/>
                          <cn type="integer" sbml:units="dimensionless"> 1 </cn>
                          <apply>
                            <divide/>
                            <apply>
                              <times/>
                              <ci> BID </ci>
                              <ci> cytoplasm </ci>
                            </apply>
                            <ci> kmc_unknown14_1_BID_Cathepsin_Dceramide </ci>
                          </apply>
                        </apply>
                        <apply>
                          <times/>
                          <ci> hsa637 </ci>
                          <ci> hco_unknown14_1_Cathepsin_Dceramide </ci>
                        </apply>
                      </apply>
                      <apply>
                        <power/>
                        <apply>
                          <plus/>
                          <cn type="integer" sbml:units="dimensionless"> 1 </cn>
                          <apply>
                            <divide/>
                            <apply>
                              <times/>
                              <ci> BID </ci>
                              <ci> cytoplasm </ci>
                            </apply>
                            <ci> kmc_unknown14_1_BID_Cathepsin_Dceramide </ci>
                          </apply>
                        </apply>
                        <apply>
                          <times/>
                          <ci> hsa637_1 </ci>
                          <ci> hco_unknown14_1_Cathepsin_Dceramide </ci>
                        </apply>
                      </apply>
                    </apply>
                    <cn type="integer" sbml:units="dimensionless"> 1 </cn>
                  </apply>
                </apply>
              </apply>
            </apply>
          </math>
                </kineticLaw>
      </reaction>
      <reaction id="unknown15_2" name="unknown15" metaid="meta_unknown15_2" reversible="true" sboTerm="SBO:0000176" fast="false" compartment="default">
        <notes>
          <body xmlns="http://www.w3.org/1999/xhtml"/>
        </notes>
        <annotation>
	<rdf:RDF xmlns:rdf="http://www.w3.org/1999/02/22-rdf-syntax-ns#" xmlns:bqmodel="http://biomodels.net/model-qualifiers/" xmlns:bqbiol="http://biomodels.net/biology-qualifiers/">
	<rdf:Description rdf:about="#meta_unknown15_2">
	<bqbiol:isDescribedBy>
	<rdf:Bag>
	<rdf:li rdf:resource="urn:miriam:obo.eco:ECO%3A0000313"/>
	</rdf:Bag>
	</bqbiol:isDescribedBy>
	</rdf:Description>
	</rdf:RDF>
	</annotation>
              <listOfReactants>
          <speciesReference id="hsa9448" constant="false" species="MAP4K4" name="hsa:9448" metaid="meta_hsa9448" sboTerm="SBO:0000010" stoichiometry="1"/>
        </listOfReactants>
        <listOfProducts>
          <speciesReference id="hsa9448_1" constant="false" species="MAP4K4" name="hsa:9448" metaid="meta_hsa9448_1" sboTerm="SBO:0000010" stoichiometry="1"/>
        </listOfProducts>
        <listOfModifiers>
          <modifierSpeciesReference id="mod_unknown15" species="TNFalphaTNFR1ATRADDMADDcIAP2RIPTRAF2RAIDD" name="mod_unknown15" metaid="meta_mod_unknown15" sboTerm="SBO:0000460"/>
        </listOfModifiers>
        <kineticLaw sboTerm="SBO:0000528">
          <math xmlns="http://www.w3.org/1998/Math/MathML" xmlns:sbml="http://www.sbml.org/sbml/level3/version1/core">          
            <apply>
              <times/>
              <apply>
                <times/>
                <ci> TNFalphaTNFR1ATRADDMADDcIAP2RIPTRAF2RAIDD </ci>
                <ci> default </ci>
              </apply>
              <apply>
                <divide/>
                <apply>
                  <minus/>
                  <apply>
                    <times/>
                    <ci> kcrf_unknown15_2_TNFalphaTNFR1ATRADDMADDcIAP2RIPTRAF2RAIDD </ci>
                    <apply>
                      <power/>
                      <apply>
                        <divide/>
                        <apply>
                          <times/>
                          <ci> MAP4K4 </ci>
                          <ci> default </ci>
                        </apply>
                        <ci> kmc_unknown15_2_MAP4K4_TNFalphaTNFR1ATRADDMADDcIAP2RIPTRAF2RAIDD </ci>
                      </apply>
                      <apply>
                        <times/>
                        <ci> hsa9448 </ci>
                        <ci> hco_unknown15_2_TNFalphaTNFR1ATRADDMADDcIAP2RIPTRAF2RAIDD </ci>
                      </apply>
                    </apply>
                  </apply>
                  <apply>
                    <times/>
                    <ci> kcrr_unknown15_2_TNFalphaTNFR1ATRADDMADDcIAP2RIPTRAF2RAIDD </ci>
                    <apply>
                      <power/>
                      <apply>
                        <divide/>
                        <apply>
                          <times/>
                          <ci> MAP4K4 </ci>
                          <ci> default </ci>
                        </apply>
                        <ci> kmc_unknown15_2_MAP4K4_TNFalphaTNFR1ATRADDMADDcIAP2RIPTRAF2RAIDD </ci>
                      </apply>
                      <apply>
                        <times/>
                        <ci> hsa9448_1 </ci>
                        <ci> hco_unknown15_2_TNFalphaTNFR1ATRADDMADDcIAP2RIPTRAF2RAIDD </ci>
                      </apply>
                    </apply>
                  </apply>
                </apply>
                <apply>
                  <minus/>
                  <apply>
                    <plus/>
                    <apply>
                      <power/>
                      <apply>
                        <plus/>
                        <cn type="integer" sbml:units="dimensionless"> 1 </cn>
                        <apply>
                          <divide/>
                          <apply>
                            <times/>
                            <ci> MAP4K4 </ci>
                            <ci> default </ci>
                          </apply>
                          <ci> kmc_unknown15_2_MAP4K4_TNFalphaTNFR1ATRADDMADDcIAP2RIPTRAF2RAIDD </ci>
                        </apply>
                      </apply>
                      <apply>
                        <times/>
                        <ci> hsa9448 </ci>
                        <ci> hco_unknown15_2_TNFalphaTNFR1ATRADDMADDcIAP2RIPTRAF2RAIDD </ci>
                      </apply>
                    </apply>
                    <apply>
                      <power/>
                      <apply>
                        <plus/>
                        <cn type="integer" sbml:units="dimensionless"> 1 </cn>
                        <apply>
                          <divide/>
                          <apply>
                            <times/>
                            <ci> MAP4K4 </ci>
                            <ci> default </ci>
                          </apply>
                          <ci> kmc_unknown15_2_MAP4K4_TNFalphaTNFR1ATRADDMADDcIAP2RIPTRAF2RAIDD </ci>
                        </apply>
                      </apply>
                      <apply>
                        <times/>
                        <ci> hsa9448_1 </ci>
                        <ci> hco_unknown15_2_TNFalphaTNFR1ATRADDMADDcIAP2RIPTRAF2RAIDD </ci>
                      </apply>
                    </apply>
                  </apply>
                  <cn type="integer" sbml:units="dimensionless"> 1 </cn>
                </apply>
              </apply>
            </apply>
          </math>
                </kineticLaw>
      </reaction>
      <reaction id="unknown16_1" name="unknown16" metaid="meta_unknown16_1" reversible="true" sboTerm="SBO:0000176" fast="false" compartment="default">
        <notes>
          <body xmlns="http://www.w3.org/1999/xhtml"/>
        </notes>
        <annotation>
	<rdf:RDF xmlns:rdf="http://www.w3.org/1999/02/22-rdf-syntax-ns#" xmlns:bqmodel="http://biomodels.net/model-qualifiers/" xmlns:bqbiol="http://biomodels.net/biology-qualifiers/">
	<rdf:Description rdf:about="#meta_unknown16_1">
	<bqbiol:isDescribedBy>
	<rdf:Bag>
	<rdf:li rdf:resource="urn:miriam:obo.eco:ECO%3A0000313"/>
	</rdf:Bag>
	</bqbiol:isDescribedBy>
	</rdf:Description>
	</rdf:RDF>
	</annotation>
              <listOfReactants>
          <speciesReference id="unknown61" constant="false" species="MEKK1" name="unknown61" metaid="meta_unknown61" sboTerm="SBO:0000010" stoichiometry="1"/>
        </listOfReactants>
        <listOfProducts>
          <speciesReference id="unknown61_1" constant="false" species="MEKK1" name="unknown61" metaid="meta_unknown61_1" sboTerm="SBO:0000010" stoichiometry="1"/>
        </listOfProducts>
        <listOfModifiers>
          <modifierSpeciesReference id="mod_unknown16" species="ceramide" name="mod_unknown16" metaid="meta_mod_unknown16" sboTerm="SBO:0000013"/>
        </listOfModifiers>
        <kineticLaw sboTerm="SBO:0000528">
          <math xmlns="http://www.w3.org/1998/Math/MathML" xmlns:sbml="http://www.sbml.org/sbml/level3/version1/core">          
            <apply>
              <divide/>
              <apply>
                <minus/>
                <apply>
                  <times/>
                  <ci> vmaf_unknown16_1 </ci>
                  <apply>
                    <power/>
                    <apply>
                      <divide/>
                      <apply>
                        <times/>
                        <ci> MEKK1 </ci>
                        <ci> default </ci>
                      </apply>
                      <ci> kmc_unknown16_1_MEKK1 </ci>
                    </apply>
                    <apply>
                      <times/>
                      <ci> unknown61 </ci>
                      <ci> hco_unknown16_1 </ci>
                    </apply>
                  </apply>
                </apply>
                <apply>
                  <times/>
                  <ci> vmar_unknown16_1 </ci>
                  <apply>
                    <power/>
                    <apply>
                      <divide/>
                      <apply>
                        <times/>
                        <ci> MEKK1 </ci>
                        <ci> default </ci>
                      </apply>
                      <ci> kmc_unknown16_1_MEKK1 </ci>
                    </apply>
                    <apply>
                      <times/>
                      <ci> unknown61_1 </ci>
                      <ci> hco_unknown16_1 </ci>
                    </apply>
                  </apply>
                </apply>
              </apply>
              <apply>
                <minus/>
                <apply>
                  <plus/>
                  <apply>
                    <power/>
                    <apply>
                      <plus/>
                      <cn type="integer" sbml:units="dimensionless"> 1 </cn>
                      <apply>
                        <divide/>
                        <apply>
                          <times/>
                          <ci> MEKK1 </ci>
                          <ci> default </ci>
                        </apply>
                        <ci> kmc_unknown16_1_MEKK1 </ci>
                      </apply>
                    </apply>
                    <apply>
                      <times/>
                      <ci> unknown61 </ci>
                      <ci> hco_unknown16_1 </ci>
                    </apply>
                  </apply>
                  <apply>
                    <power/>
                    <apply>
                      <plus/>
                      <cn type="integer" sbml:units="dimensionless"> 1 </cn>
                      <apply>
                        <divide/>
                        <apply>
                          <times/>
                          <ci> MEKK1 </ci>
                          <ci> default </ci>
                        </apply>
                        <ci> kmc_unknown16_1_MEKK1 </ci>
                      </apply>
                    </apply>
                    <apply>
                      <times/>
                      <ci> unknown61_1 </ci>
                      <ci> hco_unknown16_1 </ci>
                    </apply>
                  </apply>
                </apply>
                <cn type="integer" sbml:units="dimensionless"> 1 </cn>
              </apply>
            </apply>
          </math>
                </kineticLaw>
      </reaction>
      <reaction id="unknown17" name="unknown17" metaid="meta_unknown17" reversible="true" sboTerm="SBO:0000176" fast="false" compartment="default">
        <notes>
          <body xmlns="http://www.w3.org/1999/xhtml"/>
        </notes>
        <annotation>
	<rdf:RDF xmlns:rdf="http://www.w3.org/1999/02/22-rdf-syntax-ns#" xmlns:bqmodel="http://biomodels.net/model-qualifiers/" xmlns:bqbiol="http://biomodels.net/biology-qualifiers/">
	<rdf:Description rdf:about="#meta_unknown17">
	<bqbiol:isDescribedBy>
	<rdf:Bag>
	<rdf:li rdf:resource="urn:miriam:obo.eco:ECO%3A0000313"/>
	</rdf:Bag>
	</bqbiol:isDescribedBy>
	</rdf:Description>
	</rdf:RDF>
	</annotation>
              <listOfReactants>
          <speciesReference id="unknown63" constant="false" species="IKKs" name="unknown63" metaid="meta_unknown63" sboTerm="SBO:0000010" stoichiometry="1"/>
        </listOfReactants>
        <listOfProducts>
          <speciesReference id="unknown63_1" constant="false" species="IKKs" name="unknown63" metaid="meta_unknown63_1" sboTerm="SBO:0000010" stoichiometry="1"/>
        </listOfProducts>
        <listOfModifiers>
          <modifierSpeciesReference id="mod_unknown17" species="MAP4K4" name="mod_unknown17" metaid="meta_mod_unknown17" sboTerm="SBO:0000013"/>
        </listOfModifiers>
        <kineticLaw sboTerm="SBO:0000528">
          <math xmlns="http://www.w3.org/1998/Math/MathML" xmlns:sbml="http://www.sbml.org/sbml/level3/version1/core">          
            <apply>
              <divide/>
              <apply>
                <minus/>
                <apply>
                  <times/>
                  <ci> vmaf_unknown17 </ci>
                  <apply>
                    <power/>
                    <apply>
                      <divide/>
                      <apply>
                        <times/>
                        <ci> IKKs </ci>
                        <ci> default </ci>
                      </apply>
                      <ci> kmc_unknown17_IKKs </ci>
                    </apply>
                    <apply>
                      <times/>
                      <ci> unknown63 </ci>
                      <ci> hco_unknown17 </ci>
                    </apply>
                  </apply>
                </apply>
                <apply>
                  <times/>
                  <ci> vmar_unknown17 </ci>
                  <apply>
                    <power/>
                    <apply>
                      <divide/>
                      <apply>
                        <times/>
                        <ci> IKKs </ci>
                        <ci> default </ci>
                      </apply>
                      <ci> kmc_unknown17_IKKs </ci>
                    </apply>
                    <apply>
                      <times/>
                      <ci> unknown63_1 </ci>
                      <ci> hco_unknown17 </ci>
                    </apply>
                  </apply>
                </apply>
              </apply>
              <apply>
                <minus/>
                <apply>
                  <plus/>
                  <apply>
                    <power/>
                    <apply>
                      <plus/>
                      <cn type="integer" sbml:units="dimensionless"> 1 </cn>
                      <apply>
                        <divide/>
                        <apply>
                          <times/>
                          <ci> IKKs </ci>
                          <ci> default </ci>
                        </apply>
                        <ci> kmc_unknown17_IKKs </ci>
                      </apply>
                    </apply>
                    <apply>
                      <times/>
                      <ci> unknown63 </ci>
                      <ci> hco_unknown17 </ci>
                    </apply>
                  </apply>
                  <apply>
                    <power/>
                    <apply>
                      <plus/>
                      <cn type="integer" sbml:units="dimensionless"> 1 </cn>
                      <apply>
                        <divide/>
                        <apply>
                          <times/>
                          <ci> IKKs </ci>
                          <ci> default </ci>
                        </apply>
                        <ci> kmc_unknown17_IKKs </ci>
                      </apply>
                    </apply>
                    <apply>
                      <times/>
                      <ci> unknown63_1 </ci>
                      <ci> hco_unknown17 </ci>
                    </apply>
                  </apply>
                </apply>
                <cn type="integer" sbml:units="dimensionless"> 1 </cn>
              </apply>
            </apply>
          </math>
                </kineticLaw>
      </reaction>
      <reaction id="unknown18_1" name="unknown18" metaid="meta_unknown18_1" reversible="true" sboTerm="SBO:0000176" fast="false" compartment="default">
        <notes>
          <body xmlns="http://www.w3.org/1999/xhtml"/>
        </notes>
        <annotation>
	<rdf:RDF xmlns:rdf="http://www.w3.org/1999/02/22-rdf-syntax-ns#" xmlns:bqmodel="http://biomodels.net/model-qualifiers/" xmlns:bqbiol="http://biomodels.net/biology-qualifiers/">
	<rdf:Description rdf:about="#meta_unknown18_1">
	<bqbiol:isDescribedBy>
	<rdf:Bag>
	<rdf:li rdf:resource="urn:miriam:obo.eco:ECO%3A0000313"/>
	</rdf:Bag>
	</bqbiol:isDescribedBy>
	</rdf:Description>
	</rdf:RDF>
	</annotation>
              <listOfReactants>
          <speciesReference id="unknown67" constant="false" species="NF_kappa_B1RelAI_kappa_B_alpha" name="unknown67" metaid="meta_unknown67" sboTerm="SBO:0000010" stoichiometry="1"/>
        </listOfReactants>
        <listOfProducts>
          <speciesReference id="unknown70" constant="false" species="NF_kappa_B1RelAI_kappa_B_alpha_1" name="unknown70" metaid="meta_unknown70" sboTerm="SBO:0000010" stoichiometry="1"/>
        </listOfProducts>
        <listOfModifiers>
          <modifierSpeciesReference id="mod_unknown18_1" species="PKC_zetaPAR4" name="mod_unknown18_1" metaid="meta_mod_unknown18_1" sboTerm="SBO:0000460"/>
          <modifierSpeciesReference id="mod_unknown18" species="IKKs" name="mod_unknown18" metaid="meta_mod_unknown18" sboTerm="SBO:0000013"/>
        </listOfModifiers>
        <kineticLaw sboTerm="SBO:0000528">
          <math xmlns="http://www.w3.org/1998/Math/MathML" xmlns:sbml="http://www.sbml.org/sbml/level3/version1/core">          
            <apply>
              <times/>
              <apply>
                <times/>
                <ci> PKC_zetaPAR4 </ci>
                <ci> default </ci>
              </apply>
              <apply>
                <divide/>
                <apply>
                  <minus/>
                  <apply>
                    <times/>
                    <ci> kcrf_unknown18_1_PKC_zetaPAR4 </ci>
                    <apply>
                      <power/>
                      <apply>
                        <divide/>
                        <apply>
                          <times/>
                          <ci> NF_kappa_B1RelAI_kappa_B_alpha </ci>
                          <ci> cytoplasm </ci>
                        </apply>
                        <ci> kmc_unknown18_1_NF_kappa_B1RelAI_kappa_B_alpha_PKC_zetaPAR4 </ci>
                      </apply>
                      <apply>
                        <times/>
                        <ci> unknown67 </ci>
                        <ci> hco_unknown18_1_PKC_zetaPAR4 </ci>
                      </apply>
                    </apply>
                  </apply>
                  <apply>
                    <times/>
                    <ci> kcrr_unknown18_1_PKC_zetaPAR4 </ci>
                    <apply>
                      <power/>
                      <apply>
                        <divide/>
                        <apply>
                          <times/>
                          <ci> NF_kappa_B1RelAI_kappa_B_alpha_1 </ci>
                          <ci> cytoplasm </ci>
                        </apply>
                        <ci> kmc_unknown18_1_NF_kappa_B1RelAI_kappa_B_alpha_1_PKC_zetaPAR4 </ci>
                      </apply>
                      <apply>
                        <times/>
                        <ci> unknown70 </ci>
                        <ci> hco_unknown18_1_PKC_zetaPAR4 </ci>
                      </apply>
                    </apply>
                  </apply>
                </apply>
                <apply>
                  <minus/>
                  <apply>
                    <plus/>
                    <apply>
                      <power/>
                      <apply>
                        <plus/>
                        <cn type="integer" sbml:units="dimensionless"> 1 </cn>
                        <apply>
                          <divide/>
                          <apply>
                            <times/>
                            <ci> NF_kappa_B1RelAI_kappa_B_alpha </ci>
                            <ci> cytoplasm </ci>
                          </apply>
                          <ci> kmc_unknown18_1_NF_kappa_B1RelAI_kappa_B_alpha_PKC_zetaPAR4 </ci>
                        </apply>
                      </apply>
                      <apply>
                        <times/>
                        <ci> unknown67 </ci>
                        <ci> hco_unknown18_1_PKC_zetaPAR4 </ci>
                      </apply>
                    </apply>
                    <apply>
                      <power/>
                      <apply>
                        <plus/>
                        <cn type="integer" sbml:units="dimensionless"> 1 </cn>
                        <apply>
                          <divide/>
                          <apply>
                            <times/>
                            <ci> NF_kappa_B1RelAI_kappa_B_alpha_1 </ci>
                            <ci> cytoplasm </ci>
                          </apply>
                          <ci> kmc_unknown18_1_NF_kappa_B1RelAI_kappa_B_alpha_1_PKC_zetaPAR4 </ci>
                        </apply>
                      </apply>
                      <apply>
                        <times/>
                        <ci> unknown70 </ci>
                        <ci> hco_unknown18_1_PKC_zetaPAR4 </ci>
                      </apply>
                    </apply>
                  </apply>
                  <cn type="integer" sbml:units="dimensionless"> 1 </cn>
                </apply>
              </apply>
            </apply>
          </math>
                </kineticLaw>
      </reaction>
      <reaction id="unknown19" name="unknown19" metaid="meta_unknown19" reversible="true" sboTerm="SBO:0000176" fast="false" compartment="default">
        <notes>
          <body xmlns="http://www.w3.org/1999/xhtml"/>
        </notes>
        <annotation>
	<rdf:RDF xmlns:rdf="http://www.w3.org/1999/02/22-rdf-syntax-ns#" xmlns:bqmodel="http://biomodels.net/model-qualifiers/" xmlns:bqbiol="http://biomodels.net/biology-qualifiers/">
	<rdf:Description rdf:about="#meta_unknown19">
	<bqbiol:isDescribedBy>
	<rdf:Bag>
	<rdf:li rdf:resource="urn:miriam:obo.eco:ECO%3A0000313"/>
	</rdf:Bag>
	</bqbiol:isDescribedBy>
	</rdf:Description>
	</rdf:RDF>
	</annotation>
              <listOfReactants>
          <speciesReference id="unknown72" constant="false" species="JNK1" name="unknown72" metaid="meta_unknown72" sboTerm="SBO:0000010" stoichiometry="1"/>
        </listOfReactants>
        <listOfProducts>
          <speciesReference id="unknown73" constant="false" species="JNK1_1" name="unknown73" metaid="meta_unknown73" sboTerm="SBO:0000010" stoichiometry="1"/>
        </listOfProducts>
        <listOfModifiers>
          <modifierSpeciesReference id="mod_unknown19_1" species="PKC_zetaceramide" name="mod_unknown19_1" metaid="meta_mod_unknown19_1" sboTerm="SBO:0000460"/>
          <modifierSpeciesReference id="mod_unknown19" species="MKK4" name="mod_unknown19" metaid="meta_mod_unknown19" sboTerm="SBO:0000013"/>
        </listOfModifiers>
        <kineticLaw sboTerm="SBO:0000528">
          <math xmlns="http://www.w3.org/1998/Math/MathML" xmlns:sbml="http://www.sbml.org/sbml/level3/version1/core">          
            <apply>
              <times/>
              <apply>
                <times/>
                <ci> PKC_zetaceramide </ci>
                <ci> default </ci>
              </apply>
              <apply>
                <divide/>
                <apply>
                  <minus/>
                  <apply>
                    <times/>
                    <ci> kcrf_unknown19_PKC_zetaceramide </ci>
                    <apply>
                      <power/>
                      <apply>
                        <divide/>
                        <apply>
                          <times/>
                          <ci> JNK1 </ci>
                          <ci> cytoplasm </ci>
                        </apply>
                        <ci> kmc_unknown19_JNK1_PKC_zetaceramide </ci>
                      </apply>
                      <apply>
                        <times/>
                        <ci> unknown72 </ci>
                        <ci> hco_unknown19_PKC_zetaceramide </ci>
                      </apply>
                    </apply>
                  </apply>
                  <apply>
                    <times/>
                    <ci> kcrr_unknown19_PKC_zetaceramide </ci>
                    <apply>
                      <power/>
                      <apply>
                        <divide/>
                        <apply>
                          <times/>
                          <ci> JNK1_1 </ci>
                          <ci> default </ci>
                        </apply>
                        <ci> kmc_unknown19_JNK1_1_PKC_zetaceramide </ci>
                      </apply>
                      <apply>
                        <times/>
                        <ci> unknown73 </ci>
                        <ci> hco_unknown19_PKC_zetaceramide </ci>
                      </apply>
                    </apply>
                  </apply>
                </apply>
                <apply>
                  <minus/>
                  <apply>
                    <plus/>
                    <apply>
                      <power/>
                      <apply>
                        <plus/>
                        <cn type="integer" sbml:units="dimensionless"> 1 </cn>
                        <apply>
                          <divide/>
                          <apply>
                            <times/>
                            <ci> JNK1 </ci>
                            <ci> cytoplasm </ci>
                          </apply>
                          <ci> kmc_unknown19_JNK1_PKC_zetaceramide </ci>
                        </apply>
                      </apply>
                      <apply>
                        <times/>
                        <ci> unknown72 </ci>
                        <ci> hco_unknown19_PKC_zetaceramide </ci>
                      </apply>
                    </apply>
                    <apply>
                      <power/>
                      <apply>
                        <plus/>
                        <cn type="integer" sbml:units="dimensionless"> 1 </cn>
                        <apply>
                          <divide/>
                          <apply>
                            <times/>
                            <ci> JNK1_1 </ci>
                            <ci> default </ci>
                          </apply>
                          <ci> kmc_unknown19_JNK1_1_PKC_zetaceramide </ci>
                        </apply>
                      </apply>
                      <apply>
                        <times/>
                        <ci> unknown73 </ci>
                        <ci> hco_unknown19_PKC_zetaceramide </ci>
                      </apply>
                    </apply>
                  </apply>
                  <cn type="integer" sbml:units="dimensionless"> 1 </cn>
                </apply>
              </apply>
            </apply>
          </math>
                </kineticLaw>
      </reaction>
      <reaction id="unknown20" name="unknown20" metaid="meta_unknown20" reversible="true" sboTerm="SBO:0000176" fast="false" compartment="default">
        <notes>
          <body xmlns="http://www.w3.org/1999/xhtml"/>
        </notes>
        <annotation>
	<rdf:RDF xmlns:rdf="http://www.w3.org/1999/02/22-rdf-syntax-ns#" xmlns:bqmodel="http://biomodels.net/model-qualifiers/" xmlns:bqbiol="http://biomodels.net/biology-qualifiers/">
	<rdf:Description rdf:about="#meta_unknown20">
              <bqbiol:isDescribedBy>
	<rdf:Bag>
	<rdf:li rdf:resource="urn:miriam:obo.go:GO%3A0042542"/>
	</rdf:Bag>
	</bqbiol:isDescribedBy>
	
	<bqbiol:isDescribedBy>
	<rdf:Bag>
	<rdf:li rdf:resource="urn:miriam:obo.eco:ECO%3A0000313"/>
	</rdf:Bag>
	</bqbiol:isDescribedBy>
	</rdf:Description>
	</rdf:RDF>
	</annotation>
              <listOfReactants>
          <speciesReference id="unknown86" constant="false" species="Acid_Sphingomyelinase" name="unknown86" metaid="meta_unknown86" sboTerm="SBO:0000010" stoichiometry="1"/>
        </listOfReactants>
        <listOfProducts>
          <speciesReference id="unknown86_1" constant="false" species="Acid_Sphingomyelinase" name="unknown86" metaid="meta_unknown86_1" sboTerm="SBO:0000010" stoichiometry="1"/>
        </listOfProducts>
        <listOfModifiers>
          <modifierSpeciesReference id="mod_unknown20_1" species="TNFalphaTNFR1AFAN" name="mod_unknown20_1" metaid="meta_mod_unknown20_1" sboTerm="SBO:0000460"/>
          <modifierSpeciesReference id="mod_unknown20" species="TNFalphaTNFR1ATRADDMADDcIAP2RIPTRAF2RAIDD" name="mod_unknown20" metaid="meta_mod_unknown20" sboTerm="SBO:0000460"/>
        </listOfModifiers>
        <kineticLaw sboTerm="SBO:0000528">
          <math xmlns="http://www.w3.org/1998/Math/MathML" xmlns:sbml="http://www.sbml.org/sbml/level3/version1/core">          
            <apply>
              <plus/>
              <apply>
                <times/>
                <apply>
                  <times/>
                  <ci> TNFalphaTNFR1AFAN </ci>
                  <ci> default </ci>
                </apply>
                <apply>
                  <divide/>
                  <apply>
                    <minus/>
                    <apply>
                      <times/>
                      <ci> kcrf_unknown20_TNFalphaTNFR1AFAN </ci>
                      <apply>
                        <power/>
                        <apply>
                          <divide/>
                          <apply>
                            <times/>
                            <ci> Acid_Sphingomyelinase </ci>
                            <ci> default </ci>
                          </apply>
                          <ci> kmc_unknown20_Acid_Sphingomyelinase_TNFalphaTNFR1AFAN </ci>
                        </apply>
                        <apply>
                          <times/>
                          <ci> unknown86 </ci>
                          <ci> hco_unknown20_TNFalphaTNFR1AFAN </ci>
                        </apply>
                      </apply>
                    </apply>
                    <apply>
                      <times/>
                      <ci> kcrr_unknown20_TNFalphaTNFR1AFAN </ci>
                      <apply>
                        <power/>
                        <apply>
                          <divide/>
                          <apply>
                            <times/>
                            <ci> Acid_Sphingomyelinase </ci>
                            <ci> default </ci>
                          </apply>
                          <ci> kmc_unknown20_Acid_Sphingomyelinase_TNFalphaTNFR1AFAN </ci>
                        </apply>
                        <apply>
                          <times/>
                          <ci> unknown86_1 </ci>
                          <ci> hco_unknown20_TNFalphaTNFR1AFAN </ci>
                        </apply>
                      </apply>
                    </apply>
                  </apply>
                  <apply>
                    <minus/>
                    <apply>
                      <plus/>
                      <apply>
                        <power/>
                        <apply>
                          <plus/>
                          <cn type="integer" sbml:units="dimensionless"> 1 </cn>
                          <apply>
                            <divide/>
                            <apply>
                              <times/>
                              <ci> Acid_Sphingomyelinase </ci>
                              <ci> default </ci>
                            </apply>
                            <ci> kmc_unknown20_Acid_Sphingomyelinase_TNFalphaTNFR1AFAN </ci>
                          </apply>
                        </apply>
                        <apply>
                          <times/>
                          <ci> unknown86 </ci>
                          <ci> hco_unknown20_TNFalphaTNFR1AFAN </ci>
                        </apply>
                      </apply>
                      <apply>
                        <power/>
                        <apply>
                          <plus/>
                          <cn type="integer" sbml:units="dimensionless"> 1 </cn>
                          <apply>
                            <divide/>
                            <apply>
                              <times/>
                              <ci> Acid_Sphingomyelinase </ci>
                              <ci> default </ci>
                            </apply>
                            <ci> kmc_unknown20_Acid_Sphingomyelinase_TNFalphaTNFR1AFAN </ci>
                          </apply>
                        </apply>
                        <apply>
                          <times/>
                          <ci> unknown86_1 </ci>
                          <ci> hco_unknown20_TNFalphaTNFR1AFAN </ci>
                        </apply>
                      </apply>
                    </apply>
                    <cn type="integer" sbml:units="dimensionless"> 1 </cn>
                  </apply>
                </apply>
              </apply>
              <apply>
                <times/>
                <apply>
                  <times/>
                  <ci> TNFalphaTNFR1ATRADDMADDcIAP2RIPTRAF2RAIDD </ci>
                  <ci> default </ci>
                </apply>
                <apply>
                  <divide/>
                  <apply>
                    <minus/>
                    <apply>
                      <times/>
                      <ci> kcrf_unknown20_TNFalphaTNFR1ATRADDMADDcIAP2RIPTRAF2RAIDD </ci>
                      <apply>
                        <power/>
                        <apply>
                          <divide/>
                          <apply>
                            <times/>
                            <ci> Acid_Sphingomyelinase </ci>
                            <ci> default </ci>
                          </apply>
                          <ci> kmc_unknown20_Acid_Sphingomyelinase_TNFalphaTNFR1ATRADDMADDcIAP2RIPTRAF2RAIDD </ci>
                        </apply>
                        <apply>
                          <times/>
                          <ci> unknown86 </ci>
                          <ci> hco_unknown20_TNFalphaTNFR1ATRADDMADDcIAP2RIPTRAF2RAIDD </ci>
                        </apply>
                      </apply>
                    </apply>
                    <apply>
                      <times/>
                      <ci> kcrr_unknown20_TNFalphaTNFR1ATRADDMADDcIAP2RIPTRAF2RAIDD </ci>
                      <apply>
                        <power/>
                        <apply>
                          <divide/>
                          <apply>
                            <times/>
                            <ci> Acid_Sphingomyelinase </ci>
                            <ci> default </ci>
                          </apply>
                          <ci> kmc_unknown20_Acid_Sphingomyelinase_TNFalphaTNFR1ATRADDMADDcIAP2RIPTRAF2RAIDD </ci>
                        </apply>
                        <apply>
                          <times/>
                          <ci> unknown86_1 </ci>
                          <ci> hco_unknown20_TNFalphaTNFR1ATRADDMADDcIAP2RIPTRAF2RAIDD </ci>
                        </apply>
                      </apply>
                    </apply>
                  </apply>
                  <apply>
                    <minus/>
                    <apply>
                      <plus/>
                      <apply>
                        <power/>
                        <apply>
                          <plus/>
                          <cn type="integer" sbml:units="dimensionless"> 1 </cn>
                          <apply>
                            <divide/>
                            <apply>
                              <times/>
                              <ci> Acid_Sphingomyelinase </ci>
                              <ci> default </ci>
                            </apply>
                            <ci> kmc_unknown20_Acid_Sphingomyelinase_TNFalphaTNFR1ATRADDMADDcIAP2RIPTRAF2RAIDD </ci>
                          </apply>
                        </apply>
                        <apply>
                          <times/>
                          <ci> unknown86 </ci>
                          <ci> hco_unknown20_TNFalphaTNFR1ATRADDMADDcIAP2RIPTRAF2RAIDD </ci>
                        </apply>
                      </apply>
                      <apply>
                        <power/>
                        <apply>
                          <plus/>
                          <cn type="integer" sbml:units="dimensionless"> 1 </cn>
                          <apply>
                            <divide/>
                            <apply>
                              <times/>
                              <ci> Acid_Sphingomyelinase </ci>
                              <ci> default </ci>
                            </apply>
                            <ci> kmc_unknown20_Acid_Sphingomyelinase_TNFalphaTNFR1ATRADDMADDcIAP2RIPTRAF2RAIDD </ci>
                          </apply>
                        </apply>
                        <apply>
                          <times/>
                          <ci> unknown86_1 </ci>
                          <ci> hco_unknown20_TNFalphaTNFR1ATRADDMADDcIAP2RIPTRAF2RAIDD </ci>
                        </apply>
                      </apply>
                    </apply>
                    <cn type="integer" sbml:units="dimensionless"> 1 </cn>
                  </apply>
                </apply>
              </apply>
            </apply>
          </math>
                </kineticLaw>
      </reaction>
      <reaction id="unknown21" name="unknown21" metaid="meta_unknown21" reversible="true" sboTerm="SBO:0000176" fast="false" compartment="default">
        <notes>
          <body xmlns="http://www.w3.org/1999/xhtml"/>
        </notes>
        <annotation>
	<rdf:RDF xmlns:rdf="http://www.w3.org/1999/02/22-rdf-syntax-ns#" xmlns:bqmodel="http://biomodels.net/model-qualifiers/" xmlns:bqbiol="http://biomodels.net/biology-qualifiers/">
	<rdf:Description rdf:about="#meta_unknown21">
	<bqbiol:isDescribedBy>
	<rdf:Bag>
	<rdf:li rdf:resource="urn:miriam:obo.eco:ECO%3A0000313"/>
	</rdf:Bag>
	</bqbiol:isDescribedBy>
	</rdf:Description>
	</rdf:RDF>
	</annotation>
              <listOfReactants>
          <speciesReference id="unknown91" constant="false" species="MKK4_1" name="unknown91" metaid="meta_unknown91" sboTerm="SBO:0000010" stoichiometry="1"/>
        </listOfReactants>
        <listOfProducts>
          <speciesReference id="unknown71" constant="false" species="MKK4" name="unknown71" metaid="meta_unknown71" sboTerm="SBO:0000010" stoichiometry="1"/>
        </listOfProducts>
        <listOfModifiers>
          <modifierSpeciesReference id="mod_unknown21" species="MEKK1" name="mod_unknown21" metaid="meta_mod_unknown21" sboTerm="SBO:0000013"/>
        </listOfModifiers>
        <kineticLaw sboTerm="SBO:0000528">
          <math xmlns="http://www.w3.org/1998/Math/MathML" xmlns:sbml="http://www.sbml.org/sbml/level3/version1/core">          
            <apply>
              <divide/>
              <apply>
                <minus/>
                <apply>
                  <times/>
                  <ci> vmaf_unknown21 </ci>
                  <apply>
                    <power/>
                    <apply>
                      <divide/>
                      <apply>
                        <times/>
                        <ci> MKK4_1 </ci>
                        <ci> cytoplasm </ci>
                      </apply>
                      <ci> kmc_unknown21_MKK4_1 </ci>
                    </apply>
                    <apply>
                      <times/>
                      <ci> unknown91 </ci>
                      <ci> hco_unknown21 </ci>
                    </apply>
                  </apply>
                </apply>
                <apply>
                  <times/>
                  <ci> vmar_unknown21 </ci>
                  <apply>
                    <power/>
                    <apply>
                      <divide/>
                      <apply>
                        <times/>
                        <ci> MKK4 </ci>
                        <ci> default </ci>
                      </apply>
                      <ci> kmc_unknown21_MKK4 </ci>
                    </apply>
                    <apply>
                      <times/>
                      <ci> unknown71 </ci>
                      <ci> hco_unknown21 </ci>
                    </apply>
                  </apply>
                </apply>
              </apply>
              <apply>
                <minus/>
                <apply>
                  <plus/>
                  <apply>
                    <power/>
                    <apply>
                      <plus/>
                      <cn type="integer" sbml:units="dimensionless"> 1 </cn>
                      <apply>
                        <divide/>
                        <apply>
                          <times/>
                          <ci> MKK4_1 </ci>
                          <ci> cytoplasm </ci>
                        </apply>
                        <ci> kmc_unknown21_MKK4_1 </ci>
                      </apply>
                    </apply>
                    <apply>
                      <times/>
                      <ci> unknown91 </ci>
                      <ci> hco_unknown21 </ci>
                    </apply>
                  </apply>
                  <apply>
                    <power/>
                    <apply>
                      <plus/>
                      <cn type="integer" sbml:units="dimensionless"> 1 </cn>
                      <apply>
                        <divide/>
                        <apply>
                          <times/>
                          <ci> MKK4 </ci>
                          <ci> default </ci>
                        </apply>
                        <ci> kmc_unknown21_MKK4 </ci>
                      </apply>
                    </apply>
                    <apply>
                      <times/>
                      <ci> unknown71 </ci>
                      <ci> hco_unknown21 </ci>
                    </apply>
                  </apply>
                </apply>
                <cn type="integer" sbml:units="dimensionless"> 1 </cn>
              </apply>
            </apply>
          </math>
                </kineticLaw>
      </reaction>
      <reaction id="unknown22" name="unknown22" metaid="meta_unknown22" reversible="true" sboTerm="SBO:0000176" fast="false" compartment="default">
        <notes>
          <body xmlns="http://www.w3.org/1999/xhtml"/>
        </notes>
        <annotation>
	<rdf:RDF xmlns:rdf="http://www.w3.org/1999/02/22-rdf-syntax-ns#" xmlns:bqmodel="http://biomodels.net/model-qualifiers/" xmlns:bqbiol="http://biomodels.net/biology-qualifiers/">
	<rdf:Description rdf:about="#meta_unknown22">
              <bqbiol:isDescribedBy>
	<rdf:Bag>
	<rdf:li rdf:resource="urn:miriam:pubmed:10508159"/>
	</rdf:Bag>
	</bqbiol:isDescribedBy>
	
	<bqbiol:isDescribedBy>
	<rdf:Bag>
	<rdf:li rdf:resource="urn:miriam:obo.eco:ECO%3A0000313"/>
	</rdf:Bag>
	</bqbiol:isDescribedBy>
	</rdf:Description>
	</rdf:RDF>
	</annotation>
              <listOfReactants>
          <speciesReference id="unknown57" constant="false" species="Cathepsin_D" name="unknown57" metaid="meta_unknown57" sboTerm="SBO:0000010" stoichiometry="1"/>
          <speciesReference id="unknown3_3" constant="false" species="ceramide" name="unknown3" metaid="meta_unknown3_3" sboTerm="SBO:0000010" stoichiometry="1"/>
        </listOfReactants>
        <listOfProducts>
          <speciesReference id="unknown59" constant="false" species="Cathepsin_Dceramide" name="unknown59" metaid="meta_unknown59" sboTerm="SBO:0000010" stoichiometry="1"/>
        </listOfProducts>
        <kineticLaw sboTerm="SBO:0000528">
          <math xmlns="http://www.w3.org/1998/Math/MathML" xmlns:sbml="http://www.sbml.org/sbml/level3/version1/core">          
            <apply>
              <divide/>
              <apply>
                <minus/>
                <apply>
                  <times/>
                  <apply>
                    <times/>
                    <ci> vmaf_unknown22 </ci>
                    <apply>
                      <power/>
                      <apply>
                        <divide/>
                        <apply>
                          <times/>
                          <ci> Cathepsin_D </ci>
                          <ci> default </ci>
                        </apply>
                        <ci> kmc_unknown22_Cathepsin_D </ci>
                      </apply>
                      <apply>
                        <times/>
                        <ci> unknown57 </ci>
                        <ci> hco_unknown22 </ci>
                      </apply>
                    </apply>
                  </apply>
                  <apply>
                    <power/>
                    <apply>
                      <divide/>
                      <apply>
                        <times/>
                        <ci> ceramide </ci>
                        <ci> default </ci>
                      </apply>
                      <ci> kmc_unknown22_ceramide </ci>
                    </apply>
                    <apply>
                      <times/>
                      <ci> unknown3_3 </ci>
                      <ci> hco_unknown22 </ci>
                    </apply>
                  </apply>
                </apply>
                <apply>
                  <times/>
                  <ci> vmar_unknown22 </ci>
                  <apply>
                    <power/>
                    <apply>
                      <divide/>
                      <apply>
                        <times/>
                        <ci> Cathepsin_Dceramide </ci>
                        <ci> default </ci>
                      </apply>
                      <ci> kmc_unknown22_Cathepsin_Dceramide </ci>
                    </apply>
                    <apply>
                      <times/>
                      <ci> unknown59 </ci>
                      <ci> hco_unknown22 </ci>
                    </apply>
                  </apply>
                </apply>
              </apply>
              <apply>
                <minus/>
                <apply>
                  <plus/>
                  <apply>
                    <times/>
                    <apply>
                      <power/>
                      <apply>
                        <plus/>
                        <cn type="integer" sbml:units="dimensionless"> 1 </cn>
                        <apply>
                          <divide/>
                          <apply>
                            <times/>
                            <ci> Cathepsin_D </ci>
                            <ci> default </ci>
                          </apply>
                          <ci> kmc_unknown22_Cathepsin_D </ci>
                        </apply>
                      </apply>
                      <apply>
                        <times/>
                        <ci> unknown57 </ci>
                        <ci> hco_unknown22 </ci>
                      </apply>
                    </apply>
                    <apply>
                      <power/>
                      <apply>
                        <plus/>
                        <cn type="integer" sbml:units="dimensionless"> 1 </cn>
                        <apply>
                          <divide/>
                          <apply>
                            <times/>
                            <ci> ceramide </ci>
                            <ci> default </ci>
                          </apply>
                          <ci> kmc_unknown22_ceramide </ci>
                        </apply>
                      </apply>
                      <apply>
                        <times/>
                        <ci> unknown3_3 </ci>
                        <ci> hco_unknown22 </ci>
                      </apply>
                    </apply>
                  </apply>
                  <apply>
                    <power/>
                    <apply>
                      <plus/>
[truncated: 186,685 more chars]
