# Supplementary material for: ZBIT Bioinformatics Toolbox: A Web-Platform for Systems Biology and Expression Data Analysis
Source: PLoS One. 2016 Feb 16;11(2):e0149263. doi: 10.1371/journal.pone.0149263 (PMC4801062; doi:10.1371/journal.pone.0149263)
Supplement: S5 Text — This CSV file contains RPPA expression data collected from the liver of Wistar rats that have been treated with one of 11 non-genotoxic carcinogens, 2 carcinogenic carcinogens, and 2 non-hepatocarcinogens. Samples have been performed in triplicates, with matched controls. (CSV) [file pone.0149263.s007.csv]

Analyte_ID	Gene_Symbol	Modification	AA_rep1	AA_rep2	AA_rep3	CFX_rep1	CFX_rep2	CFX_rep3	CIDB_rep1	CIDB_rep2	CIDB_rep3	COpo_rep1	COpo_rep2	COpo_rep3	COpo_rep4	COpo_rep5	COpo_rep6	CPA_rep1	CPA_rep2	CPA_rep3	DES_rep1	DES_rep2	DES_rep3	DHEA_rep1	DHEA_rep2	DHEA_rep3	DMN_rep1	DMN_rep2	DMN_rep3	ETH_rep1	ETH_rep2	ETH_rep3	Mcarb_rep1	Mcarb_rep2	Mcarb_rep3	MCpo_rep1	MCpo_rep2	MCpo_rep3	MCpo_rep4	MCpo_rep5	MCpo_rep6	MCpo_rep7	MCpo_rep8	MCpo_rep9	MCpo_rep10	MCpo_rep11	MCpo_rep12	MPy_rep1	MPy_rep2
ACTB	ACTB		1.317608743	0.100935539	0.225628858	0.440963048	0.457183886	-0.373486291	0.890142843	0.075994359	-0.077657832	0	-0.174428518	1.147047942	0.589334311	0	-0.110458121	1.3934277	0.325608062	0.424581737	0.853756735	-0.019160848	0.106864885	0.46853335	-0.19626173	-0.531872039	1.392630675	1.343867845	0.18253821	0.004820558	0.000115582	-1.763765481	0.96124775	0.250816913	-0.283500076	0.778720211	0	-0.269137276	0.414165825	0	-0.535988184	0	0.256746303	-0.54717398	0	0.070799451	-0.122788097	1.205016605	0.714393142
AKT1	AKT1		0.512488397	0.172163973	-0.023076153	0.017818861	-0.17203371	-0.011014178	-0.007068295	-0.548455628	-0.190472467	0.572616187	0	-0.075240233	0.050489437	0	-0.024154526	0.531441343	-0.287166977	-0.470012943	0.957319978	0.727844236	0.288489502	0.328581529	-0.205058232	-0.087295223	0.361701091	0.197617399	-0.314725487	0.423369504	0.142921956	0.239743744	0.36650583	0.105675638	-0.207328689	0.410760979	0	-0.665261703	0	0.293015081	-0.14431042	0.240612384	-0.177833383	0	0.197066138	0	-0.312733501	0.329171384	0.23100964
AKT1_P-S473	AKT1	P-S473	-0.326608688	-0.678826982	-0.155964541	0.07383919	-0.383371273	0.111709171	0.255228732	-0.198575257	-0.463602558	0.340705502	0	-0.638447373	-0.236329209	0	0.071336153	0.253303012	-0.165626387	-0.110009059	0.192565852	-0.011945287	0.188710983	-0.024795124	-0.162931928	0.214039829	0.557372158	-0.125957665	-0.262655861	0.065042698	-0.091152569	-0.006870255	0.11492104	-0.132946864	-0.073487982	0.18431122	0	-0.119758624	0.001365945	0	-0.284496098	0	-0.131158727	0.075289562	0.40298569	-3.377930998	0	-0.26990595	-0.014691776
APC	APC		-0.204852617	-0.209437792	0.633277	1.014934033	0.511162994	0.242337052	0.238877984	0.009402483	-0.536285428	0.824124299	0	-0.148921255	0.686485306	-0.034039655	0	0.239225503	-0.940621335	-1.058796061	0.459673175	0.466014525	-0.537749364	0.348040357	-0.477153217	-0.409562122	1.683671193	0.719490272	-0.447422398	0.391390217	-0.094843593	-0.157764948	0.532520305	-0.548788721	-0.176472928	0.607545058	0	-1.266172005	-0.106663606	0	0.226468163	0.419529283	0	-0.628641376	0	0.04119056	-0.452731556	-0.229656289	1.629477119
ATMIN_P-S/T	ATMIN	P-S/T	0.157113265	-0.167275996	0.06896057	0.177866284	-0.095760867	0.209350949	0.555215311	0.006747728	-0.093592924	0	0.093932736	-0.862168013	0.369651839	-0.241858566	0	-0.015051647	-0.443160312	-0.5021742	0.182861478	0.123226687	0.037229175	0.317541703	0.020074456	-0.179424486	0.507753145	0.026998835	-0.078973446	0.154192943	0.023957398	0.153519803	0.016842541	0.158325458	0.12306217	0.223652904	-0.203027467	0	-0.025530909	0.136670906	0	0.101624972	-0.175873742	0	0.275581437	0	-0.024072616	0.46619354	0.243331159
AURKA	AURKA		0.250378048	0.012366569	-0.016514326	0.445484432	-0.255522726	0.093289027	-0.187009477	-0.259273076	-0.226826488	0	0.185502582	-0.325065592	0	-0.496689057	0.063380139	0.603544426	0.209056468	0.30862877	-0.459778495	-1.135650148	-0.357434243	0.637600132	0.419647606	0.39388157	-0.128984129	-0.300976746	-0.606940231	-0.264831068	-0.269520467	0.299321962	0.341680772	-0.246585902	0.449908997	-0.822298241	0	0.179966535	-0.284659023	0	0.44749128	0.419731023	-0.93470787	0	0	-0.448604988	0.016321137	0.41916286	0.536499073
AURKA_P-T288	AURKA	P-T288	-0.132424877	-0.229205251	0.134071714	0.064680503	-0.043048668	0.347687452	0.538539691	-0.455379005	-0.063346323	0.71765683	0	-0.756779051	0.345054366	-0.549518262	0	0.657224217	0.103622324	0.192883104	0.110096693	0.219544073	-0.448139914	0.434032272	-0.312125338	-0.191853462	0.684171804	-0.203818874	-0.719095784	-0.043980246	-0.523543756	0.308688087	0.059608004	0.542575918	0.692903016	0.160622744	0	-0.198663274	-0.306901443	0.018992425	0	-0.006310071	0	0.530766262	0	0.177650025	-0.064512946	-0.135985222	0.407657224
AURKA_P-T288/T232/T198	AURKA	P-T288/T232/T198	0.236052548	-0.019918375	-4.681454614	-0.238827909	-0.855210323	0.688692406	0.656239792	-0.098766382	0.00860614	0	0.554229476	-1.0101451	0	-0.832896561	0.147151389	0.500188064	-0.103830085	-0.120043738	-0.085462072	-0.476231297	0.465734153	0.230783693	-2.102551299	0.041126004	0.537613499	0.188535961	0.03121987	-0.458974021	-0.452253598	-2.190022014	0.208559799	0.345076259	0.530061663	0	0.196102181	-2.363872937	0.023306921	0	-0.181783459	0.303559558	-1.474120626	0	0	-0.01472979	0.108205133	-0.327178462	0.321638021
AURKB	AURKB		0.107138294	-0.089913604	-0.045171868	0.332684871	-0.082113637	-0.10636546	-0.095138181	-0.164042779	-0.603507124	0.307400719	0	-0.787347437	0.016915164	-0.160029751	0	0.274989213	-0.300455465	-0.357579503	0.292092859	0.127478719	-0.07869467	0.543794937	0.301098543	0.26061279	0.343412213	-0.231360768	-0.442279516	0.374216097	-0.196708007	-0.224712099	0.306481222	0.103808369	-0.195962256	0.340331797	0	-0.180097917	0	0.169425015	-0.092957315	0.32519296	0	-0.020381994	0.092794914	0	-0.017948208	0.105819891	0.397964318
AVEN	AVEN		0.983985004	0.180177106	-0.784635119	0.546157031	-0.196342453	-1.457042916	-0.022938722	0.076153969	-0.471384792	0.002299819	0	-1.431889884	0.058309976	0	-1.149533118	-2.449923367	-0.726147553	-0.813414071	0.344112696	-0.023143772	-0.296038407	0.757863129	0.577569282	-1.258603978	0.522696577	-0.481313116	-0.487011845	1.133397532	-0.080149689	-1.202851751	0.742692787	0.888088204	0.226019185	0.21565707	-0.305215583	0	-0.010493893	0.613267478	0	1.194843026	0	-1.382237105	0.160270425	-0.500326755	0	0.611092167	0.64699798
BAX	BAX		0.079299182	-0.104414517	0.328859239	0.208054988	0.017857673	0.392467014	1.620938575	1.895335694	1.38414207	0.055818955	0	-0.490073357	0.035110106	0	-0.055972808	0.085161556	-0.049632771	-0.282327671	0.750072716	0.566585979	0.556786152	-0.025543672	-0.201896635	-0.026423774	0.973793115	0.913793239	0.975316973	0.498290473	0.696648772	0.660120623	0.214077814	-0.03873242	0.455531275	0.099090845	-0.197268514	0	-0.20121056	0	0.005697145	0	-0.034207382	0.225962114	-0.027175194	0	0.133439411	0.607552675	0.509731614
BCL2L1	BCL2L1		0.125011706	-0.139806372	0.409003734	0.161382391	-0.443165711	0.031393345	0.877078851	1.220335494	0.640118561	0.287513418	0	-1.519718134	0	0.317029318	-0.113545478	0.442110304	0.372464367	0.09963228	-0.111133202	0.042703376	-0.012018842	-0.446799904	-0.11789329	-0.153125691	0.45221849	0.31052127	0.284404896	0.088329695	-0.070275882	0.028528197	0.202319917	0.080192224	0.221774088	0	-0.074761425	0.087628715	0	0.235196318	-0.090203431	0.088360566	-0.162991917	0	0.102981818	0	-0.432610639	-0.036173955	0.055462394
BIK	BIK		-0.602264752	-0.304836956	0.504947083	-0.005832459	0.420297784	0.466337632	0.313397651	-0.637083465	-0.438050182	0	0.029744305	-0.048108335	0.167371748	-0.341731354	0	0.548161437	-0.167916299	0.285103585	0.696462303	0.773518686	0.036271536	0.367401323	-0.189944443	-0.031386261	0.143494093	0.188169849	-0.343084062	0.217925831	-0.295924534	-0.13656668	0.222403062	0.235630275	0.172084587	0.789015801	-0.077687342	0	-0.109175815	0.457978875	0	0.225972242	-0.144314736	0	0	0.451440477	-0.208207367	-0.053624136	0.570103122
BRAF_P-S445	BRAF	P-S445	-0.730955687	-0.325629449	0.271937831	-1.559314447	-0.247281362	0.248564367	-1.421500765	0.399735169	0.157458809	-0.158998342	1.070634878	0	0.25906368	0	-0.493801547	0.699552377	-0.11124794	0.57018951	-0.080928261	0.007904456	-2.439419566	-0.813296961	-1.877164382	-1.102213979	-0.109113626	0.24302213	-2.464202672	-0.383064776	0.5214544	-1.855355627	-0.003308354	0.367783238	0.075263772	-0.798954988	0	0.818427296	-0.64572378	0.704037767	0	0.092622312	0.389538332	0	0.204899281	0	-0.590598425	-0.23338709	-1.050876795
CASK	CASK		-0.053778254	-0.381719077	0.118067711	0.228629117	-0.150527268	0.272560223	0.159800988	0.539364759	-0.245087985	0.043582446	0	-0.118646696	0	0.076416062	-0.267455294	0.024723956	0.106385442	-0.30095244	-0.235367876	-0.193243241	-0.859424513	-0.36495733	-0.107047861	-0.425789499	-0.081348961	-0.271102211	-0.419414076	-0.143329143	-0.128657594	-0.080982003	0.332306069	0.124352728	0.006012747	0.280990133	0	-0.042594105	0	0.273248155	-0.120071973	-0.105562549	0	0.106812533	0	0.158331147	-0.047110718	-0.453437773	-0.133634894
CCNA2	CCNA2		-0.414437483	0.196863287	-0.177019886	0.113899847	0.336989917	-0.510079539	-0.290786252	-0.564496496	-0.535694817	0.96725994	0	-0.823985494	-0.042395115	0	0.027504952	0.975463963	0.49793026	-0.512610205	0.700107205	0.434783686	-0.101439762	-0.272347395	-0.198043856	-0.105769725	0.159884528	0.147830002	-0.118484149	0.71541849	-0.974737944	-0.51533173	0.691526525	0.311773481	-0.282191469	0.020492873	0	-1.033896574	0	-0.170153086	0.085356116	0.560440485	0	-0.788326879	0	0.034849483	-0.46750628	0.370941033	0.877956237
CCND1	CCND1		0.083508062	0.108140701	-0.159947899	0.18740743	0.043266424	-0.256426377	-0.347988896	-0.208868464	-0.572371671	0	-0.054667217	1.612694331	-0.036698161	0.145496967	0	0.023482617	-0.263296626	-0.344406572	0.245635461	0.016770329	-0.251066129	0.107136613	-0.116440764	-0.46481341	0.281715562	0.057588976	-0.352604035	0.536804809	0.218634812	-0.056662607	0.307458315	0.114789884	-0.256521266	0.073189527	0	-0.125917326	0	0.359290414	-0.210425712	0.282515909	0	-0.034962675	0.419261694	0	-0.614042258	0.02582539	0.447444267
CCNE2	CCNE2		0.2098668	-0.231055927	-0.054181749	0.459501379	-0.363612145	0.265383859	0.218790758	0.270660077	-0.151557672	0.299425786	-0.048888884	0	-0.23818323	0.136653451	0	0.619466028	0.312071789	0.175191236	0.170320746	0.370411473	0.318014854	0.250030975	0.299903928	-0.091589014	0.216551089	-0.004687054	-0.338822524	0.704671905	-0.715006842	0.173644357	0.116652077	0.137281339	-0.101571628	0.093747382	0	-0.056838604	0.026511606	0	-0.053555009	0.271752	-0.336851195	0	0.492811642	-0.054958102	0	0.036678262	0.24526271
CDC25A	CDC25A		0.401216127	0.175386989	-0.014465759	0.873030964	0.124106242	-0.465809749	-0.61206063	0.420658625	0.366144276	0.587621322	0	-0.742169243	-0.349886578	0.18310869	0	1.197002147	-0.275859183	-0.876388588	0.120362048	0.332994482	-0.63080577	-0.110398642	0.441776271	-0.12474339	-0.052393858	0.16348781	0.091200253	0.831010542	-0.328454528	-1.043056052	0.28231495	-0.087484196	0.023252611	-0.067489312	0.360991021	0	-0.398808659	0	0.291460313	0.420065719	0	-0.586937291	0.38754193	-0.285892636	0	-0.094783242	0.79273991
CDC25C	CDC25C		0.134838281	0.002610151	0.184734045	0.02416568	-0.205760296	0.146126449	-0.138666376	0.156353699	-0.018984461	0	-0.470517961	0.063943678	-0.293605155	0	0.325839703	0.364579898	-0.424796385	-0.157269487	-0.093423715	0.434759988	0.22753355	-0.13052481	0.117319873	0.192937398	-0.147984813	0.332454045	0.176978845	0.451678322	0.041531541	0.204576433	0.068578965	0.170216761	0.412753061	0.1304146	-0.213316136	0	-0.194480983	0.287083847	0	0.256491877	-0.207803168	0	0.024112454	0	-0.14414189	0.260214868	0.067831488
CDH2	CDH2		-0.545553392	-0.231695701	-0.547876601	0.02826664	-0.083199447	-0.257083165	0.248190387	-0.016188653	-0.810697554	0.872038666	0	-0.269220265	0.063628984	0	-0.622129632	1.402262573	0.375479198	-0.067033918	0.547336854	-0.265033956	-0.223393148	0.12578304	-0.314727929	-0.181682936	0.083081541	-0.368288214	-0.339002215	0.66531145	-0.436381124	-1.31022707	-0.447801764	-0.155910785	-0.414987223	0.175182231	0	-0.356056459	0	-0.280951652	0.06047812	0	-0.070169568	0.048230718	0.228507055	0	-0.148866299	-0.296749333	-0.307949173
CDKN1B	CDKN1B		-1.219559154	-0.572362405	-0.958155304	0.178675716	-0.733280967	-0.304861743	-1.08039817	-1.660763226	-1.893825764	0	-0.607006446	0.215202667	0.234088951	-0.134644494	0	-0.663887018	-1.190388876	-1.71214678	-1.08029329	-1.691129877	-2.033186814	-0.776950487	-1.279777683	-1.358863752	-0.247423008	-1.284441857	-1.120247081	-0.23035556	-1.266876828	-1.168696467	-0.459122407	-0.6284913	-1.239938596	0.727360715	-0.029553405	0	0	0.09440198	-0.551264669	0.228896617	0	-0.313227891	0.298278517	-0.145632474	0	-0.813122464	-0.283302193
CDKN1B_P-S10	CDKN1B	P-S10	1.416043374	0.691405062	-0.201385042	2.021795832	-7.966732827	-2.077721107	0.057667856	-0.733447566	-0.634890856	0	0.167593131	-3.624643729	0	-0.562076251	0.644915753	0.728431762	-1.565357585	-0.483144569	0.666690407	-1.15515134	0.701460544	1.310715827	-0.120417297	1.006856119	0.628730685	0.253318666	-1.614552503	1.678186829	0.888078219	0.335944019	0.543170956	0.81338095	-1.512282481	0.744934361	0	-0.826962916	1.04404909	0	-2.090326452	0	-0.229763713	1.726851891	1.149969126	0	-0.037036452	-0.183196974	0.826978722
CDKN1B_P-T187	CDKN1B	P-T187	0.406332456	-0.154725826	-0.289620602	-0.203601536	-0.266308688	-0.058700977	0.730862051	-0.18355512	0.340953052	0.28302105	0	-0.606840593	0.502226034	-0.0273037	0	-0.036050338	-0.629212891	-0.309467852	0.202023024	-0.383471099	-0.854827584	-0.248289925	-0.526175041	-1.825200623	0.935795293	0.211593792	0.46428021	0.001866941	-0.474474265	-0.364791285	0.065427344	-0.486002859	0.594387332	0.854300544	-0.210210425	0	0	-0.027721826	0.289517199	0.092549942	-0.406039514	0	0	-0.396515509	0.026706546	0.210665664	-0.57418099
CREB1	CREB1		0.573384188	-0.076813708	-0.046297686	0.369586938	-0.291885416	-0.29187247	-0.132435393	-0.062154128	-0.141025368	0.641562513	0	-0.413533263	0	-0.320829042	0.122435299	0.872092194	-0.65370907	0.192664562	0.183586078	-0.214048723	-0.089952493	0.266344061	0.029346194	0.41212356	0.477654495	0.087208346	-0.218063239	0.319448881	0.356815834	0.138163152	0.171716702	0.076523857	0.020401706	0.624547353	-0.00938127	0	0.152142763	0	-0.106155263	0.118053612	-0.119251584	0	0	0.235434735	-0.333391316	0.318652963	0.621538805
CSNK1A1	CSNK1A1		0.426442571	-0.275434051	0.126585203	0.278964519	-0.503872369	-0.261024249	0.029973623	0.616956701	-0.357781644	-0.109580867	0	0.146852943	0	-0.573526146	0.260002044	-0.215197361	-0.48942194	-0.803185353	0.335092398	-1.331587396	0.219035743	0.744371073	-1.422816261	0.680145849	0.041460591	1.035048882	-0.963748054	1.190383343	0.609321397	0.817662486	-0.055376159	1.143298706	-0.544753348	0	0.343408636	-1.444503201	0	0.476795803	-1.608596926	1.050905714	-0.484692299	0	0.218935817	-0.601732465	0	-5.672171816	0.27595463
CTNNB1	CTNNB1		0.214435364	0.296755485	0.322768468	0.033304179	-0.121037949	0.073449282	0.717365906	0.584483531	0.201753928	0	-0.045012384	0.272169179	-0.136787172	0	0.309047467	0.196582053	0.088954971	-0.149331939	0.317287816	1.008960091	0.119404528	-0.310785888	-0.208719416	-0.356761524	-0.065611071	0.237459464	0.093415228	0.351711847	0.204885939	0.033509437	0.128718542	0.122237719	0.431610242	0.131800722	0	-0.038162261	0	0.206803966	-0.096602994	0.358338598	0	-0.058320522	0	0.102444342	-0.200525005	0.328990844	0.105899014
CTNNB1_P-S675	CTNNB1	P-S675	-0.135111673	0.128990113	0.407833134	0.226514212	0.124839775	-0.300358744	0.20283364	0.100250127	-0.013756646	0	0.292829721	-0.479281247	0	-0.223272579	0.031284452	-0.440732799	0.321414929	-0.096481104	0.072402779	0.189183479	-0.471112108	0.098060415	-0.939356561	0.064715071	-0.253489857	0.140822322	-0.148410998	0.34600087	0.471906446	-0.543640546	-0.393091517	0.405315959	0.460934819	-0.014600197	0.567475918	0	-0.48904304	0.442256908	0	0.124557385	0	-0.772110517	0	-0.568724069	0.243506319	-0.313803785	0.087877225
CTNNB1_P-T41/S45	CTNNB1	P-T41/S45	0.133560894	-0.497388433	-0.246643425	0.365835779	-0.266530033	0.26616314	-0.016848044	-1.150395028	-1.666414228	0.085436467	0	-0.772005324	0	-0.342688071	0.336714784	1.610440614	0.915890022	0.667714809	0.471215197	-0.253953903	-0.522031791	0.936198398	0.260844549	-0.016631998	0.667567609	-0.176418195	-0.11104768	-0.204155107	-0.49681312	-0.624392236	0.15140366	0.38146302	-1.002988658	0.330925616	0	-0.972959079	0	0.262308067	-0.14760318	0.903158574	-0.015291978	0	0	0.391111427	-0.130134805	0.003244561	0.223269665
CYB5A	CYB5A		0.020186231	-0.292196318	0.285769932	-0.053398453	-0.501327533	-0.057435747	0.04794682	0.67948079	-0.39325477	-0.173114992	0	1.296599123	0	0.192798569	-0.179142346	-0.034556752	0.346807756	0.319719286	0.135247215	0.447012272	0.063760725	0.25530108	0.605875512	0.271723638	0.629430604	-0.313515565	-0.096324974	-0.004238132	0.098372904	0.076739686	0.412111476	-0.083606839	-0.212084423	0.479900469	-0.263118951	0	0.151700962	0	-0.291068126	-0.032385656	0	0.21221053	0.279229259	0	-0.607484676	0.234419137	0.127336864
CYP1A1_1	CYP1A1_1		-0.124116625	-0.095817042	-0.222559891	0.230830013	0.389247036	-0.001557603	0.432878445	-0.276998608	0.754902048	0.271319038	0	-0.248655341	0.715853274	-0.339301214	0	0.894411238	-0.036893609	-0.10351957	0.607100984	0.77579985	-0.001838632	0.509664956	-0.636767457	0.136149363	0.496550208	-1.002126626	-0.035595689	0.456436494	-0.390303479	0.321472896	0.43980139	0.196991089	0.160260282	0.570795528	0	-0.265869128	0	-0.129357489	0.439650389	0.161221023	0	-0.291850436	0	-0.632206853	0.600760076	-0.163566011	0.526598253
CYP1A1_2	CYP1A1_2		0.046805045	-0.149793193	0.091081715	0.139954723	-0.160284681	0.028418818	-0.075652153	-0.072238325	-0.504501879	0.190735413	0	-0.850035169	0	0.080547226	-0.147651821	0.224589152	-0.159268918	-0.399387002	0.152170885	-0.079875945	-0.165609531	0.344570219	0.252464801	0.178389346	0.174085327	-0.19252872	-0.206204892	0.060787246	-0.170023986	-0.378058404	0.218351269	0.154760779	-0.075853098	0.310416261	-0.018189087	0	-0.005786119	0.281880829	0	0.093764058	-0.103755982	0	0.16045748	0	-0.084790346	-0.114151437	0.193831397
CYP1A2_1	CYP1A2_1		0.017975459	0.260280981	0.094976605	0.083191251	-0.77869254	-0.259064378	0.433531224	-0.481629859	-0.751606311	0.375428731	0	-1.481759123	0.256520621	0	-0.138318689	0.628425235	-0.111958319	-0.140786427	-0.448533058	-0.557287254	-0.374036038	-0.458754683	-0.387848809	-0.554693331	0.657285697	-0.884644205	-0.517670095	-0.01009374	-0.457220914	-0.265971355	0.554718595	0.067099002	0.299455945	0.526305372	-0.085205816	0	0.151584435	0	-0.08579088	0	0.002308394	-0.489477914	0.141012425	-0.350522137	0	-0.429542137	-0.168875337
CYP1A2_2	CYP1A2_2		-0.027404303	-0.18529633	0.110969813	-0.291021894	-0.297377032	0.575117762	0.078294925	-0.322700726	-0.008358169	0	0.073798198	-0.730897222	0.175277545	-0.069783818	0	0.103593062	-0.658666934	-0.782344383	0.852607158	0.513171837	0.476067845	0.28028426	0.1096633	0.007252533	0.361116377	-0.062535793	0.093261713	0.047713105	0.320937892	0.178305844	0.370418606	-0.049532455	0.408838299	0.829166487	-0.001898002	0	-0.044425551	0	0.233151227	0.059602709	-0.237179981	0	-0.011486744	0	0.083274492	0.092908751	0.035900371
CYP2B6_1	CYP2B6_1		-0.40979197	-0.527235101	0.157742506	-0.293296423	-0.364322776	-0.346077435	-0.206052282	-0.257287227	-0.689610055	0.584546645	0	-0.416006721	-0.578663059	0.499565283	0	1.930347319	2.344334115	2.437670384	-0.911349848	2.067984454	-0.426345136	0.224083463	0.275050859	0.883049083	0.141036145	-0.779545476	-0.349283447	-0.209810877	-0.417094337	-0.225640915	0.084361891	0.437592282	-0.217960289	0.2436733	-0.509420178	0	0	0.03420528	-0.007205079	0.062156562	0	-0.282877023	0	0.100693634	-0.163493306	-0.341890948	0.60190556
CYP2B6_2	CYP2B6_2		0.158913842	-0.192358876	-0.049676286	0.186407302	0.115897819	0.168899297	0.309228922	-0.012275358	-0.351062968	0.081392043	0	-0.77727777	0.459958753	0	-0.218256546	0.305506907	-0.290212698	-0.393801235	0.320643921	-0.015776216	-0.071818681	0.453804157	0.122687889	-0.02452953	0.701005989	0.038713274	-0.090338333	0.221022959	-0.078889371	-0.507725074	0.3284751	0.087773719	-0.181122952	0.697693961	-0.067275716	0	0	0.081857777	-0.188446935	0.117890435	0	-0.15746977	0.11392748	0	-0.19377316	-0.045490656	0.01116589
CYP2B6_3	CYP2B6_3		-1.284618101	-0.55292163	-0.628448957	0.246182832	-0.694431305	0.002834229	-0.451589453	-0.891905463	-2.151038753	1.902979439	0	-1.003516189	0.157222879	0	-0.367267621	2.493799093	1.392101544	0.865199438	-0.00550225	1.855613059	0.835873794	-0.70689597	-1.079686987	-1.00188777	0.372984069	-1.303849936	-1.060351457	-0.343435409	-1.939751708	-1.020544632	-0.350362258	0.478562153	-1.293621359	1.157986142	-0.026985149	0	0	0.570349349	-0.391353624	0.621001577	-0.175517161	0	0.288403671	0	-0.448193608	-0.582954258	0.135958242
CYP2C8	CYP2C8		-1.138591044	-0.725416935	-0.174305214	-0.120961746	-0.563797027	0.227285585	-0.851511018	-0.919508583	-1.846694668	0.19298965	0	-2.85237699	-0.419016311	0.042741697	0	0.79602476	0.979983793	0.836593312	-0.354559256	2.173330435	-0.093088571	-0.903990488	-0.695250821	-0.736123232	-0.438136973	-1.135471698	-0.971342734	-0.827709013	-1.456757554	-1.306206616	-0.45015574	-0.143629812	-0.910255933	0	-0.159404002	0.154511432	0	0.265186675	-0.150112767	0.10285337	0	-0.091231384	0.219175692	-0.168789434	0	-0.732463717	-0.630840028
CYP2D6	CYP2D6		-0.030118831	-0.256676306	0.163135293	0.265025584	-0.073330473	0.225034701	-0.032518975	0.180203161	-0.086221283	0.035939751	0	-0.889108729	0	0.224062373	-0.261176929	0.026518318	-0.23183761	-0.259931874	0.183200405	0.104652602	-0.197852705	0.1254248	0.1736657	0.007237046	0.139022167	-0.051095105	0.214799132	-0.090895727	0.19536774	-0.213533311	0.131880244	-0.105159137	0.110204763	0	-0.398116857	0.117960482	-0.046922161	0.024602942	0	-0.029832499	0	0.058030434	0.210071787	0	-0.125465677	-0.235627521	-0.240041115
CYP2E1_1	CYP2E1_1		0.608854588	0.436835358	0.753503967	0.361761608	-0.063739592	0.18791724	0.118340843	-0.487099433	-1.078156447	0.786444139	0	-0.085442186	-0.34629305	0.199886798	0	0.437485836	0.549197641	1.107482651	0.251742363	1.273991258	-0.592158501	-0.055168081	0.218656341	0.603008168	-0.228187768	-0.788813	-1.330438995	0.34702911	-0.000332659	0.742577795	0.6976265	0.861415787	0.876961727	0.007299522	-0.266045989	0	0	0.512358528	-0.14913969	0	0.064864921	-0.108759149	-0.043731634	0.20279919	0	0.418135247	0.87941232
CYP2E1_2	CYP2E1_2		1.235522112	0.417454305	1.04780208	-0.302541442	0.117756438	0.320717589	1.330022996	-0.016110701	-0.825674738	1.894634471	0	-0.529963719	-0.176070741	0.427311595	0	1.743149818	0.89841551	2.237930029	0.578994162	1.910536674	0.068000112	-2.067394106	-0.166061131	1.168967433	0.894376408	-1.490449657	-1.094426614	-0.156001421	0.546401165	0.989245224	0.723736174	2.130783066	1.074819956	0.5545447	-0.695466253	0	-0.086132613	1.319059128	0	-1.517527235	0.622355101	0	0	-0.2379249	0.192161427	1.12627698	2.292617814
CYP3A4_1	CYP3A4_1		-0.053472034	-0.014373064	0.324906702	0.388064282	0.037098608	0.112414274	0.008685908	0.013615931	-0.569805632	-0.076929024	0.106569327	0	0	0.036806903	-0.674843299	-0.088482605	-0.132267384	-0.001131005	0.266416863	0.589573895	-0.427538854	0.246881571	0.207054712	-0.428396639	0.198451933	-0.496905523	-0.416800732	-0.301770534	-0.012735041	-0.223395417	0.267731133	-0.061901215	0.037931238	0.297066169	-0.40286829	0	0	0.198368018	-0.104871168	0	0.037162807	-0.105696047	0.775802692	0	-0.25427331	0.040691178	-0.146205354
CYP3A4_2	CYP3A4_2		0.372106551	-0.356305559	0.887713972	0.27021258	-1.681153268	-1.438981265	-1.071490768	-1.944018871	-2.536849389	0.380017919	0	-0.090782384	-0.517710835	0.987136639	0	5.575112095	5.55731876	5.259776733	0.455316106	0.656591452	-0.515414931	2.072414141	0.602347004	1.558662409	-0.267142678	-0.922358849	-0.417615357	0.942869275	1.430518418	1.143523491	0.207731574	0.437696786	-0.037003778	0	-0.58766187	0.064795174	-0.164938517	0.108374255	0	0	0.567338369	-0.200323693	-0.400629384	0.493839079	0	-1.182982984	-0.840111476
CYP3A5	CYP3A5		0.17777418	-0.205437167	-0.035755689	0.263470951	0.082342878	-0.110440481	0.078225393	-0.229256857	-0.278235167	-0.687459597	0.143698581	0	0.169686939	0	-0.232253711	-0.382548745	-0.467520529	-0.59422415	0.566043571	0.281922381	-0.110513817	1.124328049	0.593487712	0.512065076	0.593249376	-0.320205988	-0.282794055	-0.177617336	-0.020550192	-0.11467891	0.527933731	-0.14138273	-0.379166895	0.308160672	-0.690176229	0	0.060697616	0	-0.312500793	0	-0.094010894	0.019934795	0.428520951	0	-0.035915798	0.192581922	0.042825534
CYP4F2	CYP4F2		-0.252832577	-0.240794628	1.2834555	0.107952868	-0.028814579	0.380656396	0.196133047	0.059169951	0.103760464	0.172996259	0	-0.317896612	0	0.084632675	-0.038267231	-0.05411569	-0.510017981	0.421605386	0.187231684	2.130977891	-0.031068676	0.031614355	0.171322176	0.446746426	0.396976287	-0.463084571	-0.259229381	-0.215854519	-0.04948161	-0.174999001	0.008652426	0.04376222	0.312471412	0.154005754	-0.05167309	0	-0.018738582	0	0.489517993	0	-0.130562873	0.126050534	0.248562875	0	-0.189184639	-0.423321398	1.341538206
DUSP4	DUSP4		0.660380996	0.438165592	0.163323278	0.500132429	-0.390967165	-0.240617208	0.004639488	0.360697055	0.231410013	0	-0.44240554	0.665718826	0	-0.156798462	0.640158848	-0.01354125	-1.143517616	-0.91696869	0.728714647	0.855970043	0.986747152	-0.646810618	0.182167563	0.046090717	0.309183809	0.812403483	0.441947072	1.516098289	0.636870834	0.905726146	0.040136217	0.188617781	0.56071858	0	-0.027571598	0.538816809	0	0.121109094	-0.516590802	0.148595038	-0.488941536	0	0.250834009	0	-0.567416623	0.462601382	0.528686473
DVL2	DVL2		0.147582594	-0.142511176	-0.017112413	0.115262372	0.064499342	0.004427543	-0.113207394	-0.120361997	-0.536471853	0.219829619	0	-0.479912061	0	-0.088914924	0.130785606	0.397548842	-0.279326227	-0.201181676	0.186818891	0.057150047	-0.049338931	0.237620607	0.083817022	0.208287331	0.34791158	-0.153172001	-0.201176444	0.182560104	0.164283993	-0.396366151	0.241325426	0.116684737	-0.101913088	0.259292862	0	-0.03677666	-0.152048456	0.111823756	0	0	0.148830775	-0.197619742	0	0.028994997	-0.207697384	-0.041349043	0.31247817
EGFR	EGFR		0.3256357	0.055057736	-0.061268269	0.281721829	-0.728330086	-0.021981627	-0.545099485	-0.143591055	-2.205694983	0	0.062674421	-3.057710899	-0.426362891	0.061346989	0	-0.108578796	-0.346169194	-2.030968181	-0.805359934	-0.589038849	-0.450281047	-0.220002383	0.517530757	-0.195656899	0.044423093	-0.289562669	-0.5332541	0.002549049	-0.129121008	0.119003293	0.333811314	0.430802654	0.577430472	0	-0.443022714	0.133241077	0.567230031	0	-0.323782606	0	-0.340197993	0.064449301	0.131610853	-0.622599818	0	0.058016673	0.149115747
EGFR_P-Y1045	EGFR	P-Y1045	0.178715566	-0.060734691	-1.665494561	-0.145199156	-1.013515315	0.373174152	0.105661121	0.297407845	0.32863504	0	0.359723089	-1.602790406	0.088443502	-2.425467877	0	0.344684839	-1.066469868	-1.323663077	-0.712473163	0.768432504	0.410581009	-1.483989823	0.035239466	0.181676616	0.311898091	0.214843256	0.110537254	-0.100539164	-0.235590475	-0.293707704	0.132355397	-0.164689704	0.065711635	0.689440151	-0.267789168	0	0.41922758	0	-0.187278775	-0.620819008	0	0.091697342	0.416441098	0	-0.470357872	0.550987149	0.138411074
EGFR_P-Y1068	EGFR	P-Y1068	0.768690075	0.829558507	0.703152479	-0.003761347	-1.194336991	0.513660362	0.757975238	-0.222261245	-0.039891713	0.091434057	0	1.784220387	1.709526483	0	-2.221053268	0.063014804	-0.09897035	-0.309260804	0.507119016	0.72693697	1.00307264	2.563764515	0.013211505	-1.119947616	1.724430531	0.566296279	-3.143594959	0.028438098	-2.191612417	-0.489815145	0.74829254	-0.007115243	0.029180446	-0.198497272	1.363886307	0	0	-0.05019521	1.178454712	0.5062449	0	-0.659648571	0	-3.477704293	0.049264588	1.064165762	-1.373099522
EGFR_P-Y845	EGFR	P-Y845	0.303367478	-0.122228624	0.015399929	0.380120841	-0.122639315	0.041936439	-0.154985733	0.139078465	-0.670521012	0.486902576	0	-0.378413276	0	0.078419596	-0.188308371	0.42449919	0.343484187	0.298605107	-0.03261233	-0.013264881	-0.253379872	0.156237095	0.258813294	0.335241775	0.121961707	0.13688766	-0.299419118	0.202020983	-0.311189012	-0.436999718	0.196711701	0.45434337	0.143451181	0	0.187578212	-0.240842882	-0.039818175	0.350278523	0	0.2209232	0	-0.301158358	0	0.066224328	0.033870957	0.142050317	0.676745481
EIF2A	EIF2A		0.668025586	-0.120551434	-0.029537573	0.344498194	0.185845673	-0.001999101	0.26504729	0.428896331	0.237608593	0	-0.079021175	0.540660239	0	-0.167367961	0.256696073	0.144289299	-0.826049306	-0.473988709	0.696146629	0.659272672	0.208432208	0.173220161	0.337213983	0.319845623	0.467148264	0.217146649	-0.218489461	0.849259579	0.521118846	0.567241546	0.421683211	0.291790192	0.012527408	0.089731767	0	-0.157914746	0	0.069010334	-0.103721489	0.279442481	0	-0.031475093	0	0.150486084	-0.315216045	0.625467769	0.675088985
EIF2A_P-S51	EIF2A	P-S51	-0.904701691	0.037704627	0.147422294	0.188382758	-0.11849792	0.022139693	0.093669145	0.364631892	-0.279709578	0	-0.387446179	0.242664118	-0.306928983	0	0.57975327	0.40094288	-0.890999185	-0.286483208	0.04663087	0.210041695	-0.488066781	0.375170037	1.383720851	1.044982802	0.189849158	-0.379357343	0.157790663	0.13212396	0.414432474	0.184229959	-1.247784857	0.158144362	0.386751609	0.16266501	-1.536496527	0	-0.473235111	0	0.222831451	-0.540792606	0.428481849	0	0	0.474293349	-0.753994837	0.749845578	0.039346619
EIF2AK3	EIF2AK3		0.30755073	-0.077738642	0.111210957	0.447518977	-0.196086388	0.339923228	-0.041013925	-0.2056293	-0.622519815	0.059240593	0	-0.652610219	0.070076553	-0.164583988	0	0.166590233	-0.602394843	-0.509962767	0.199086505	-0.196916898	-0.117191687	0.122369351	-0.33883321	-0.089409762	0.19100739	-0.160335832	-0.299827308	0.171790191	-0.07018866	-0.065885435	0.264692026	0.2271658	-0.025912063	0.576324737	-0.111080031	0	0	0.387721378	-0.172263846	-0.078665032	0.056505922	0	0	-0.026342923	0.214428325	-0.257256391	0.224768555
ELK1	ELK1		-0.594928032	-0.321219955	-0.844391415	0.302260425	-0.650074355	-1.077243044	-0.846096134	-0.88526115	-1.252283832	0.105424937	0	-2.17481417	0	-0.158168624	0.07481375	-0.381379098	-0.971745325	-0.813976112	-0.014685501	-1.141617754	-0.186380237	-0.819132888	-0.759402023	-0.825448104	-0.519762542	-0.781147114	-0.667586328	0.152279144	-0.812461586	-0.613286282	-0.383806008	-0.080528774	-0.409148048	0.313407432	0	-0.308818884	0	0.178340736	-0.510756759	0.192299678	0	-0.140094127	0.102699733	0	-0.492762545	-0.760868854	-0.18173688
ERBB2	ERBB2		0.525778574	-0.266067055	0.160923949	0.576964997	-0.197165964	-0.334506499	-0.044185976	0.362478184	-0.572203995	0.395183126	0	-0.480684543	0	0.251178012	-0.001492099	0.234252165	-0.274929937	-0.291120289	0.281462576	0.590001418	-0.353692493	0.169303957	0.228204393	0.052764652	0.338113301	0.077463205	-0.207126743	0.582244046	-0.20610397	-0.428589953	0.602294079	0.350946705	-0.65499592	0.006628139	0	-0.495994496	0	0.187562661	-0.975490621	0.746694462	0	-0.267753977	0.475448229	0	-1.281850014	0.164523177	0.794033362
ERBB2_P-Y877	ERBB2	P-Y877	-0.033028592	-0.5407218	-1.107309517	0.863487602	0.169369813	0.852817305	-0.06872948	-0.582201023	-0.599003242	0.209670847	0	-0.47372758	-0.208056082	0.373622854	0	0.563536392	-0.349288355	-0.209557107	0.034342426	-0.521522092	0.167542061	0.11959467	-0.113826753	-1.048414858	0.356221259	0.100228479	-0.413764576	0.283617771	-0.699476592	-1.513956269	0.239815465	-0.513901688	-0.569125722	0.299499148	0	-1.139623461	-0.486591666	0.086345965	0	0.202461378	-0.395487835	0	0.837372855	-0.013308176	0	-0.055852522	0.174351546
GAPDH	GAPDH		1.343949681	-0.089468745	-0.090164229	0.128407577	0.151205893	0.097898689	-0.555726091	-0.612211417	0.312402144	0.166229121	0	-0.430951056	0	-0.213539898	0.108758918	1.158525053	-0.033220131	-0.531093225	0.661715381	-0.833982075	0.603300327	1.097006777	-0.000462855	3.421093218	1.156671083	0.039263335	0.724292452	0.372105608	0.488475391	1.802167547	0.032039548	0.625495286	-0.369146414	1.458305542	-0.089096731	0	0.259225428	0	-0.787902589	-0.647246657	0	0.448973922	0.717075935	0.02379644	0	1.616726694	1.241839171
GLB1	GLB1		0.489183771	-0.586229174	-0.0256114	-0.17143739	0.31973456	0.325694345	0.820656439	-0.286794489	-0.276420589	0	0.099735504	-0.697126053	0.558850457	0	-0.635840239	-0.09089479	-0.829676582	-0.638361652	0.753835016	0.21174328	-0.234537994	0.22131535	-0.207933479	-0.081607603	1.153664282	0.528717597	0.086521202	-0.096844795	0.41040772	-1.293990358	0.618479949	-0.292284265	-0.316540782	1.001602126	-0.639949962	0	0.030720182	0	-0.37472445	0	0.042109842	-0.660732207	0.339302782	-0.170287146	0	0.362054112	-0.708021761
GLUL	GLUL		-3.141883314	0.666625989	-3.002210702	-0.162389103	0.032665529	0.450388827	-2.516659082	-0.853621371	-1.073296095	0.745223018	0	-0.729494156	-0.02240822	1.083199078	0	-0.600544877	-2.342441695	-0.726933196	0.838721305	-0.409613046	-2.051571585	-2.937384983	-1.301659329	-2.011520027	-0.391881026	-0.385386752	-4.228702305	0.973215392	0.243464735	1.788901121	-0.847530721	-1.958508891	-1.224245229	0.144069934	0	-0.725168687	0.976168568	0	-0.012826323	0.194179957	2.602011746	0	0	0.00734597	1.03980055	0.975874011	-0.142458354
GSK3B	GSK3B		0.116205246	-0.051549913	-0.202380276	0.224947668	-0.104325825	-0.016114861	0.010989705	-0.180929192	-0.567775252	0.450464239	0	-0.784962853	0.216612261	-0.014685546	0	0.520869746	-0.386785175	-0.528350287	0.149078518	0.087830809	-0.010292621	0.116999015	-0.088577255	0.017855534	0.537570082	0.086078061	-0.270649985	0.450992574	-0.140795431	-0.296252373	0.17954188	0.275828775	-0.285519314	0.396014491	0	-0.270861855	0	0.094585039	-0.33255862	0.391524162	0	-0.001740326	0.044248857	0	-0.127249486	0.063023915	0.193755479
GSK3B_P-S9	GSK3B	P-S9	-0.196485618	-0.279335016	-0.263103053	0.228837462	0.198571108	0.620162764	-0.60625657	-1.338371821	-1.139110736	0.018305964	0	-1.662109704	0.728097911	0	-0.199078522	-0.404600737	-0.738503617	-1.610234088	0.130480105	0.217874685	0.221708895	-1.161997747	-0.823133021	-0.988357434	0.758977352	0.45934605	-0.500927741	0.035818458	-0.717228939	-1.117020872	0.412890553	0.121015869	-0.23458156	0.123593077	0	-0.433041489	0.162641657	0	-0.316684851	0.513982372	-0.334661727	0	0.321531005	0	-0.034358617	-0.285830016	0.394033484
HDAC2	HDAC2		0.030807942	-0.377552902	0.154388143	0.279115188	-0.308006154	-0.046268744	-0.275811728	-0.19336227	-0.675236436	0	0.245911821	-0.525396354	0	-0.165451952	0.173617101	0.16657894	-0.391621134	0.279128562	-0.12949125	-0.223756001	-0.307522566	0.401907899	0.444697843	0.634899717	0.471750782	-0.058086512	-0.183271909	-0.031582631	-0.216065243	-0.118000616	0.307221275	0.353246581	-0.131041993	0.164053091	-0.152152786	0	0	0.349609315	-0.136737593	0	-0.201319549	0.214878246	0	0.388461636	-0.09705019	-0.185800186	0.209538123
HDAC3	HDAC3		-0.062288797	-0.915662742	-0.1737748	0.106583012	-0.527393767	-0.288871635	-0.305341309	0.23755725	-0.681152968	0	0.469076058	-0.633027228	0	0.112773757	-0.019497725	0.384713207	-0.257925983	0.306081786	-0.1964473	-0.989793349	0.014568747	-0.159939833	-0.402776549	0.18610289	0.374917942	0.080954604	0.056973129	-0.358560616	0.063380015	-0.003331784	0.193537385	0.13244896	-0.503740124	0.095426301	-0.394976083	0	0	0.148756393	-0.67603127	0	-0.056274874	0.267327376	0	0.147711231	-0.361413549	-0.609383668	0.166897695
HDAC6	HDAC6		0.819726639	0.592045068	-0.35184505	-1.362486507	-0.211634066	-1.827083193	0.262752814	0.053906728	-0.584616739	0	2.272917442	-0.4896752	0.067096631	-0.28914008	0	-0.14077748	1.315547405	-1.169913977	0.130281656	-0.82241879	-0.210739245	0.626327999	-0.115258212	-0.492513917	0.527016544	-0.4709761	-0.086706871	-0.279365429	-0.172764444	-0.282429866	0.895571924	0.782873032	0.98599354	0.50453067	0	-0.414075741	-0.240391787	0.958081426	0	0	-0.11308155	0.364523911	0.28095916	-0.0599852	0	0.952196554	0.402066214
HIST1H2BB	HIST1H2BB		0.557039601	-0.226846573	0.335825083	0.153561491	-0.287295358	0.112373747	0.196285624	-0.798938573	-0.011911126	0.835197508	0	-0.42646367	0	-0.786900259	0.329449568	0.865665608	0.514689242	-0.126322608	0.690308166	0.463550749	0.337145702	0.664092653	-0.148366144	0.378205961	0.699621107	-0.421340259	-0.715360399	0.547281234	0.199417897	0.584451439	0.746640555	0.962854094	0.094614303	0.700692096	0	-0.5582883	-0.024465623	0.038060802	0	0.372214362	0	-0.02791647	0.713932809	0	-0.223445677	0.54718092	0.623933972
HIST1H3A	HIST1H3A		-0.112522416	0.439723247	0.826836271	-0.84617494	-0.463555988	0.087770578	2.353377267	0.790296383	1.575809166	0.370288994	-0.903463612	0	0.303659396	-4.034850259	0	0.386215872	1.118592822	-1.330379702	0.828371847	1.504991951	0.776865669	-0.262296687	-1.157119715	-0.707316698	0.757834665	1.454633047	0.691653816	0.711310066	-0.666010998	0.728245839	0.453316566	1.429414638	0.977532868	0	0.898117434	-1.478755147	-0.130964768	0.414367693	0	0.696695529	0	-0.75497295	1.489762168	0	-1.124637217	0.791787108	0.348185285
HIST1H3A_A-K18	HIST1H3A	A-K18	-0.011916698	-0.373267776	-0.025708171	0.419340234	0.18309044	0.197852833	0.429190114	0.050456559	-0.329783612	0.266534654	0	-0.797720204	0.069800646	-0.160994425	0	0.380951613	-0.219416109	-0.233943128	0.389132094	0.640602141	0.046094016	0.243893237	0.160393177	0.227032644	0.453829058	-0.242439686	-0.293688157	-0.131180983	-0.036982294	-0.10594823	0.223816256	-0.02962758	-0.020100661	0.35805211	-0.119957957	0	0.057382622	0	-0.098711917	0	-0.015470043	0.005130304	0.29176201	0	-0.004902269	-0.053483143	0.223975412
HIST1H3A_DM-K4	HIST1H3A	DM-K4	0.058206879	-0.869529469	-0.080675041	0.195921519	-0.469285697	0.107414596	-0.300925964	0.300947354	0.137223359	-0.22345507	0.021998141	0	-0.397421838	0	0.585731242	0.05289985	-0.440869004	0.095318403	-0.089418924	-0.217069216	-0.167009079	-0.058174903	0.035669808	0.083026298	0.165350795	0.555314041	0.054344623	0.040957486	0.106382057	0.104983733	-0.164383266	0.446000927	-0.087978351	0	-0.62853568	0.037550922	0	0.120109596	-0.529315365	0	-0.547768468	0.041601385	0	0.369225022	-0.064969522	-0.469165917	-0.142118789
HIST1H3A_P-S10	HIST1H3A	P-S10	0.108230255	-0.939006587	-0.689183281	-0.408621954	0.332870576	0.081528919	0.053981191	-1.03228846	-0.091146438	-0.194611517	0.40610578	0	-0.764043196	0	0.339528151	0.011618201	0.233692994	0.716814065	-0.462005546	0.244179872	-0.75604578	-0.047569878	0.615714866	-1.013928901	0.032771843	-0.787294978	-0.120662924	-0.580737411	0.258855939	0.632884189	0.691297893	0.385181873	1.151571953	0	-2.499121782	0.518706385	0.177196956	0	-0.089036952	-0.368734292	0.606424435	0	0	-0.235248325	0.077985162	-1.470374284	1.885075498
HIST1H3A_P-S28	HIST1H3A	P-S28	-0.100852122	-0.47116929	0.031776843	0.285277144	-0.035612821	0.244487031	0.048966374	0.194980479	-0.150641966	0.230845389	0	-0.335334171	0	-0.125825644	0.086635209	0.560381568	-0.216872782	0.060509158	-0.032748116	0.223693084	0.215626115	0.18280087	-0.038054644	0.177468433	0.182127225	-0.06664731	-0.155758145	0.097145257	-0.131581156	-0.043517593	-0.045524842	0.119036503	-0.139852183	0	-0.103061435	0.016072943	-0.162363619	0	0.03072595	-0.005767969	0.045457658	0	-0.001797393	0	0.119748197	-0.255561203	0.414897414
HIST1H3A_TM-K27	HIST1H3A	TM-K27	-0.353270679	-0.341996927	0.168845719	-0.076839523	-0.47080739	0.642101194	1.131913144	0.230916429	0.68882896	0.076518083	-0.938989093	0	-0.270682132	0	0.218353144	0.062921312	-0.326366356	-0.247809639	-0.152764393	0.169597215	0.036643872	-0.145631738	-0.541066536	-0.077827678	0.157567206	0.200635512	0.039419329	0.039759987	-0.874008864	0.408036133	-0.241588187	0.05305223	0.20958709	0.108385788	0	-0.628765028	-0.709295834	0	0.271455311	0	-0.257789964	0.061250743	0.563355308	-0.26853382	0	0.318297551	-0.187943821
HIST1H4A_A-K8	HIST1H4A	A-K8	0.243391093	-0.272827702	-0.138590176	0.404675986	-0.008728067	0.129085441	0.182593413	0.000698218	-0.498413862	0.010831765	0	-1.095085314	0.26508087	0	-0.129600295	0.090173888	-0.381961046	-0.56159588	0.28132685	0.103424275	-0.173624364	0.454440508	0.19418124	-0.009944643	0.699958442	-0.159925823	-0.33612212	0.122636456	-0.052523535	-0.211023313	0.475994852	-0.035967269	-0.165182403	0.508942819	-0.291649077	0	0.01022338	0	-0.313197057	0.110626701	0	-0.047331044	0.268561457	0	-0.097469742	0.167637287	0.260520262
HNF4A	HNF4A		0.216551972	-0.152878734	0.064876284	0.18086494	-0.025379213	0.280666373	-0.548877736	-0.858709501	-1.097829583	0.144848735	0	-0.772537849	0.003738938	0	-0.292369957	-0.092168329	-0.435170333	-0.411791826	0.170284802	0.431863265	-0.167868094	-0.168641961	-0.02086372	-0.277631357	0.080248379	-0.118326931	-0.295386171	-0.029980768	0.168285813	0.023823744	0.163968506	-0.07863373	0.108160643	0.090153685	-0.046815646	0	0.03768411	0	-0.197954128	0	-0.080838469	0.053072573	0	-0.043893658	0.074469115	-0.216969069	-0.25766765
HRAS	HRAS		0.132646902	0.069156172	0.376008611	0.115583673	-0.033690646	0.220040673	0.364025507	0.205954715	0.184729913	0	0.009353256	-0.245379015	0	-0.064335928	0.286987759	0.089957189	-0.127372418	-0.05245155	0.270374752	0.273981408	0.02903405	0.036911116	0.145908323	0.105165824	0.319016834	0.124653474	0.104781198	0.070253744	-0.08637243	0.249786012	0.309343056	0.031674962	0.122118702	0.147895164	-0.016020734	0	0	0.059161321	-0.015227199	0.033423918	-0.159257587	0	0	0.218310857	-0.032593795	-0.032214131	0.301107818
IGF1R	IGF1R		0.123891354	-0.071239423	0.099241574	0.424837346	-0.349716321	-0.007599349	-0.419648556	0.027897584	-0.725042572	0.002503279	0	-0.872987335	-0.093101291	0	0.486066519	0.207908783	-0.507630394	-0.068522008	0.052781423	-0.14391375	-0.004254187	0.456501707	0.380641994	0.429446837	0.271940771	0.004940926	-0.481870816	0.295386728	-0.185307119	-0.108411548	0.075248183	0.372007025	-0.060456403	0.325620369	-0.490851447	0	-0.124023061	0.344935045	0	0.241122826	-0.203980316	0	0	0.048919644	-0.278495794	-0.063636007	0.282966124
IGFBP1	IGFBP1		-0.575993359	0.450277424	-0.376457016	-1.614320686	-1.269578632	0.009201591	-1.532096959	-0.216335917	-0.158344892	-0.808013459	0	3.516053801	-1.223831146	0	0.695080194	1.1747675	0.287648266	1.993907482	0.552251757	-2.382054548	1.869005856	-0.04490425	-0.703261833	0.92298631	-0.461582934	0.0673468	-0.048818979	-0.095949815	-0.576877549	-0.06820308	-0.333280804	0.509206005	0.359047328	-0.31017492	0	0.613618695	0	0.886131586	-0.041999796	0	-0.097690002	0.151283507	-0.805668402	0.049629345	0	-1.020455072	0.45808816
ILK	ILK		0.338990912	-0.031369251	0.009667833	0.193317255	0.009042588	-0.09291855	0.510529239	0.048900721	0.283324811	0.171506036	0	-0.153622227	0.326254307	0	-0.058672386	0.072206946	-0.380305255	-0.257159408	0.643866909	0.519861436	0.055348406	0.406237682	0.074382469	0.016384138	0.337117285	-0.041803385	-0.098648393	0.247199653	-0.264713063	-0.43425272	0.445258201	0.128993915	-0.085310575	0.411984547	0	-0.130571561	0.260224963	0	-0.174305351	0	0.125995498	-0.219775765	0.304595367	0	-0.121091358	0.347168879	0.323693561
ITGAV	ITGAV		0.567330334	-0.433646397	-0.400246646	0.024240038	-0.037916066	-0.401777781	0.291043898	0.129132296	-0.270028826	0.619828085	0	-0.577196776	0.764751117	0	-0.472192445	0.706870496	-0.270860279	-0.63287245	0.800292983	0.023824611	-0.930401071	0.774918653	0.000498225	-0.484146232	0.97082781	0.248050112	-0.266587984	0.69096646	0.178366766	-0.55343895	0.526444197	-0.013656133	-0.16882401	0.851762927	0	-0.403487725	0.145545129	0	-0.353229764	0.387575754	0	-0.218751551	0.431260748	0	-0.206370959	0.479122242	0.282639557
JAK1	JAK1		0.286088401	0.026612111	0.261365438	0.102610091	-0.097126064	0.356368158	0.297821084	0.216485311	0.034645949	0.353829775	0	-0.817563974	0	-0.002693794	0.099014756	0.337901649	-0.07671517	-0.131251694	0.266776078	0.696993131	0.281090764	0.397418144	0.253581575	0.428283827	0.239459453	0.019997678	-0.247883266	0.193490648	0.241481467	0.156604931	0.369578407	0.223267039	0.279362718	0.33339828	0	-0.084616287	0	0.355247558	-0.016494253	0	-0.200118779	0.072260603	0	0.027305598	-0.0986333	0.121140826	0.432933503
JAK1_P-Y1022/Y1023	JAK1	P-Y1022/Y1023	0.501855753	-0.353496232	-0.1496565	0.028209427	-0.456899045	-0.080610922	-0.155735667	-0.18193916	-0.727514689	0.702530023	0	-0.674410498	-0.058398933	0	0.063167523	0.772880765	-0.085743477	0.149865373	-0.028858588	0.066052209	0.349307775	0.037164292	0.044661388	0.256532172	0.351623254	0.516503469	-0.10328902	0.223338298	0.031159572	0.159061701	0.177329144	0.529116886	0.207954283	0.469273256	0	-0.455336758	0	0.463448139	-0.035278548	0.466757032	-0.420574736	0	0	0.033490693	-0.321898172	0.388958764	0.337266841
JAK2	JAK2		0.172438024	-0.093108642	0.312242176	0.233555044	-0.293174489	0.119992659	0.277524346	0.134257345	-0.166150854	0.200814512	0	-0.087421957	0	-0.005807248	0.560955965	0.263444617	-0.214622637	0.279424198	-0.147179168	-0.010106071	0.125632795	0.213553374	0.067935448	0.340146102	0.470272594	0.609351909	0.18714637	0.008655215	0.154030068	0.05102069	0.193033743	0.305111722	0.241828059	0.271043907	0	-0.209982843	0	0.373298384	-0.096813798	0	-0.351312248	0.072695115	0	0.117450169	-0.260528194	0.158738713	0.260152345
JAK2_P-Y1007/Y1008	JAK2	P-Y1007/Y1008	0.321398604	-0.014279727	0.065902715	-0.091903748	0.117737934	-0.005843693	0.010069389	0.039463814	-0.124654225	0.208748873	0	-0.198696683	-0.149451362	0	0.437583788	0.119432177	0.047943247	0.207198528	0.473434617	0.35562858	0.390360515	0.06125435	0.038467162	0.160233812	0.490602361	0.47280806	0.122288671	0.305320371	0.159133336	0.176553293	0.112563632	0.304669845	0.321588134	0.123250506	0	-0.229406686	-0.103460051	0.256046089	0	0.390999773	-0.273341749	0	-0.233946438	0	0.283531756	0.122907532	0.280118972
JUN	JUN		0.442316768	-0.397120072	0.809687628	0.217062065	-0.161214781	-0.237706844	2.761275279	2.526787347	2.348971294	0	-0.979004344	0.780977651	0.440391902	-0.794871625	0	-0.042814535	-0.668647686	-0.270340628	1.007417652	1.716555299	0.479149695	0.3579152	-0.259089463	-0.003676079	1.153274231	0.688933271	0.646651233	0.238661306	0.142430138	-0.078297091	0.747570971	0.475772501	1.218727036	0.61950571	-0.08046363	0	-0.331714702	0	0.120328343	0.561264503	-0.08763976	0	-0.007492755	0	0.348040075	1.379558487	1.526076813
MAP2K1	MAP2K1		0.193208229	-0.120932451	0.324614925	-0.0517498	0.221332906	0.039865138	0.265066766	0.369740613	0.528115059	0.713576339	0	-0.745184482	0	-0.075626381	0.500040098	0.310548425	0.364675557	-0.188163949	-0.322873316	0.510578598	-0.132992495	2.22454005	1.83223115	2.24994686	0.38330245	-0.204026743	0.332914249	-0.213742556	-0.046019103	-0.066536663	0.16886785	0.32845432	0.07098154	0.100731102	-0.356316012	0	-0.100030615	1.078682567	0	-0.067783866	0.121886218	0	0	0.150643201	-0.096932188	0.145080111	0.549009046
MAP2K1_P-S217/S221	MAP2K1	P-S217/S221	-0.298963216	-0.371515817	-0.018912725	0.333507845	-0.239262271	0.469702471	-0.265318724	-0.510704445	-0.93933932	0.471613915	0	-0.918006441	0	-0.268897915	0.205018182	0.450652962	-0.476572855	-0.182674055	-0.065519474	0.077340667	-0.178597946	-0.08650706	-0.448081494	-0.049064303	0.392641512	-0.284630775	-0.726144387	0.013410763	-0.370288613	-0.098624734	0.060785279	-0.203699466	-0.17326347	0.334411177	0	-0.300012429	0	0.173519453	-0.362420228	0.149495561	-0.443069395	0	0	0.017335665	-0.167091937	-0.254474634	0.090231828
MAP2K2	MAP2K2		0.150944155	-0.085654345	0.001455164	0.288549049	-0.143970786	-0.096151863	0.079765799	0.055773814	-0.445169583	0	0.110565495	-0.586435676	0.02835019	0	-0.225013561	0.090772815	-0.150093727	-0.22822742	0.237308522	-0.042478009	-0.075920648	0.441677513	0.424139091	0.272116259	0.335610723	-0.206351716	-0.283512504	-0.034409495	-0.059468108	-0.178080688	0.304514968	0.08595088	-0.150849432	0.033090284	-0.193601342	0	0	0.163059871	-0.094537831	0	-0.062751956	0.035674349	0	0.066612911	-0.128267728	0.045838496	0.239634976
MAP2K4	MAP2K4		0.304435239	-0.169374785	-0.098086631	0.398901396	-0.085581486	0.086472587	-0.109484171	-0.216958092	-0.496319426	0.236731762	0	-0.900707892	0.017825707	-0.054227426	0	0.48269282	0.048208345	-0.097047298	0.174913569	-0.052348419	-0.249837433	0.424342576	0.217409481	0.235111375	0.353945022	-0.100166589	-0.140694512	0.238689774	-0.085494071	-0.252188415	0.279809648	0.163731547	0.082239279	0.159139206	0	-0.048140763	0	0.152573348	-0.124623138	0	-0.237064563	0.00561442	0	0.096224807	-0.14679226	-0.168750356	0.269747495
MAP2K4_P-S257/T261	MAP2K4	P-S257/T261	0.054723389	-0.049249548	0.474945088	0.142874981	0.273549182	0.318391379	0.690319561	0.105111844	0.074789596	0.134390573	0	-0.178913545	0	-0.496893962	0.300247019	0.12508134	-0.379177672	-0.254320899	0.490306526	1.249506161	0.039783105	0.453342546	0.349690246	0.28950896	0.031044173	-0.427421146	-0.225319927	-0.349496366	0.078751682	-0.022389968	0.315419772	-0.321621506	0.430537443	0.278282398	-0.426874121	0	0	-0.060359806	0.186286634	-0.373449807	0.251079522	0	0.216386549	0	-0.115492595	0.098063387	0.256118993
MAP3K7	MAP3K7		-0.394400752	0.165386288	0.242417111	-0.003324091	-0.235130721	-0.188982834	0.560052864	0.236580799	0.174208383	-0.426883762	0.807137016	0	0.324508871	0	-0.918763795	-0.901118119	0.609472633	0.148059971	1.039060355	0.457787771	-0.406999457	0.502150084	-0.02508797	-0.34949739	0.40321435	-0.154245112	-0.145545477	0.196731583	0.482597826	-0.164332692	0.407208902	-0.286029864	-0.026515568	0.056249745	0	-0.104606622	0.105899803	-0.125460551	0	0	0.301530868	-0.716808707	0.183781136	-2.242920226	0	0.038962394	-0.406427258
MAP3K7_P-S412	MAP3K7	P-S412	-0.030674204	2.221086839	2.443787107	0.056338139	-0.191549993	0.159719373	-0.011633394	-0.140578531	0.854781444	0.085023822	1.121861527	0	2.75765685	0	-0.41999115	0.868190618	-0.054280847	1.605779192	0.202511197	0.719793323	-0.117701925	0.285867024	2.996076368	-0.3150317	-0.355709602	-0.327959587	1.972343427	-0.108449968	0.688616348	-2.668634361	0.096002773	0.455187881	3.060938198	1.593084369	-0.342419998	0	-0.071791362	0	3.056696201	-0.143326296	0.084984121	0	0.021666727	0	-4.690756767	-0.746735669	0.317141765
MAPK1	MAPK1		0.106468493	-0.279137812	0.073865608	0.177518996	-0.162654726	0.134569189	-0.040365343	0.022833428	-0.088509549	0	0.133909397	-0.322230041	-0.180962518	0	0.264658628	0.202645304	-0.223206616	0.10918246	0.18353992	0.273550009	0.248887793	-0.241044473	0.032248129	0.021966044	0.036399035	-0.072982136	-0.16939069	0.111758051	0.006199748	0.247699506	0.075052319	0.114133511	0.087340943	0	-0.196016509	0.024964996	-0.081304192	0.233431458	0	0	-0.049597236	0.20189467	0.302848434	0	-0.050706274	-0.02883186	0.152214896
MAPK14	MAPK14		0.385794195	0.101466525	0.443146907	0.07533544	0.162769716	0.634348684	0.340433327	0.161975338	0.344131698	-0.029521186	0	0.122046967	0.066079668	0	-0.132963847	-0.538475696	-0.778539931	-1.105124558	0.181194004	-0.251769407	0.025669688	-0.313338831	-0.404138175	-0.280726892	0.318200102	0.179337637	-0.01837412	0.088474067	-0.030256092	0.362478725	0.343841489	0.048177048	0.596880988	0	0.064764446	-0.017814741	-0.011056369	0	0.284672691	0	-0.050737775	0.398170801	-0.003246658	0	0.270825474	0.252476076	0.435592813
MAPK14_P-T180/Y182	MAPK14	P-T180/Y182	0.468186966	0.231374841	0.535957028	0.360960942	-0.619801335	0.550022836	0.280668181	-0.995321012	-0.845737208	-0.841496454	1.076224788	0	0	-0.087033001	0.661338658	1.096028781	0.690870518	0.552991659	0.582050753	0.38104846	0.132660621	0.403986711	-0.052599331	0.301433451	-0.137244521	-0.141051946	0.099130262	-0.634850687	-0.525922738	-0.55067885	0.610344003	-0.16542612	0.644744165	-0.290324507	0	0.269574718	-0.17628973	0	0.228588524	-0.656464195	0.103896845	0	0.22586901	-0.036106785	0	-0.425558844	0.043826271
MAPK3	MAPK3		0.236893772	-0.136225493	0.244947755	0.056108313	-0.289729845	0.273144239	0.511802777	0.050096416	-0.099300536	-0.230339489	0	1.327903215	0	0.154378967	-0.126584872	-0.515635927	-0.204223434	-0.736140495	0.180564194	-0.059039834	0.147021034	-0.219959583	-0.084758001	-0.156366222	0.534966136	0.415113159	0.111429595	0.008148606	0.077741744	0.155458119	0.16733341	0.006965605	0.223732524	0.027226537	-0.023229919	0	-0.02384074	0.209600078	0	0	-0.039721464	0.252811911	0.365749258	-0.204373601	0	0.1764456	0.390390787
MAPK3_P-T202/Y204	MAPK3	P-T202/Y204	-0.593411335	-0.474808306	-0.501328157	0.274011612	0.063974235	0.795406924	-0.85277166	-1.436373688	-1.342236175	0.228740861	0	-1.796911267	0	-0.597195407	0.12899403	0.029449811	-0.139659945	-1.08411956	0.015867496	-0.005534177	-0.280806691	-0.65067333	-0.8886056	-0.964144354	0.136885161	-0.502114567	-0.786488402	-0.710576561	-0.916731442	-0.605007647	0.0189209	-0.085674735	0.025893961	0.001842171	0	-0.066463589	0.184223412	0	-0.081156353	0.280624749	-0.455704842	0	-0.10526867	0	0.134295701	-0.641570761	0.002357012
MAPK8	MAPK8		0.1327187	-0.299150745	0.022765122	0.24937404	0.009265583	0.496136935	-0.168742117	-0.248151	-0.89349674	0	0.58228748	-0.694897679	-0.069302854	0.135648468	0	0.502668451	0.16751574	-0.321602486	0.033248187	-0.238562604	-0.065703846	-0.830168328	-0.254624928	-0.371091675	0.609897558	-0.025662121	-0.183553619	-0.162810596	-0.018890461	-0.193874565	0.022832422	-0.182586741	-0.024288762	0	-0.07484495	0.000920075	-0.097797608	0.289650275	0	0	-0.350257841	0.138164372	0	0.043380017	-0.255432087	-0.287081875	0.317084108
MAPK8_P-T183/Y185	MAPK8	P-T183/Y185	-0.072602412	-0.574598673	-0.565461939	0.171755429	-0.39891981	0.7369168	-0.297566694	-1.702135924	-1.076790928	0.85201608	0	-0.822075562	0	-0.591489728	0.205466538	0.911965456	0.208328211	-0.235583486	0.118700043	0.195998283	-0.068292748	-0.342202045	-1.642305394	-0.615032832	0.431824081	-0.10136857	-0.675412132	-0.303947821	-0.903218722	-0.378349288	-0.083834684	-0.181780805	0.098779034	0	0.070509398	-0.269159562	-0.120555995	0	0.116093265	0.299880701	-0.649584367	0	0	-0.184256018	0.210638517	-0.36983664	0.070787482
MCL1	MCL1		0.21419107	-0.909083991	0.235281252	-0.217354378	-0.666904467	-0.46995074	1.675291985	2.207566572	2.066315373	-0.840091844	0	0.512577024	-0.653370432	0	1.360545154	-1.013353302	-0.646042591	-0.130888921	-0.419775116	-2.116191802	1.03261552	-2.304052111	-0.083627767	0.367804116	1.411706707	1.266781264	1.049945501	1.438582411	1.375851985	1.733638254	-0.053911614	0.159034754	0.368619678	-0.075746201	0	0.103010064	0	0.005004237	-1.36848438	0	-0.358413175	0.822848814	-0.00811637	0.098172589	0	-0.179743588	-0.534818499
MET	MET		0.05682429	-0.242702679	-0.150170189	0.571332967	-0.475511047	0.10695793	-0.43193234	-0.125310227	-1.100258775	0	0.271565349	-0.771541689	0.110981355	-0.101634171	0	0.034819295	-0.099810434	0.214574933	-0.426027507	-0.416530453	-0.019876327	0.473666619	-0.01485087	-0.082514955	0.17025216	-0.233123974	-0.453081552	0.045333408	-1.040231971	-0.115281172	-0.115091098	0.074889254	-0.857689553	0.082465211	-0.154450252	0	0	0.359264376	-0.013602814	0.106556626	-0.420770486	0	0.685319025	-1.102903324	0	-0.218844135	-0.203583422
MET_P-Y1349	MET	P-Y1349	0.179796102	-0.261993539	-0.260177481	-0.121898481	-0.426405575	0.062869882	0.088342988	-0.302898207	-0.437431729	0.363953389	0	-1.095702484	0.271608049	-0.145068214	0	0.536290115	-0.47260338	-0.264729301	0.780790726	0.17434134	0.254865987	0.507236163	-0.108027975	-0.047849908	0.445867975	0.012676491	-0.128238774	0.299045623	-0.186292198	-0.003564069	0.223711094	0.031154442	-0.032931208	0.593751202	-0.279783164	0	0	0.260498886	-0.183181196	0.267544968	-0.372155834	0	0.022180586	0	-0.53073607	0.118375679	0.156889741
MKI67	MKI67		0.585713871	0.34678918	0.046758511	-0.150735565	-0.325244983	0.122872552	-0.431478057	-0.531952389	-0.914118728	0.285413979	-0.078336401	0	0	-0.538037366	0.34178801	0.203464751	-0.296080508	-0.497394975	0.426983685	0.19368613	0.200489794	-0.12327958	0.038167693	0.430224785	0.060780782	0.245239301	0.148538514	-0.162560244	-0.274678136	0.684064323	0.136944252	1.164067566	1.768873357	1.055472099	-0.675771623	0	0.104335022	0	-0.130183547	0	-0.010350931	0.209028603	0.117878313	0	-0.287961285	0.860398693	1.124438665
MTOR	MTOR		-0.262957039	-0.213756508	0.212365493	0.10570758	-0.176636197	0.428371929	0.481376472	0.513781864	0.055569949	0	0.013071833	-0.482530245	-0.062204822	0.17976762	0	0.194142386	0.268162582	0.140415771	-0.142387317	0.308026472	-0.152435075	-0.463358481	-0.265706923	0.013081342	0.024994634	0.190094573	0.161111488	-0.298117289	-0.31438111	-0.231040474	-0.110676548	-0.032216474	0.204144351	0	0.055001789	-0.001389084	-0.196599651	0	0.021793932	0.006175013	-0.248132542	0	-0.130905059	0.135095112	0	-0.019683069	-0.002663244
MTOR_P-S2448	MTOR	P-S2448	-0.148318718	0.115996882	-0.036779598	0.040279119	-0.065376487	0.391500788	0.603637398	0.034016828	0.044575518	0.061935992	0	-0.527132531	0.298115839	-0.451225546	0	0.007903989	-0.442342481	-0.552098586	-0.019219546	0.858088146	-0.146618288	-0.069101422	-0.311199349	-0.30382817	0.255977445	-0.109478403	-0.379003389	0.064550653	-0.31594104	-0.293046373	0.252480547	0.265360619	0.115925401	0.081880653	0	-0.411022911	0	0.201568709	-0.17958099	0.134245786	-0.524194468	0	0.391745633	0	-0.029464925	0.137391996	0.22831118
MTOR_P-S2481	MTOR	P-S2481	-0.139425653	-0.058323879	0.249943853	0.251397606	-0.196854276	0.390316405	0.070365854	0.125654573	-0.366454594	0.048126372	0	-0.184512495	0	-0.158994862	0.123809183	-0.216640708	-0.001404147	-0.093603127	0.126295538	0.151207074	0.093993271	-0.111455276	-0.163427333	0.034412158	0.39501572	0.329034578	-0.03182676	0.386254901	-0.105701229	-0.119298752	0.270172264	0.471523246	0.263774703	0	0.149858484	-0.328288281	0	0.306554428	-0.164424674	0.370840573	0	-0.044685716	0.212182772	-0.247550787	0	0.050131671	0.185449443
MYC	MYC		-0.017713403	0.179477445	-0.084286376	0.14214354	-0.674226185	-0.374305627	-0.180766286	-0.064348319	-0.57447021	0.589875196	0	-0.878364117	0.141164425	-0.211987071	0	0.732663055	-0.255942263	-0.024195274	0.145252131	-0.306067316	-0.539558879	0.091211914	-0.0569624	0.377226664	0.357794903	-0.230643278	-0.24129359	0.22664782	-0.267201789	-0.561031021	0.162043314	0.414771984	0.03410936	0.132463698	0	-0.193108392	0	0.320999611	-0.081582812	0.187610599	-0.185034088	0	0.414627294	0	-0.218730203	0.04754715	0.562720127
MYC_P-T58/S62	MYC	P-T58/S62	0.051360883	-0.31201103	0.227645068	0.034839444	-0.127397012	0.060419701	-0.374433471	-0.314001384	-0.843133784	0.565767291	0	-1.039440675	0	-0.293040363	0.270012523	0.83893948	-0.380369763	0.088832178	-0.264254137	-0.114866423	-0.176363655	0.268685002	0.10995623	0.047387407	0.521707334	-0.284410053	-0.39426367	0.339364847	-0.315135421	-0.045414888	-0.065789327	0.317250287	0.001374794	0.564082236	-0.105118465	0	-0.433304693	0.225332097	0	0.054608893	-0.119085802	0	0	0.140763534	-0.164188961	0.130427821	0.501137233
NFKBIA	NFKBIA		1.327191425	0.916542277	-0.861652635	-0.20737217	-0.139685155	0.593598358	-0.364458308	-0.29347796	-1.094356526	0	-0.578715189	0.326086144	0.207407168	-1.232659824	0	0.561863306	-2.525966506	-1.580497024	0.241949772	0.16796048	0.958966382	0.143111502	0.556935228	0.511678623	0.049426337	-0.277022107	-0.912169615	1.212211627	1.016003895	1.588534749	-0.46057642	0.425658963	0.19052116	1.622142995	-0.149629211	0	0	-0.239447445	0.098323671	-0.679877962	0	1.576258605	0	0.56032053	-0.127679871	0.86371533	0.036706577
NFKBIA_P-S32	NFKBIA	P-S32	0.154955598	0.19201333	0.35780686	0.281709043	0.082283143	-0.054547786	-0.146178346	-0.17759314	-0.559425339	0.385357528	0	-0.57946406	0	-0.303411995	0.088406521	0.468924466	-0.040374013	-0.01974154	0.572400836	0.553280765	0.145362895	0.292845687	0.409652754	0.41400131	0.074970539	-0.313581186	-0.528840133	0.318092246	0.01021803	-0.117613552	0.239157107	0.395128016	0.119918663	0.429317891	0	-0.175019829	-0.151498798	0.22874419	0	0.173843377	0	-0.111853313	0.194772984	0	-0.173936705	0.193254404	0.833899514
PAK1	PAK1		-0.215682052	-0.264603275	-0.064981622	0.167414947	-0.487358039	-0.202472033	-0.217018846	-0.2049448	-0.510798596	0	-0.593674495	0.002272651	-0.094361556	0	0.084066481	0.011804755	-0.303130035	-0.239742321	-0.211846429	0.014774604	-0.642829875	-0.092576116	-0.159231998	0.086782898	0.112613115	-0.275432549	-0.302015693	-0.212174682	-0.524475161	-0.329333858	-0.238746586	-0.038138464	-0.341880943	0.100657475	0	-0.520999979	-0.08798197	0.302773167	0	0.046244142	-0.217370084	0	0.541527336	0	-0.204891788	-0.1697077	-0.286109279
PAK1_P-S141	PAK1	P-S141	-0.39909568	-0.496660294	1.252471793	0.338324734	0.737035359	0.029870968	1.21847943	0.488350097	1.012274395	0	-0.025178932	0.489352486	0.104817018	0	-0.142956827	-0.342446284	-0.430609061	0.084543608	0.391391642	2.481199381	-0.161660789	-0.666521925	-0.181759056	0.202995104	0.181728703	0.415649936	0.099531639	0.028032573	-0.61656772	-0.443820583	0.580034059	0.251306729	0.700566818	-0.276710804	0.59864277	0	-0.442645224	0	0.718745568	0.089740668	0	-0.584706809	0.489961935	0	-0.262286689	-0.161889525	1.308514469
PDK1	PDK1		0.35443061	0.008020071	-0.378951318	0.519037258	-1.27557275	-0.252742628	0.333209601	0.688224204	-0.227760955	0	0.181713997	-0.39766909	0.209080766	-0.11217341	0	0.683571618	1.670998737	-0.117415464	0.296700598	0.379581845	-0.14711404	0.18320849	0.160703368	0.036287949	0.427944463	0.254701976	-0.169042015	0.679305836	0.378924679	-0.027860866	0.57600423	0.17180005	0.022886451	0.03917766	-0.065471137	0	0.30307576	0	-0.501942949	0.117519621	-0.284935655	0	1.057636389	0	-0.080450146	0.199407958	0.071822031
PDK1_P-S241	PDK1	P-S241	0.349237479	0.411978047	-0.017391037	0.537667704	0.335483979	0.199198962	0.412447154	0.152223402	0.212860543	0	0.064314081	-0.517010544	0	-0.105265353	0.049447499	0.270713091	-0.484149552	-0.559454203	0.507753473	0.404410567	-0.074961186	0.072305479	-0.172168449	-0.445563209	0.56843829	0.012920858	-0.088149663	0.317656314	0.154175586	0.029008455	0.032956806	-0.031698749	-0.073900258	0.525729327	-0.036782952	0	0	0.080374552	-0.114486789	0.219255212	0	-0.030909005	0.311338588	0	-0.042552895	0.023747772	-0.058693831
PIK3R1	PIK3R1		-0.035415825	-0.200359483	0.068972196	0.272169156	0.010223382	0.112841543	-0.213925548	-0.076303919	-0.410981149	0.131506486	0	-0.724775276	-0.068224426	0	0.14091464	0.072254342	-0.480907786	-0.127396232	0.084774631	0.218170174	-0.108827655	-0.006478712	0.146016336	0.210605483	0.320607391	-0.071240459	-0.146081626	0.053563425	-0.400079157	-0.058968842	0.103851054	0.325459553	-0.116517756	0.122064187	0	-0.13868621	-0.1078685	0.159656715	0	-0.029228797	0	0.022039278	0	0.339186831	-0.008291239	-0.093379884	0.33067707
PON1	PON1		-0.056962041	-0.459013046	-0.139405877	0.233139841	-0.450743821	0.067306015	-0.031046974	-0.044350468	-0.891886517	0.143363687	0	-0.766075971	0	0.05850263	-0.391557187	0.231702972	-0.03585044	-0.095334696	0.117018673	0.192531171	-0.145784261	-0.042331621	-0.027466119	-0.312434678	0.34079319	-0.20611298	-0.526699057	0.043843643	-0.128158977	-0.227962702	0.125458056	-0.083676645	-0.35354903	0.297506019	-0.020149583	0	0	0.110124359	-0.543039029	0.080055116	-0.132625626	0	0.660937456	0	-0.299100169	-0.179119182	-0.182499984
PON3	PON3		0.38000905	-0.319704293	0.022906117	0.402586914	-0.383661194	0.023000162	0.103966137	0.060825215	-0.71084479	0.285383299	0	-0.922656489	0	0.110372276	-0.063594968	0.54683705	0.04225288	0.05402402	0.267236005	0.179345739	-0.021453993	0.413375881	0.359280675	0.226206128	0.518613036	0.002564538	-0.322017212	0.562054936	-0.016201265	-0.323693059	0.437000258	0.202645063	-0.48024344	0.476082953	0	-0.119876904	0	0.138867421	-0.401912919	0.286297203	0	-0.001975	0.448377423	0	-0.234926343	0.235555669	0.129244038
POR	POR		-0.255345418	-0.534702339	0.275858141	0.488614863	0.020107971	0.105930023	0.013601847	-0.165660818	-0.457157535	0	0.468655421	-1.021975668	0.083982566	0	-0.170365691	0.605665452	1.174149447	1.190338088	0.144393293	0.411524667	-0.245527776	0.408165537	0.49933726	0.257786714	0.155912355	-0.536318463	-0.28588984	-0.354926312	0.317101326	0.012473774	0.422273638	-0.168304016	-0.159107807	0.19557332	-0.555336353	0	0.153605336	0	-0.218681972	-0.079168968	0.507490447	0	0.173471893	0	-0.251166498	-0.092756135	-0.40573673
PPARA_1	PPARA_1		0.228954581	-0.174290366	-0.89015568	0.429161153	-0.617371212	-0.294525659	0.307342133	0.135544599	-0.643837646	0.010802535	0	-1.139831236	0.523325187	0	-0.230223185	0.315159273	-0.090640667	-0.456536153	0.077670004	-0.088866051	-0.201722319	0.26930398	-0.054857191	-0.081406722	0.62170283	0.09718232	-0.24002011	0.226708014	-0.071778765	-0.273483332	0.093671839	0.03599724	-0.599662442	0.67707346	0	-0.039545068	0.207820506	0	-0.468915698	0.138777389	-0.088451756	0	0.068254276	0	-0.270877934	0.096952542	-0.257840289
PPARA_2	PPARA_2		0.271449683	0.078708153	0.111131923	0.308236933	0.246333978	0.130949228	0.588657772	0.164005732	0.040369888	0.417468042	0	-0.336381007	0.340130767	0	-0.160831471	0.479141161	-0.111027826	-0.286549727	0.475965805	0.69339704	-0.189482379	0.499027793	0.212104712	-0.165471155	0.54030758	-0.044752772	-0.093537253	0.12219203	0.073982333	-0.157727334	0.466795699	-0.203625048	0.177380653	0.591273693	-0.096015074	0	0.025738496	-0.051961987	0	0.142886535	0	-0.07245573	0.238916542	-0.155975754	0	0.278607702	0.114802203
PPARA_3	PPARA_3		0.263907145	-0.006230652	-0.425723391	0.104320086	-0.306620873	-0.065875225	-0.193970105	0.030665651	-0.067576575	0	0.109962547	-0.807553501	0	-0.326391613	0.068874728	0.577895701	-0.285732906	-0.373364723	0.251291234	0.011163224	-0.172529913	0.048724788	0.244389248	0.038210084	0.668409542	-0.284741582	-0.067732132	0.203495488	-0.040737609	-0.067043071	0.226016432	-0.013057843	0.01162676	0.655333646	-0.106004781	0	0.005034255	0	-0.246203331	0	-0.165138569	0.184991374	0	-0.009525973	0.074181484	0.056566836	0.272494352
PPP2CB_P-Y307	PPP2CB	P-Y307	0.223499351	-0.085505298	0.007107416	0.029533339	-0.41756285	0.03887226	0.250550977	0.280546696	-0.200565158	0	0.027937109	-0.799264875	-0.28551727	0	0.392001947	0.041841865	-0.402564466	-0.559771492	-0.315618889	-0.098577261	-0.293872953	0.00628864	-0.03648608	0.072986256	0.120585071	0.273556026	-0.781518058	-0.128612872	-0.318192302	-0.296888699	0.279817755	0.343078403	0.274427817	0.123855534	0	-0.431121847	-0.059067644	0.480636776	0	0.896509284	-0.175769665	0	0.014732198	0	-0.256025242	0.171591807	0.318521609
PRKAA1	PRKAA1		-0.376667913	-0.457821582	-0.135613223	-0.266633978	-0.513050756	-0.313819643	-0.143270243	-0.305621252	-0.778563857	0.12481159	0	-1.778782777	-0.047120323	0.187420607	0	0.325911288	-0.597752018	-0.004236388	-0.206249749	-0.212449149	0.208505339	-0.563055261	-0.498963277	-0.222858347	0.076227751	-0.152210044	-0.135414215	0.040586872	-0.614791311	-0.32692972	-0.264801435	-0.049594998	-0.460365587	0	0.047566425	-0.138268934	0	0.259642575	-0.166269516	0.13855543	-0.261375784	0	0.170826715	0	-0.276164921	-0.428428761	-0.268023481
PRKAA1_P-T172	PRKAA1	P-T172	0.445666405	0.056539006	0.162389403	0.314150546	-0.383769651	0.452691846	0.043488415	-0.254408789	-0.801998361	0.165347849	0	-2.031630371	0	-0.000638231	0.141370012	-0.503884812	-0.401760968	-0.821601153	0.27697977	0.20810708	-0.161706562	-0.018295415	-0.350338574	-0.408709303	-0.061994215	-0.168894037	-0.187892759	0.103860762	0.067714853	-0.114864821	0.428188054	-0.144986328	0.367175756	-0.458522304	0	0.058697468	-0.038660741	0.465933398	0	-0.036014669	0	0.27445806	0	-0.053781651	0.557830499	-0.134321224	0.306736568
PRKACA_P-T197	PRKACA	P-T197	-1.066614119	0.427135747	0.422181938	-0.249124187	-0.409807809	0.264406732	-1.75548566	-1.025541693	-1.259445876	0	0.403858457	-0.232791247	0.291987685	-0.619666573	0	0.435462744	0.248237945	-0.562004299	-0.009089393	0.087270848	-1.190263123	-1.033666228	0.341136362	-0.163143088	-0.192733889	-1.408832703	-0.792145643	-0.375761073	0.111949225	-0.059982742	-0.488072304	0.400182388	0.38215481	0.284958017	0	-0.238250543	0	-0.195037894	0.219448567	-0.326954463	0	0.565100723	0	0.201756513	-0.085563237	-0.015655443	-1.143696301
PTEN	PTEN		0.479699224	0.099490079	0.463397257	-0.179008869	-0.391956144	0.491253251	-0.205451849	-0.471373456	-0.777206276	0.293043578	0	-1.046360311	0	-0.186941918	0.120603195	0.365049227	0.113992805	0.396680742	0.459858865	-0.016893954	-0.065030079	0.248324418	-0.157232665	0.349849752	0.374585328	0.128767974	-0.37476118	0.632353462	0.234681877	0.723903102	0.370425977	0.40310589	0.343876408	0.231708886	0	-0.118500572	0	0.536733362	-0.18234991	0.141284448	-0.400428095	0	0.822063494	0	-0.223514848	0.095179539	0.45716833
PTEN_P-S380	PTEN	P-S380	0.207623431	-0.198239429	0.316685425	-0.276420283	-0.827784835	0.284792636	-0.068515418	0.067904011	-0.28266374	0.068308234	0	-0.949014033	0.187478788	-0.063629084	0	-0.004286546	-0.760471091	-0.362373399	-0.207737251	-0.630379957	-0.446845427	0.055185104	-0.508255072	0.579078187	0.834751442	-0.13480627	-0.573465397	0.146260036	-0.422753585	0.430626105	0.086318509	0.051963086	-0.10048812	0.235531987	0	-0.496932191	0	0.097244097	-0.38605467	0	-0.651967072	0.148235285	1.302990938	0	-0.445602112	0.096212926	-0.177473654
PTK2	PTK2		-0.054648503	0.165657257	-0.160129442	0.239049603	0.141922088	-0.0352823	0.051423641	-0.165562438	-0.34369329	0.053316636	0	-1.253183936	0.049042606	0	-0.282402622	0.146581609	-0.188338632	-0.63269864	0.533995164	0.160552457	-0.282319697	0.519377645	0.341533819	-0.083969634	0.499091315	-0.162698958	-0.18221133	0.187934562	-0.137867868	-0.440947041	0.298246162	0.050204551	-0.104419134	0.42433123	0	-0.043654817	0	-0.081731526	0.133586415	0	0.094527802	-0.254683774	0.259860659	0	-0.012785484	0.065180745	0.413177135
PTK2_P-Y576/Y577	PTK2	P-Y576/Y577	0.693135998	0.029842597	-0.383704188	0.309839416	0.158048776	0.220056772	0.195319072	0.052297007	-0.186964523	0.38080653	0	-1.448003911	0.505947923	0	-0.344850093	0.505875125	0.015742495	-0.577419538	0.671867343	0.565155569	0.17859868	0.511641129	-0.300003707	-0.604211949	0.550877317	0.673113425	0.274068822	0.041553893	0.112410975	-0.373769261	0.346988026	-0.063438969	0.292168814	0.498438586	0	-0.437961084	0.074262378	-0.223433213	0	0.052875247	0	-0.194496406	0	-0.038891735	0.413727552	-0.008087506	0.20909444
PTK2B	PTK2B		-0.044920385	-0.255024913	-0.044193937	0.531364082	0.111089257	-0.043461064	-0.279956772	0.090438511	-0.211596751	0.022992518	0	-0.244477683	-0.247120514	0	0.140317027	0.015712554	-0.21663322	-0.185033294	-0.172541558	-0.002246999	-0.078951008	-0.003911532	-0.016176572	0.284940212	-0.070563011	0.162814943	-0.350169573	0.117781779	-0.446164265	-0.109147325	-0.067189161	0.327512241	-0.33711601	0	0.183961459	-0.367792123	0	0.288982868	-0.321402086	0.279866066	-0.229500444	0	0	0.164345954	-0.092889286	-0.279889249	0.471965286
PTPN11	PTPN11		0.220482601	-0.246294778	0.032492502	0.168908664	-0.13155754	0.02877119	0.119000354	0.063514443	-0.522298882	0.051272413	0	-1.041292486	0	-0.003729899	0.103073043	-0.019601166	-0.473187693	-0.313307904	0.339401935	0.099656962	0.047416845	0.376357002	0.211398719	0.272264803	0.502439415	-0.148100544	-0.423960128	0.259889446	-0.054838739	-0.081476742	0.379495558	0.145142817	-0.000750833	0.468673749	0	-0.059562435	0	0.134594839	-0.124767181	0	0.010514833	-0.026086179	0.060625048	0	-0.06085735	0.026818151	0.124035432
RAD51	RAD51		0.122693493	-0.264484274	0.532238815	0.051189514	-0.067910731	0.384534982	-0.111461017	-0.444656926	-0.708038093	0.589111575	0	-0.534740168	0	-0.818239893	0.025101448	0.997262517	0.098582848	0.027778337	0.781051732	0.542138704	0.491242972	0.830539616	0.127673237	1.247642328	0.500925253	-0.513399395	-0.70515427	0.103401913	0.07539194	0.151370688	0.563541869	0.2198361	0.199298851	0.679160452	-0.205814413	0	-0.238358305	0.033017012	0	0	-0.238461369	0.037410162	0.123586414	-0.208752713	0	0.158896906	0.522463165
RAF1	RAF1		-0.027892336	-0.066410118	0.133505016	-0.303414732	-0.569552312	-0.116299359	-0.431284008	-0.334572749	-0.607657971	0.095476513	0	-0.655327376	0	-0.228973231	0.012886406	0.593084204	0.111137488	0.116651649	-0.244459243	0.189291118	-0.280345005	0.14715702	0.013562106	0.129819528	0.003299776	-0.278602863	-0.342743652	0.763312187	-0.046397183	-0.385281106	-0.134107745	0.712830282	0.023567921	0	0.604364348	-0.310366126	-0.094362075	0.269178019	0	0.264278945	-0.024493154	0	0.14664461	0	-0.669834357	-0.182587811	-0.005787643
RAF1_P-S259	RAF1	P-S259	0.199339212	0.160578614	-0.175219377	0.105143233	-0.118000712	0.159107037	0.219239063	-0.220802115	-0.490435546	0	0.052195946	-1.339346738	0.292178169	0	-0.038392425	0.441765414	-0.040656179	-0.200305883	0.318067839	-0.144507637	-0.071119828	0.02007261	-0.303553155	-0.270828735	0.44729974	0.048058992	-0.034755173	-0.133180195	-0.289767572	-0.435174745	0.041429644	0.083192507	-0.034974827	0.247704229	0	-0.040365613	0	0.101489028	-0.233575363	0.257539593	-0.166311879	0	0.312862057	-0.104354782	0	0.020698776	0.175599423
RPS6_1	RPS6_1		-1.832428695	-0.973189857	-0.431944169	-1.487120705	0.542609476	1.173210999	-0.612187678	-1.112125607	-0.066512783	1.25939567	0	-0.909105972	-0.635111945	0	2.039433752	1.480585381	-0.089516528	0.453158757	0.257331339	0.509198988	0.507488712	-2.210576965	-1.001545236	-0.483839103	-1.464821	1.030336964	0.911764867	-0.516664899	-0.967929135	0.377683968	-0.937163938	-1.26616713	0.399103442	0	-0.788131336	0.266902999	-1.1123282	0	0.07774338	0	-0.312125914	0.032856768	0.326293098	0	-0.22940118	-0.39599189	-0.918652012
RPS6_2	RPS6_2		-5.25428839	-0.882342166	-0.179761516	-1.522553131	0.773557852	1.571365405	-1.138752167	-1.709354377	-1.83221614	0.076875729	0	-3.288204384	-2.874935623	0.355582327	0	0.428890301	-1.174398367	0.955393573	-0.549671345	0.822829419	0.478116452	-2.956274467	-0.729681414	0.140787434	-2.594770782	1.225465578	-0.143888659	-0.896535098	-1.265391071	0.562772589	-0.768862731	-0.201451218	0.189498595	-0.515329553	0	0.603628965	-0.351576111	0.920327305	0	0	-0.228604423	0.17284601	-0.053556588	0.276648861	0	0.113626182	-0.16670898
RPS6_P-S235/S236	RPS6	P-S235/S236	-1.114572912	-0.623296073	-1.200542078	1.377460749	2.310447063	1.099109098	2.280868065	0.652418552	0.676098111	0	0.963302469	-2.710732556	0	-0.866798892	1.011179051	-1.197660299	-0.571934097	-0.749608381	-2.747167335	-1.396588196	-2.43213128	-3.169292085	-2.746801759	-2.202369626	1.321916379	0.914078721	1.056010779	-1.525304189	-0.582969271	-1.200692075	-0.872961912	0.047622703	0.054928876	0.231780687	-0.79559398	0	0.507731621	0	-0.559071087	0.496506469	0	-0.887550811	0.981491005	0	-0.63667806	-1.420723603	-0.719328876
RPS6KA1	RPS6KA1		0.12405085	0.273416788	-0.034646248	0.501537009	-0.010813825	0.1483568	0.205490042	0.468115455	0.052560781	0	0.10881364	-0.565322117	-0.013685735	0.387085314	0	0.114888313	-0.2411704	-0.44938501	0.664991522	0.074540344	0.384381986	0.154920678	0.329025819	-0.044534723	0.220447713	0.396596792	0.283747929	0.263734028	0.070701819	0.224239941	0.261723043	0.084624723	-0.360916643	0	-0.023706939	0.067261679	0.149307935	0	-0.295898869	0.264427492	-0.019914047	0	0.534346685	0	-0.167983708	0.045787098	0.157808704
RPS6KA1_P-S380	RPS6KA1	P-S380	-0.732986417	-0.654981142	-0.224453881	0.678510102	0.091549016	0.972455787	-0.839330261	-1.564443138	-1.713242526	0	0.061642363	-0.559422949	0.072470678	-0.512936454	0	-0.828730076	-0.554636976	-1.52572362	-0.138994496	-0.538159094	-0.455140588	-1.260311622	-1.377264212	-1.545367724	0.235234106	-0.200447619	-0.379283604	-0.593380146	-1.173989309	-1.068427938	-0.124798621	-0.191923384	-0.180158176	-0.363791867	0.240046092	0	0	0.113778276	-0.569386438	0.288203756	-0.65519382	0	-0.005160259	0	0.307700457	-0.763186222	0.295208877
RPS6KA1_P-T573	RPS6KA1	P-T573	-0.239811158	-0.319852772	-0.314376576	0.443926672	0.130266631	0.359672559	0.176701665	-0.54210796	-0.779223303	0.4999759	0	-1.355553351	0.609051257	-0.30828178	0	0.333951155	-0.532098948	-1.051921482	0.56371218	0.118752551	0.007307109	0.449118077	-0.507566085	-0.435116169	0.895259845	-0.425932023	-0.56064116	0.128139413	-0.611934052	-0.50587432	0.144071427	-0.017526409	-0.226824698	0.488308924	0	-0.325016475	0.021545708	0	-0.386403314	0.401508558	-0.20803764	0	0	0.034352239	-0.062088949	-0.163026761	0.468015437
RPS6KA3_P-T353/T356	RPS6KA3	P-T353/T356	0.238211934	0.128671291	-0.118731402	0.374235117	-0.271410783	0.132388029	0.551172119	0.33932883	0.301710836	0	-0.318995864	0.828795865	0	-0.12194401	0.410984284	0.457902833	-0.693387119	-0.943854381	0.553767325	0.01273795	-0.138538895	-0.036130074	-0.323058308	-0.449049254	0.462219845	0.70495914	0.046837245	0.554724197	0.076696727	-0.485396372	0.188379733	-0.181323909	0.367133766	0.667222245	-0.00438646	0	0	0.075731692	-0.097387932	0.285963173	0	-0.175458255	-0.334567815	0	0.232280637	0.069536799	0.154551984
RPS6KA4	RPS6KA4		0.150435365	-0.151954372	-0.280460101	0.186877499	-0.158613669	-0.139458842	-0.003046052	-0.177932786	-0.540562399	0.002522811	0	-1.059839441	0.247488088	-0.154340063	0	0.230768987	-0.434784023	-0.652002519	0.497157897	0.137471733	0.032803926	0.437731849	-0.005177687	0.125602516	0.548932526	-0.226035593	-0.37185592	0.285231919	-0.011146241	-0.136034945	0.306068396	0.083723894	-0.253578463	0.426607601	-0.004650087	0	0	0.0466229	-0.275701213	0.143813325	-0.025879434	0	0.000237148	0	-0.083371547	0.085858476	0.420104973
RPS6KA4_P-S235	RPS6KA4	P-S235	-0.072563337	0.086933986	-0.144082582	-0.11340677	-0.36941595	0.304149358	0.551925772	0.01103343	0.019422438	0	0.59770469	-0.932588541	1.080110609	-0.029121582	0	0.146710603	0.129014305	-0.500018588	0.68571352	-0.246862497	0.001301523	0.735926278	0.134163136	-0.313714545	1.222635	-0.004821603	0.177986954	0.246016247	0.135487822	-0.131005011	0.233653231	-0.149040806	-0.082148801	0.816928575	-0.360453498	0	0	-0.018616919	0.137015437	0.107458334	-0.12444081	0	0	-0.978787659	0.421552693	-0.23186168	-0.128564382
RPS6KB1	RPS6KB1		0.128838614	-0.035662037	0.016616374	-0.075001685	-0.122313853	0.621025583	-0.29360097	-0.450807463	-0.600770275	-0.165093803	0	0.783475961	0	-0.070875968	0.347997774	-0.078542076	0.484121005	-0.036376162	0.110283867	-0.35577513	0.055602224	-0.252963261	-0.381136215	-0.355047955	0.286523501	0.340935157	0.015073146	-0.546001328	-0.978751219	-1.053224346	-0.049293292	-0.011541132	0.248323164	0.191161764	0	-0.044203397	0	0.177322342	-0.105663143	0	-0.605210973	0.023123151	-0.240902792	0	0.393153612	-0.349869132	-0.265521982
RPS6KB1_P-T389	RPS6KB1	P-T389	0.841002637	-0.044893331	0.38053159	-3.501037492	-1.180767085	0.465809834	0.07404986	-0.198217569	-0.645112297	0	-0.643528245	3.053459396	0	-0.050768002	0.026780247	0.06238626	-0.878892871	-1.445007328	0.455628387	-0.153296054	0.134231516	0.308836378	-0.147302496	0.101731565	0.389933459	-1.00872379	-0.381552051	0.175756568	-0.524294116	0.137911857	0.387454789	0.360448153	0.023173721	0	0.105221379	-0.126798026	0	0.210953324	-0.37297869	0.2147774	-0.032378659	0	-0.110640269	0.343782976	0	-0.419025665	0.279588809
RXRA	RXRA		0.216246546	0.147504508	-0.180018868	0.101125381	0.133150362	0.163498195	-0.123361556	-0.42375331	-0.294569639	0	0.076693423	-0.707936705	0	-0.229632032	0.178774324	0.108281618	-0.237239558	-0.416486693	0.590080472	0.308434886	0.12793589	0.330344358	-0.001828617	0.284436752	0.124838524	-0.336345832	-0.325573215	0.08619787	0.107038294	-0.212847837	0.393181582	-0.123694008	0.027862622	0.253793522	-0.300664836	0	0.023296622	0	-0.035917849	0.025438634	-0.084901521	0	0	0.186337538	-0.048709158	-0.097339431	-0.032573361
SMAD2	SMAD2		-0.037195974	0.219074068	-0.061417695	0.193487659	-0.167366346	-0.415886348	-0.125024389	0.166071189	0.20988792	-1.260040194	0	0.708531546	-0.019262119	0.156518037	0	-1.307704415	-0.354111996	-0.589166135	0.346225645	-0.077676325	-0.143068745	-0.268950806	0.335913364	0.059288503	-0.067078492	-0.025868674	0.252726986	0.296668703	0.194407662	0.01508707	0.170269084	0.056383301	0.121696403	-0.117464765	0	0.324098745	0.316240634	0	-0.008700515	0.166914505	0	-0.270436041	-0.022415923	0.334537389	0	0.054135192	-0.252380719
SMAD2_P-S245/S250/S255	SMAD2	P-S245/S250/S255	-0.742935606	-0.13526493	-0.300412161	0.004561408	-0.229117121	0.079943999	-0.495790804	-0.120924775	-0.099761095	0.738915261	0	-0.083855252	-0.185536588	0	0.217434617	1.300912206	0.496547657	1.284317681	-0.180338359	0.243398485	0.107312193	-0.131331781	-0.192776919	0.116507094	-0.037809937	0.035716986	-0.085549755	0.072968831	0.030193806	1.092619063	-0.665147661	-0.194928968	0.017264276	0	-0.093824303	0.034626843	-0.801845193	0.188317695	0	0.416218977	0	-0.025820541	-0.196903997	0	0.057881454	-0.576823848	0.007733771
SOCS3	SOCS3		0.059968285	1.49013491	1.575802792	-0.275078575	0.601108534	1.067424485	0.366467983	-2.172025138	-2.428250385	1.325216265	0	-1.392227308	0.52688702	0	-3.359747896	1.309943554	0.944869379	0.289673921	7.024307909	7.292277702	4.998516135	2.574809558	1.653072542	1.233061312	0.248268157	-0.629086837	-0.295051045	0.19198545	0.129059686	5.564937268	1.709222343	0.219606244	-1.965551442	1.57099388	-0.24570918	0	0	0.047465563	1.816903471	0	5.151868357	-0.11689875	0.942098328	-1.681393322	0	1.719699087	1.15459738
STAT1	STAT1		0.890565332	0.232976303	0.741374362	0.226435324	-0.125821566	0.259720779	-0.735494321	-0.385577412	-0.604286516	0.287765512	0	-0.902615116	0.054926749	-0.03466731	0	0.256971493	-0.020310553	-0.221301564	0.078254733	-0.417298101	0.004472577	-0.15558867	0.066737657	-0.127732981	1.015749085	1.609631889	1.180657944	0.680776511	0.585251799	0.342670757	0.712856233	0.708515356	1.134108344	0.479859818	-0.274395258	0	0	0.181690081	-0.129026461	0	-0.182928598	0.132258638	0	-0.013589878	0.072199319	0.219374053	0.315536254
STAT3	STAT3		0.562157363	0.209579156	0.492327295	0.239556119	0.122262774	0.396613461	1.740421449	1.560002865	1.662838904	0	0.004510399	-0.342546786	0	-0.289452049	0.307896966	-0.096515617	0.301448587	-0.157044327	0.902822071	0.994157834	0.822439375	-0.433063123	-0.633639012	-0.496508691	0.491083465	0.887721727	0.515720127	0.216712042	0.315812842	0.140833341	0.240645693	0.185675754	0.925194297	0.443910711	0	-0.145209951	-0.263092954	0.241478657	0	0.2280034	0	-0.173324956	-0.099047449	0.015066094	0	0.285493524	0.038538477
STAT3_P-S727	STAT3	P-S727	0.476757231	-0.673783314	-0.619123908	0.840335645	-0.389393909	0.072496759	-0.346623886	0.967720974	0.118670477	0.965990163	0	-1.66033804	0	-0.102547221	0.845229754	0.962041333	-0.187501014	0.433301539	-0.600844956	-0.606423136	-0.289201004	-0.785935853	-0.176100759	0.144026559	0.393630722	0.52477423	-0.045358597	-0.012267635	-0.416454561	-0.769066459	-0.531459158	0.498339717	-0.981083951	0	0.260462076	-0.046487122	0	0.242454177	-0.661672438	1.218602753	-0.75099358	0	0	0.655831628	-0.117211225	-1.217441876	-0.078843066
STAT3_P-Y705	STAT3	P-Y705	0.020100444	0.210831768	0.040980382	0.08946481	-0.209493076	0.092588652	0.613253764	1.067681404	1.220793585	0	0.013708883	-0.981732212	0.033674188	-0.169390379	0	0.149805571	-0.058698034	-0.298999973	0.210065123	-0.140644389	0.05122083	0.123461811	0.022029405	0.183991526	0.147374149	-0.09342075	-0.304958565	0.244846783	-0.244153018	-0.183335444	0.109183353	0.222607207	0.120460931	0.376136441	-0.036500954	0	0	0.055752935	-0.31496052	0.159960914	0	-0.146594091	0.176554615	0	-0.094501214	-0.03356892	-0.060775217
STAT5A	STAT5A		-0.24774834	0.12586794	0.004424612	0.297195643	-0.222771351	0.034400536	-0.118131806	-0.012835058	-0.363681878	-0.834021042	0.979811628	0	-0.05413772	0	0.277764277	-0.193317055	0.813510176	0.750367954	0.732248953	-0.481943636	0.113874006	0.010176208	0.001692612	-0.617502312	-0.553880234	-0.408719787	-0.134006907	-0.323966511	0.195992118	-0.351837404	-0.263306779	0.163513409	-0.331350189	0	0.276151671	-0.026656418	0	0.054809816	-0.342728157	0	-0.1167563	0.111245202	0.331489102	-0.242695652	0	-0.127820054	-0.972631775
STAT5A_P-Y694	STAT5A	P-Y694	0.077209666	2.092880023	0.734534178	-0.390113868	-0.1952908	-0.239743004	-2.539841981	-2.596978086	-2.817420303	0	0.546496432	-2.624437895	-0.546462394	0.555813485	0	0.833051742	0.144284837	-2.264467215	0.04994679	-2.189271496	-1.627952851	0.176136178	0.174295235	2.485150581	-0.814431475	-0.918534188	-3.049336313	0.370538459	-0.08316484	-0.189226783	1.938606358	2.595449777	-0.089970157	-0.174019863	1.076348576	0	2.191899217	0	-0.032696097	0.698251528	0	-2.120824068	0	0.818465117	-0.537266373	0.235275635	0.075198994
TP53	TP53		-0.057851597	-0.411766875	0.10682109	0.279763557	-0.961546687	-0.159433891	0.151088956	0.263504857	-0.581161774	0.671050724	0	-0.510732752	-0.157140446	0.549300922	0	1.656374336	1.147285449	1.058745664	-0.720570029	-0.219510435	2.277106533	-0.648123572	0.139614075	-0.328648891	0.338883962	0.359457441	-0.209253221	0.637180446	-0.349138016	-0.342734492	0.08857964	0.489630255	-0.003883514	0	0.325595093	-0.124003361	0	0.323861353	-0.361575864	0.34472196	-0.318420549	0	0.309500619	0	-0.293076295	-0.022556848	0.03784715
TP53_P-S15	TP53	P-S15	-0.099240638	0.185673323	0.174027797	-0.017531199	0.173671118	-0.565454576	0.194000326	-0.387511036	-0.125639084	0	-0.295425489	0.770719057	0.16961503	-0.930064967	0	-0.09290552	-0.761204938	-0.757665047	1.264892595	0.931907693	0.238077297	0.585305753	-0.68514855	-0.030095384	-0.001181549	-1.169479301	-1.071241061	0.157014669	0.047685689	0.592768835	0.386755961	-0.202210269	0.008910711	1.308209285	0	-0.193858382	0	-0.213299441	0.241995276	0.331933107	0	-0.124959888	0.285311297	-0.739885322	0	0.02294526	-0.099469765
TP53_P-S9	TP53	P-S9	0.056877258	0.163062021	-0.5525768	0.402994142	-0.080890232	-0.141250848	0.074363939	-0.178840012	-0.685685961	0	0.053847864	-0.841918317	0	0.010416606	-0.243668147	0.434500912	-0.062170723	-0.582558	0.278181606	0.263737115	0.007771401	-0.089567015	0.192957383	-0.104105579	0.350755863	0.011319014	-0.139212534	0.137620659	-0.302154852	-0.310992261	0.406693067	0.018329598	-0.185867364	0.07968593	-0.19236412	0	0.075716548	0	-0.385360637	0	0.064610702	-0.233343278	0.213560763	0	-0.165781993	0.334574448	0.432075117
UGT1A1	UGT1A1		0.246182927	-0.297931982	1.255002072	-0.100193825	-0.814112368	0.125459132	-0.026414488	-0.158514904	-0.85764252	0	-0.446315318	0.659400477	0	0.041250838	-0.062353463	0.255088976	0.181101897	0.702695758	-0.265817486	0.240060114	0.027670878	0.544902546	0.636976913	0.961527417	0.450627078	-0.424938997	-0.521390326	0.065837707	-0.280739498	0.353084503	0.515997847	0.000523947	0.430634651	0.257007913	-0.377068606	0	0.09754419	-0.06647135	0	0	-0.521753139	0.422461659	0.12180568	0	-0.799191403	0.376698632	0.021037617
[truncated: 16 more columns]
