# Supplementary material for: ZBIT Bioinformatics Toolbox: A Web-Platform for Systems Biology and Expression Data Analysis
Source: PLoS One. 2016 Feb 16;11(2):e0149263. doi: 10.1371/journal.pone.0149263 (PMC4801062; doi:10.1371/journal.pone.0149263)
Supplement: S6 Text — This is a plain text file that describes the relation between treated and control samples in the RPPA expression data (S5 Text). (TXT) [file pone.0149263.s008.txt]

AA = 4	5	6 : AA_Control = 40	41	42
CFX = 7	8	9 : CFX_Control = 46	47	48
CIDB = 10	11	12 : CIDB_Control = 16	17	18
CPA = 19	20	21 : CPA_Control = 13	14	15
DES = 22	23	24 : DES_Control = 43	44	45
DHEA = 25	26	27 : DHEA_Control = 40	41	42
DMN = 28	29	30 : DMN_Control = 16	17	18
ETH = 31	32	33 : ETH_Control = 43	44	45
Mcarb = 34	35	36 : Mcarb_Control = 40	41	42
MPy = 49	50	51 : MPy_Control = 40	41	42
Nif = 52	53	54 : Nif_Control = 46	47	48
PB = 55	56	57 : PB_Control = 37	38	39
PBO = 58	59	60 : PBO_Control = 43	44	45
TAA = 61	62	63 : TAA_Control = 40	41	42
Wy = 64	65	66 : Wy_Control = 40	41	42
